# Supplementary material for: Chlorido{4-ethyl-1-[1-(pyrazin-2-yl)ethyl­idene]thio­semicabazidato-κS}bis­(triphenyl­phosphane-κP)silver(I)
Source: Acta Crystallogr Sect E Struct Rep Online. 2013 Feb 6;69(Pt 3):m137–8. doi: 10.1107/S1600536813003152 (PMC3588416; doi:10.1107/S1600536813003152)
Supplement: Supplementary file 1 [file e-69-0m137-sup1.cif]

##############################################################################
#                                                                            #
# This CIF contains the data in a paper accepted for publication in          #
# Acta Crystallographica Section E. It conforms to the requirements of       #
# Notes for Authors for Acta Crystallographica Section E, and has been       #
# peer reviewed under the auspices of the IUCr Commission on Journals.       #
#                                                                            #
# Full details of the Crystallographic Information File format               #
# are given in the paper "The Crystallographic Information File (CIF):       #
# a New Standard Archive File for Crystallography" by S. R. Hall, F. H.      #
# Allen and I. D. Brown [Acta Cryst. (1991), A47, 655-685].                  #
#                                                                            #
# The current version of the core CIF dictionary is obtainable from          #
# ftp://ftp.iucr.org/pub/cif_core.dic.                                       #
#                                                                            #
# Software is freely available for graphical display of the structure(s)     #
# in this CIF. For information consult the CIF software page                 #
# http://www.iucr.org/resources/cif/software.                                #
#                                                                            #
# This file may be used for bona fide research purposes within the           #
# scientific community so long as proper attribution is given to the journal # 
# article from which it was obtained.                                        #
#                                                                            #
##############################################################################
data_global
_audit_creation_method     'form.cif (version 2.0)'
_journal_data_validation_number     ?
_journal_date_recd_electronic     2012-11-06
_journal_date_accepted     2013-01-30
_journal_name_full     'Acta Crystallographica, Section E'
_journal_year     2013
_journal_volume     69
_journal_issue      3
_journal_page_first     m137
_journal_page_last     m138
_journal_paper_category     QM
_journal_paper_doi     10.1107/S1600536813003152
_journal_coeditor_code     RK2386
_publ_contact_author_name     'Dr. Ramaiyer Venkatraman'
_publ_contact_author_address
;
Department of Chemistry
1400 J. R. Lynch St.
PO Box 17910
Jackson State University
Jackson, MS 39217-0510  USA
;
_publ_contact_author_email     ramaiyer.venkatraman@jsums.edu
_publ_contact_author_fax     '601 979 3674'
_publ_contact_author_phone     ' '
_publ_section_title
;\
Chlorido{4-ethyl-1-[1-(pyrazin-2-yl)ethylidene]thiosemicabazidato-\k<i>S</i>}\
bis(triphenylphosphane-\k<i>P</i>)silver(I)
;
loop_
    _publ_author_name
    _publ_author_address
    'Venkatraman, Ramaiyer'
;
Department of Chemistry and Biochemistry
Jackson State University
Jackson, MS 39217-0510
USA
;
    'Ruddock, Kleopatra D.'
;
Department of Chemistry and Biochemistry
Jackson State University
Jackson, MS 39217-0510
USA
;
    'Das, Himangshu S. '
;
Department of Civil and Env. Engineering
Jackson State University
Jackson, MS 39217-0510
USA
;
    'Hossain, Md. Alamgir'
;
Department of Chemistry and Biochemistry
Jackson State University
Jackson, MS 39217-0510
USA
;
    'Fronczek, Frank R.'
;
Department of Chemistry
Louisiana State University
Baton Rouge, LA 70803
USA
;
data_I
_audit_creation_method     'SHELXL97'
_chemical_name_systematic
;\
Chlorido{4-ethyl-1-[1-(pyrazin-2-yl)ethylidene]thiosemicabazidato-\
\k<i>S</i>}bis(triphenylphosphane-\k<i>P</i>)silver(I)
;
_chemical_name_common     ?
_chemical_formula_moiety     'C45 H43 Ag Cl N5 P2 S'
_chemical_formula_sum     'C45 H43 Ag Cl N5 P2 S'
_chemical_formula_iupac     '[Ag (C9 H13 N5 S) Cl (C18 H15 P)2]'
_chemical_formula_weight     891.17
_chemical_melting_point     ?
_symmetry_cell_setting     monoclinic
_symmetry_space_group_name_H-M     'P 21'
_symmetry_space_group_name_Hall     'P 2yb'
loop_
    _symmetry_equiv_pos_as_xyz
    'x, y, z'
    '-x, y+1/2, -z'
_cell_length_a     12.0640(5)
_cell_length_b     31.810(2)
_cell_length_c     21.9207(15)
_cell_angle_alpha     90
_cell_angle_beta     98.029(5)
_cell_angle_gamma     90
_cell_volume     8329.7(9)
_cell_formula_units_Z     8
_cell_measurement_reflns_used     28230
_cell_measurement_theta_min     2.5
_cell_measurement_theta_max     32.5
_cell_measurement_temperature     90.0(5)
_exptl_crystal_description     'block'
_exptl_crystal_colour     'colourless'
_exptl_crystal_size_max     0.27
_exptl_crystal_size_mid     0.22
_exptl_crystal_size_min     0.20
_exptl_crystal_density_diffrn     1.421
_exptl_crystal_density_meas     ?
_exptl_crystal_density_method     'not measured'
_exptl_crystal_F_000     3664
_exptl_absorpt_coefficient_mu     0.714
_exptl_absorpt_correction_type     multi-scan
_exptl_absorpt_process_details
                 '(<i>DENZO</i> and <i>SCALEPACK</i>; Otwinowski & Minor, 1997)'
_exptl_absorpt_correction_T_min     0.831
_exptl_absorpt_correction_T_max     0.870
_exptl_special_details     ?
_diffrn_ambient_temperature     90.0(5)
_diffrn_radiation_type     'Mo K\a'
_diffrn_radiation_wavelength     0.71073
_diffrn_radiation_source     'fine--focus sealed tube'
_diffrn_radiation_monochromator     'graphite'
_diffrn_measurement_device_type
                  'Nonius KappaCCD diffractometer with Oxford Cryostream system'
_diffrn_measurement_method     '\w- and \f-scans'
_diffrn_detector_area_resol_mean     ?
_diffrn_reflns_number     138032
_diffrn_reflns_av_R_equivalents     0.055
_diffrn_reflns_av_sigmaI/netI     0.0451
_diffrn_reflns_theta_min     2.5
_diffrn_reflns_theta_max     32.6
_diffrn_reflns_theta_full     25.0
_diffrn_measured_fraction_theta_max     0.956
_diffrn_measured_fraction_theta_full     0.998
_diffrn_reflns_limit_h_min     -18
_diffrn_reflns_limit_h_max     18
_diffrn_reflns_limit_k_min     -46
_diffrn_reflns_limit_k_max     48
_diffrn_reflns_limit_l_min     -32
_diffrn_reflns_limit_l_max     32
_diffrn_standards_number     0
_diffrn_standards_interval_count     ?
_diffrn_standards_interval_time     ?
_diffrn_standards_decay_%     ?
_refine_special_details
;
 Refinement of <i>F</i>^2^ against ALL reflections. The weighted
 <i>R</i>--factor <i>wR</i> and goodness of fit <i>S</i> are based on
 <i>F</i>^2^, conventional <i>R</i>--factors <i>R</i> are based on <i>F</i>,
 with <i>F</i> set to zero for negative <i>F</i>^2^. The threshold expression
 of <i>F</i>^2^ > \s(<i>F</i>^2^) is used only for calculating
 <i>R</i>--factors(gt) <i>etc</i>. and is not relevant to the choice of
 reflections for refinement. <i>R</i>--factors based on <i>F</i>^2^ are
 statistically about twice as large as those based on <i>F</i>, and
 <i>R</i>-factors based on ALL data will be even larger.
;
_reflns_number_total     54942
_reflns_number_gt     44399
_reflns_threshold_expression     I>2\s(I)
_refine_ls_structure_factor_coef     Fsqd
_refine_ls_matrix_type     full
_refine_ls_R_factor_all     0.060
_refine_ls_R_factor_gt     0.042
_refine_ls_wR_factor_gt     0.094
_refine_ls_wR_factor_ref     0.103
_refine_ls_goodness_of_fit_ref     1.034
_refine_ls_restrained_S_all     1.034
_refine_ls_number_reflns     54942
_refine_ls_number_parameters     2007
_refine_ls_number_restraints     9
_refine_ls_hydrogen_treatment     mixed
_refine_ls_weighting_scheme     calc
_refine_ls_weighting_details
         'calc w=1/[\s^2^(Fo^2^)+(0.0471P)^2^+3.4676P] where P=(Fo^2^+2Fc^2^)/3'
_atom_sites_solution_hydrogens     geom
_atom_sites_solution_primary     direct
_atom_sites_solution_secondary     difmap
_refine_ls_shift/su_max     0.002
_refine_ls_shift/su_mean     0.000
_refine_diff_density_max     1.03
_refine_diff_density_min     -0.85
_refine_ls_extinction_method     'none'
_refine_ls_extinction_coef     ?
_refine_ls_abs_structure_details     'Flack (1983), 25,519 Friedel pairs'
_refine_ls_abs_structure_Flack     0.382(11)
loop_
    _atom_type_symbol
    _atom_type_description
    _atom_type_scat_dispersion_real
    _atom_type_scat_dispersion_imag
    _atom_type_scat_source
    'C' 'C' 0.0033 0.0016
                         'International Tables Vol C Tables 4.2.6.8 and 6.1.1.4'
    'H' 'H' 0.0000 0.0000
                         'International Tables Vol C Tables 4.2.6.8 and 6.1.1.4'
    'Ag' 'Ag' -0.8971 1.1015
                         'International Tables Vol C Tables 4.2.6.8 and 6.1.1.4'
    'Cl' 'Cl' 0.1484 0.1585
                         'International Tables Vol C Tables 4.2.6.8 and 6.1.1.4'
    'N' 'N' 0.0061 0.0033
                         'International Tables Vol C Tables 4.2.6.8 and 6.1.1.4'
    'P' 'P' 0.1023 0.0942
                         'International Tables Vol C Tables 4.2.6.8 and 6.1.1.4'
    'S' 'S' 0.1246 0.1234
                         'International Tables Vol C Tables 4.2.6.8 and 6.1.1.4'
_computing_data_collection     '<i>COLLECT</i> (Nonius, 2000)'
_computing_cell_refinement     '<i>SCALEPACK</i> (Otwinowski & Minor, 1997)'
_computing_data_reduction
                  '<i>DENZO</i> and <i>SCALEPACK</i> (Otwinowski & Minor, 1997)'
_computing_structure_solution     '<i>SIR97</i> (Altomare <i>et al.</i>, 1999)'
_computing_structure_refinement     '<i>SHELXH</i> (Sheldrick, 2008)'
_computing_molecular_graphics     '<i>ORTEP-3 for Windows</i> (Farrugia, 2012)'
_computing_publication_material     '<i>SHELXH</i> (Sheldrick, 2008)'
loop_
    _atom_site_type_symbol
    _atom_site_label
    _atom_site_fract_x
    _atom_site_fract_y
    _atom_site_fract_z
    _atom_site_U_iso_or_equiv
    _atom_site_adp_type
    _atom_site_calc_flag
    _atom_site_refinement_flags
    _atom_site_occupancy
    _atom_site_symmetry_multiplicity
    _atom_site_disorder_assembly
    _atom_site_disorder_group
    Ag Ag1 0.723632(16) 0.688036(7) 0.820344(9) 0.01593(5) Uani d . 1 1 . .
    Cl Cl1 0.86926(6) 0.65407(2) 0.90391(3) 0.01736(14) Uani d . 1 1 . .
    N N1 0.7674(2) 0.57932(9) 0.80150(12) 0.0178(5) Uani d D 1 1 . .
    H H1N 0.803(3) 0.6002(8) 0.8216(14) 0.021 Uiso d D 1 1 . .
    N N2 0.8198(2) 0.55463(9) 0.76375(13) 0.0172(5) Uani d . 1 1 . .
    N N3 0.5999(2) 0.56061(9) 0.74491(12) 0.0185(5) Uani d D 1 1 . .
    H H3N 0.639(3) 0.5417(9) 0.7287(16) 0.022 Uiso d D 1 1 . .
    N N4 1.0907(2) 0.52049(10) 0.74080(14) 0.0232(6) Uani d . 1 1 . .
    N N5 0.9582(2) 0.47812(10) 0.64508(13) 0.0217(6) Uani d . 1 1 . .
    P P1 0.59953(6) 0.74435(3) 0.84917(4) 0.01490(15) Uani d . 1 1 . .
    P P2 0.78028(6) 0.69445(3) 0.71589(3) 0.01796(15) Uani d . 1 1 . .
    S S1 0.59041(6) 0.62016(3) 0.83052(4) 0.01636(14) Uani d . 1 1 . .
    C C1 0.6544(2) 0.58431(10) 0.78917(13) 0.0147(5) Uani d . 1 1 . .
    C C2 0.9254(2) 0.54798(10) 0.77890(14) 0.0161(6) Uani d . 1 1 . .
    C C3 0.9931(3) 0.56410(12) 0.83686(16) 0.0219(7) Uani d . 1 1 . .
    H H3A 0.9773 0.5940 0.8417 0.033 Uiso calc R 1 1 . .
    H H3B 1.0729 0.5603 0.8344 0.033 Uiso calc R 1 1 . .
    H H3C 0.9732 0.5485 0.8723 0.033 Uiso calc R 1 1 . .
    C C4 0.9783(2) 0.52177(10) 0.73496(15) 0.0162(6) Uani d . 1 1 . .
    C C5 1.1349(3) 0.49938(12) 0.69781(17) 0.0276(8) Uani d . 1 1 . .
    H H5 1.2141 0.4982 0.7004 0.033 Uiso calc R 1 1 . .
    C C6 1.0700(3) 0.47899(11) 0.64920(16) 0.0237(7) Uani d . 1 1 . .
    H H6 1.1056 0.4655 0.6185 0.028 Uiso calc R 1 1 . .
    C C7 0.9139(3) 0.49924(11) 0.68781(15) 0.0182(6) Uani d . 1 1 . .
    H H7 0.8349 0.4991 0.6864 0.022 Uiso calc R 1 1 . .
    C C8 0.4778(2) 0.56112(12) 0.72850(16) 0.0244(7) Uani d . 1 1 . .
    H H8A 0.4581 0.5491 0.6867 0.029 Uiso calc R 1 1 . .
    H H8B 0.4514 0.5906 0.7272 0.029 Uiso calc R 1 1 . .
    C C9 0.4185(3) 0.53695(13) 0.77261(18) 0.0375(9) Uani d . 1 1 . .
    H H9A 0.3375 0.5386 0.7597 0.056 Uiso calc R 1 1 . .
    H H9B 0.4369 0.5489 0.8140 0.056 Uiso calc R 1 1 . .
    H H9C 0.4422 0.5075 0.7731 0.056 Uiso calc R 1 1 . .
    C C10 0.6477(2) 0.79894(10) 0.85914(13) 0.0163(6) Uani d . 1 1 . .
    C C11 0.7392(2) 0.81151(9) 0.83082(13) 0.0205(6) Uani d . 1 1 . .
    H H11 0.7782 0.7916 0.8094 0.025 Uiso calc R 1 1 . .
    C C12 0.7730(2) 0.85361(9) 0.83422(14) 0.0231(6) Uani d . 1 1 . .
    H H12 0.8353 0.8624 0.8153 0.028 Uiso calc R 1 1 . .
    C C13 0.7158(3) 0.88233(11) 0.86504(14) 0.0245(7) Uani d . 1 1 . .
    H H13 0.7375 0.9111 0.8661 0.029 Uiso calc R 1 1 . .
    C C14 0.6270(3) 0.86977(9) 0.89457(14) 0.0259(6) Uani d . 1 1 . .
    H H14 0.5892 0.8897 0.9165 0.031 Uiso calc R 1 1 . .
    C C15 0.5932(2) 0.82786(9) 0.89200(13) 0.0226(6) Uani d . 1 1 . .
    H H15 0.5330 0.8191 0.9127 0.027 Uiso calc R 1 1 . .
    C C16 0.5438(2) 0.73372(9) 0.92063(13) 0.0181(6) Uani d . 1 1 . .
    C C17 0.4305(3) 0.73699(9) 0.92650(14) 0.0255(6) Uani d . 1 1 . .
    H H17 0.3782 0.7452 0.8921 0.031 Uiso calc R 1 1 . .
    C C18 0.3938(3) 0.72836(10) 0.98251(16) 0.0324(7) Uani d . 1 1 . .
    H H18 0.3164 0.7301 0.9861 0.039 Uiso calc R 1 1 . .
    C C19 0.4705(3) 0.71709(10) 1.03343(16) 0.0362(8) Uani d . 1 1 . .
    H H19 0.4456 0.7119 1.0720 0.043 Uiso calc R 1 1 . .
    C C20 0.5821(4) 0.71342(13) 1.02790(18) 0.0390(9) Uani d . 1 1 . .
    H H20 0.6344 0.7059 1.0627 0.047 Uiso calc R 1 1 . .
    C C21 0.6185(3) 0.72077(12) 0.97114(15) 0.0313(8) Uani d . 1 1 . .
    H H21 0.6951 0.7169 0.9670 0.038 Uiso calc R 1 1 . .
    C C22 0.4748(2) 0.74862(10) 0.79088(13) 0.0187(6) Uani d . 1 1 . .
    C C23 0.4369(3) 0.78667(10) 0.76388(14) 0.0283(7) Uani d . 1 1 . .
    H H23 0.4757 0.8120 0.7758 0.034 Uiso calc R 1 1 . .
    C C24 0.3418(3) 0.78747(10) 0.71930(16) 0.0351(8) Uani d . 1 1 . .
    H H24 0.3160 0.8135 0.7013 0.042 Uiso calc R 1 1 . .
    C C25 0.2852(3) 0.75088(11) 0.70126(15) 0.0313(7) Uani d . 1 1 . .
    H H25 0.2206 0.7517 0.6711 0.038 Uiso calc R 1 1 . .
    C C26 0.3230(3) 0.71324(10) 0.72730(15) 0.0275(7) Uani d . 1 1 . .
    H H26 0.2838 0.6880 0.7153 0.033 Uiso calc R 1 1 . .
    C C27 0.4186(2) 0.71185(10) 0.77124(14) 0.0237(6) Uani d . 1 1 . .
    H H27 0.4454 0.6856 0.7878 0.028 Uiso calc R 1 1 . .
    C C28 0.9007(3) 0.66345(10) 0.70072(15) 0.0184(6) Uani d . 1 1 . .
    C C29 0.9094(3) 0.64519(11) 0.64350(15) 0.0203(6) Uani d . 1 1 . .
    H H29 0.8501 0.6484 0.6104 0.024 Uiso calc R 1 1 . .
    C C30 1.0044(3) 0.62231(11) 0.63466(16) 0.0232(7) Uani d . 1 1 . .
    H H30 1.0089 0.6095 0.5959 0.028 Uiso calc R 1 1 . .
    C C31 1.0919(3) 0.61826(12) 0.68209(16) 0.0244(7) Uani d . 1 1 . .
    H H31 1.1575 0.6034 0.6755 0.029 Uiso calc R 1 1 . .
    C C32 1.0845(3) 0.63581(13) 0.73915(17) 0.0260(7) Uani d . 1 1 . .
    H H32 1.1449 0.6329 0.7717 0.031 Uiso calc R 1 1 . .
    C C33 0.9888(3) 0.65777(11) 0.74910(15) 0.0228(6) Uani d . 1 1 . .
    H H33 0.9830 0.6689 0.7887 0.027 Uiso calc R 1 1 . .
    C C34 0.6669(2) 0.68237(10) 0.65440(13) 0.0210(6) Uani d . 1 1 . .
    C C35 0.5753(3) 0.66037(11) 0.66935(14) 0.0266(7) Uani d . 1 1 . .
    H H35 0.5752 0.6511 0.7105 0.032 Uiso calc R 1 1 . .
    C C36 0.4834(3) 0.65156(12) 0.62534(15) 0.0331(8) Uani d . 1 1 . .
    H H36 0.4211 0.6368 0.6368 0.040 Uiso calc R 1 1 . .
    C C37 0.4826(3) 0.66418(10) 0.56546(14) 0.0280(7) Uani d . 1 1 . .
    H H37 0.4201 0.6580 0.5354 0.034 Uiso calc R 1 1 . .
    C C38 0.5734(3) 0.68602(10) 0.54892(13) 0.0258(6) Uani d . 1 1 . .
    H H38 0.5728 0.6949 0.5075 0.031 Uiso calc R 1 1 . .
    C C39 0.6650(3) 0.69486(10) 0.59258(13) 0.0235(6) Uani d . 1 1 . .
    H H39 0.7272 0.7095 0.5807 0.028 Uiso calc R 1 1 . .
    C C40 0.8220(3) 0.74817(10) 0.69748(14) 0.0248(7) Uani d . 1 1 . .
    C C41 0.9313(3) 0.76130(11) 0.71415(16) 0.0302(7) Uani d . 1 1 . .
    H H41 0.9865 0.7417 0.7312 0.036 Uiso calc R 1 1 . .
    C C42 0.9613(4) 0.80336(12) 0.70605(18) 0.0384(9) Uani d . 1 1 . .
    H H42 1.0362 0.8122 0.7186 0.046 Uiso calc R 1 1 . .
    C C43 0.8836(4) 0.83164(12) 0.68024(19) 0.0479(11) Uani d . 1 1 . .
    H H43 0.9046 0.8600 0.6743 0.057 Uiso calc R 1 1 . .
    C C44 0.7730(4) 0.81873(11) 0.66248(19) 0.0486(10) Uani d . 1 1 . .
    H H44 0.7189 0.8382 0.6439 0.058 Uiso calc R 1 1 . .
    C C45 0.7420(3) 0.77722(11) 0.67199(16) 0.0354(8) Uani d . 1 1 . .
    H H45 0.6663 0.7687 0.6611 0.042 Uiso calc R 1 1 . .
    Ag Ag2 0.224068(16) 0.688496(6) 0.323769(9) 0.01375(4) Uani d . 1 1 . .
    Cl Cl2 0.36640(6) 0.65160(2) 0.40620(3) 0.01616(14) Uani d . 1 1 . .
    N N6 0.2600(2) 0.57945(9) 0.30150(12) 0.0164(5) Uani d D 1 1 . .
    H H6N 0.297(2) 0.6001(8) 0.3217(14) 0.020 Uiso d D 1 1 . .
    N N7 0.3116(2) 0.55402(9) 0.26416(13) 0.0161(5) Uani d . 1 1 . .
    N N8 0.0918(2) 0.56014(9) 0.24624(12) 0.0180(5) Uani d D 1 1 . .
    H H8N 0.129(3) 0.5404(9) 0.2313(16) 0.022 Uiso d D 1 1 . .
    N N9 0.5816(2) 0.51946(9) 0.24039(14) 0.0211(6) Uani d . 1 1 . .
    N N10 0.4469(2) 0.47841(10) 0.14338(13) 0.0218(6) Uani d . 1 1 . .
    P P3 0.09628(6) 0.74264(3) 0.35680(4) 0.01405(15) Uani d . 1 1 . .
    P P4 0.29648(6) 0.69742(2) 0.22380(3) 0.01487(15) Uani d . 1 1 . .
    S S2 0.08349(6) 0.62324(3) 0.32583(4) 0.01625(14) Uani d . 1 1 . .
    C C46 0.1472(2) 0.58511(10) 0.28866(14) 0.0144(5) Uani d . 1 1 . .
    C C47 0.4171(2) 0.54722(10) 0.27876(14) 0.0156(6) Uani d . 1 1 . .
    C C48 0.4871(2) 0.56431(11) 0.33545(15) 0.0188(6) Uani d . 1 1 . .
    H H48A 0.4723 0.5944 0.3391 0.028 Uiso calc R 1 1 . .
    H H48B 0.5665 0.5600 0.3323 0.028 Uiso calc R 1 1 . .
    H H48C 0.4680 0.5496 0.3719 0.028 Uiso calc R 1 1 . .
    C C49 0.4690(2) 0.52074(10) 0.23486(15) 0.0157(6) Uani d . 1 1 . .
    C C50 0.6249(3) 0.49865(12) 0.19625(17) 0.0260(7) Uani d . 1 1 . .
    H H50 0.7040 0.4969 0.1986 0.031 Uiso calc R 1 1 . .
    C C51 0.5589(3) 0.47956(11) 0.14714(16) 0.0233(7) Uani d . 1 1 . .
    H H51 0.5938 0.4670 0.1154 0.028 Uiso calc R 1 1 . .
    C C52 0.4034(3) 0.49866(11) 0.18741(15) 0.0185(6) Uani d . 1 1 . .
    H H52 0.3246 0.4982 0.1868 0.022 Uiso calc R 1 1 . .
    C C53 -0.0295(2) 0.56230(11) 0.22756(15) 0.0228(6) Uani d . 1 1 . .
    H H53A -0.0479 0.5494 0.1863 0.027 Uiso calc R 1 1 . .
    H H53B -0.0524 0.5922 0.2242 0.027 Uiso calc R 1 1 . .
    C C54 -0.0952(3) 0.54061(12) 0.27121(17) 0.0332(8) Uani d . 1 1 . .
    H H54A -0.1753 0.5434 0.2564 0.050 Uiso calc R 1 1 . .
    H H54B -0.0784 0.5534 0.3121 0.050 Uiso calc R 1 1 . .
    H H54C -0.0750 0.5108 0.2737 0.050 Uiso calc R 1 1 . .
    C C55 -0.0384(2) 0.73692(9) 0.30721(14) 0.0174(6) Uani d . 1 1 . .
    C C56 -0.0344(2) 0.72546(10) 0.24668(14) 0.0248(6) Uani d . 1 1 . .
    H H56 0.0361 0.7206 0.2334 0.030 Uiso calc R 1 1 . .
    C C57 -0.1311(2) 0.72104(11) 0.20526(14) 0.0272(7) Uani d . 1 1 . .
    H H57 -0.1264 0.7135 0.1638 0.033 Uiso calc R 1 1 . .
    C C58 -0.2340(2) 0.72749(11) 0.22384(14) 0.0266(7) Uani d . 1 1 . .
    H H58 -0.3004 0.7248 0.1952 0.032 Uiso calc R 1 1 . .
    C C59 -0.2400(2) 0.73806(10) 0.28518(14) 0.0274(7) Uani d . 1 1 . .
    H H59 -0.3109 0.7421 0.2985 0.033 Uiso calc R 1 1 . .
    C C60 -0.1427(2) 0.74268(9) 0.32665(13) 0.0217(6) Uani d . 1 1 . .
    H H60 -0.1471 0.7498 0.3683 0.026 Uiso calc R 1 1 . .
    C C61 0.1279(2) 0.79871(10) 0.35066(13) 0.0156(6) Uani d . 1 1 . .
    C C62 0.0583(2) 0.82645(9) 0.31367(13) 0.0181(5) Uani d . 1 1 . .
    H H62 -0.0088 0.8165 0.2903 0.022 Uiso calc R 1 1 . .
    C C63 0.0874(2) 0.86885(9) 0.31104(14) 0.0214(6) Uani d . 1 1 . .
    H H63 0.0398 0.8878 0.2862 0.026 Uiso calc R 1 1 . .
    C C64 0.1865(2) 0.88337(10) 0.34501(13) 0.0211(6) Uani d . 1 1 . .
    H H64 0.2060 0.9123 0.3438 0.025 Uiso calc R 1 1 . .
    C C65 0.2558(2) 0.85580(9) 0.38011(13) 0.0211(6) Uani d . 1 1 . .
    H H65 0.3239 0.8657 0.4025 0.025 Uiso calc R 1 1 . .
    C C66 0.2272(2) 0.81349(9) 0.38338(13) 0.0192(5) Uani d . 1 1 . .
    H H66 0.2758 0.7947 0.4080 0.023 Uiso calc R 1 1 . .
    C C67 0.0663(2) 0.73918(10) 0.43656(13) 0.0177(6) Uani d . 1 1 . .
    C C68 0.0057(2) 0.77009(10) 0.46254(14) 0.0230(6) Uani d . 1 1 . .
    H H68 -0.0214 0.7938 0.4387 0.028 Uiso calc R 1 1 . .
    C C69 -0.0156(2) 0.76655(10) 0.52343(14) 0.0254(6) Uani d . 1 1 . .
    H H69 -0.0585 0.7873 0.5406 0.030 Uiso calc R 1 1 . .
    C C70 0.0269(3) 0.73231(11) 0.55850(15) 0.0296(7) Uani d . 1 1 . .
    H H70 0.0122 0.7294 0.5998 0.035 Uiso calc R 1 1 . .
    C C71 0.0904(3) 0.70249(12) 0.53351(16) 0.0299(8) Uani d . 1 1 . .
    H H71 0.1204 0.6794 0.5580 0.036 Uiso calc R 1 1 . .
    C C72 0.1110(3) 0.70583(10) 0.47272(15) 0.0223(6) Uani d . 1 1 . .
    H H72 0.1555 0.6853 0.4561 0.027 Uiso calc R 1 1 . .
    C C73 0.4135(2) 0.66460(10) 0.20850(14) 0.0164(6) Uani d . 1 1 . .
    C C74 0.5058(2) 0.66061(11) 0.25459(14) 0.0210(6) Uani d . 1 1 . .
    H H74 0.5047 0.6736 0.2935 0.025 Uiso calc R 1 1 . .
    C C75 0.5991(3) 0.63762(12) 0.24352(16) 0.0244(7) Uani d . 1 1 . .
    H H75 0.6627 0.6359 0.2743 0.029 Uiso calc R 1 1 . .
    C C76 0.5992(3) 0.61724(11) 0.18774(16) 0.0229(7) Uani d . 1 1 . .
    H H76 0.6630 0.6015 0.1804 0.028 Uiso calc R 1 1 . .
    C C77 0.5069(3) 0.61954(11) 0.14251(15) 0.0218(6) Uani d . 1 1 . .
    H H77 0.5067 0.6048 0.1048 0.026 Uiso calc R 1 1 . .
    C C78 0.4146(3) 0.64344(11) 0.15252(15) 0.0180(6) Uani d . 1 1 . .
    H H78 0.3518 0.6454 0.1212 0.022 Uiso calc R 1 1 . .
    C C79 0.3445(2) 0.75107(10) 0.21133(13) 0.0180(6) Uani d . 1 1 . .
    C C80 0.4501(3) 0.76028(10) 0.19634(14) 0.0238(6) Uani d . 1 1 . .
    H H80 0.5009 0.7382 0.1911 0.029 Uiso calc R 1 1 . .
    C C81 0.4816(3) 0.80230(11) 0.18893(16) 0.0296(7) Uani d . 1 1 . .
    H H81 0.5544 0.8085 0.1795 0.036 Uiso calc R 1 1 . .
    C C82 0.4080(3) 0.83442(11) 0.19526(16) 0.0336(8) Uani d . 1 1 . .
    H H82 0.4290 0.8627 0.1892 0.040 Uiso calc R 1 1 . .
    C C83 0.3028(3) 0.82540(10) 0.21054(16) 0.0334(8) Uani d . 1 1 . .
    H H83 0.2521 0.8476 0.2152 0.040 Uiso calc R 1 1 . .
    C C84 0.2712(3) 0.78410(9) 0.21902(14) 0.0260(6) Uani d . 1 1 . .
    H H84 0.1994 0.7782 0.2301 0.031 Uiso calc R 1 1 . .
    C C85 0.1917(2) 0.68908(10) 0.15654(12) 0.0168(5) Uani d . 1 1 . .
    C C86 0.1090(2) 0.65863(10) 0.15994(13) 0.0208(6) Uani d . 1 1 . .
    H H86 0.1085 0.6429 0.1968 0.025 Uiso calc R 1 1 . .
    C C87 0.0275(3) 0.65125(10) 0.10965(14) 0.0248(6) Uani d . 1 1 . .
    H H87 -0.0287 0.6307 0.1125 0.030 Uiso calc R 1 1 . .
    C C88 0.0278(3) 0.67346(11) 0.05595(15) 0.0286(8) Uani d . 1 1 . .
    H H88 -0.0277 0.6680 0.0217 0.034 Uiso calc R 1 1 . .
    C C89 0.1085(3) 0.70359(10) 0.05165(13) 0.0277(7) Uani d . 1 1 . .
    H H89 0.1081 0.7190 0.0145 0.033 Uiso calc R 1 1 . .
    C C90 0.1904(2) 0.71145(10) 0.10158(14) 0.0242(6) Uani d . 1 1 . .
    H H90 0.2460 0.7322 0.0983 0.029 Uiso calc R 1 1 . .
    Ag Ag3 0.473216(16) 0.435776(6) 0.576047(9) 0.01369(5) Uani d . 1 1 . .
    Cl Cl3 0.61650(6) 0.47296(2) 0.65742(3) 0.01630(13) Uani d . 1 1 . .
    N N11 0.5127(2) 0.54412(9) 0.55109(12) 0.0157(5) Uani d D 1 1 . .
    H H11N 0.547(2) 0.5309(10) 0.5837(11) 0.019 Uiso d D 1 1 . .
    N N12 0.5656(2) 0.56962(9) 0.51289(12) 0.0163(5) Uani d . 1 1 . .
    N N13 0.3463(2) 0.56313(9) 0.49290(12) 0.0175(5) Uani d D 1 1 . .
    H H13N 0.381(3) 0.5821(9) 0.4736(15) 0.021 Uiso d D 1 1 . .
    N N14 0.8364(2) 0.60499(9) 0.49304(14) 0.0224(6) Uani d . 1 1 . .
    N N15 0.7056(2) 0.64570(10) 0.39430(12) 0.0211(6) Uani d . 1 1 . .
    P P5 0.34543(6) 0.38197(3) 0.61001(4) 0.01413(15) Uani d . 1 1 . .
    P P6 0.54480(6) 0.42590(3) 0.47599(3) 0.01462(15) Uani d . 1 1 . .
    S S3 0.33439(6) 0.50170(3) 0.57482(4) 0.01697(15) Uani d . 1 1 . .
    C C91 0.3997(2) 0.53877(10) 0.53675(14) 0.0154(6) Uani d . 1 1 . .
    C C92 0.6714(2) 0.57670(10) 0.52943(14) 0.0159(6) Uani d . 1 1 . .
    C C93 0.7392(3) 0.56075(12) 0.58698(16) 0.0228(7) Uani d . 1 1 . .
    H H93A 0.7154 0.5748 0.6227 0.034 Uiso calc R 1 1 . .
    H H93B 0.8186 0.5666 0.5857 0.034 Uiso calc R 1 1 . .
    H H93C 0.7280 0.5304 0.5903 0.034 Uiso calc R 1 1 . .
    C C94 0.7246(2) 0.60256(10) 0.48505(14) 0.0158(6) Uani d . 1 1 . .
    C C95 0.8817(3) 0.62717(12) 0.45030(17) 0.0265(8) Uani d . 1 1 . .
    H H95 0.9608 0.6296 0.4542 0.032 Uiso calc R 1 1 . .
    C C96 0.8178(3) 0.64632(12) 0.40133(17) 0.0241(7) Uani d . 1 1 . .
    H H96 0.8542 0.6604 0.3715 0.029 Uiso calc R 1 1 . .
    C C97 0.6597(3) 0.62427(11) 0.43676(15) 0.0180(6) Uani d . 1 1 . .
    H H97 0.5805 0.6237 0.4343 0.022 Uiso calc R 1 1 . .
    C C98 0.2258(2) 0.56039(11) 0.47262(15) 0.0213(6) Uani d . 1 1 . .
    H H98A 0.2033 0.5304 0.4695 0.026 Uiso calc R 1 1 . .
    H H98B 0.2084 0.5731 0.4311 0.026 Uiso calc R 1 1 . .
    C C99 0.1591(3) 0.58266(13) 0.51643(18) 0.0378(9) Uani d . 1 1 . .
    H H99A 0.0790 0.5798 0.5016 0.057 Uiso calc R 1 1 . .
    H H99B 0.1794 0.6125 0.5186 0.057 Uiso calc R 1 1 . .
    H H99C 0.1756 0.5701 0.5575 0.057 Uiso calc R 1 1 . .
    C C100 0.3150(2) 0.38481(9) 0.68954(13) 0.0173(6) Uani d . 1 1 . .
    C C101 0.2538(2) 0.35355(9) 0.71551(13) 0.0219(6) Uani d . 1 1 . .
    H H101 0.2265 0.3300 0.6913 0.026 Uiso calc R 1 1 . .
    C C102 0.2326(2) 0.35663(11) 0.77614(14) 0.0258(6) Uani d . 1 1 . .
    H H102 0.1904 0.3355 0.7931 0.031 Uiso calc R 1 1 . .
    C C103 0.2737(3) 0.39084(10) 0.81157(14) 0.0282(7) Uani d . 1 1 . .
    H H103 0.2580 0.3937 0.8526 0.034 Uiso calc R 1 1 . .
    C C104 0.3379(3) 0.42092(12) 0.78689(16) 0.0321(8) Uani d . 1 1 . .
    H H104 0.3684 0.4436 0.8119 0.039 Uiso calc R 1 1 . .
    C C105 0.3584(3) 0.41839(10) 0.72604(15) 0.0248(7) Uani d . 1 1 . .
    H H105 0.4017 0.4394 0.7096 0.030 Uiso calc R 1 1 . .
    C C106 0.3779(2) 0.32625(10) 0.60382(14) 0.0154(6) Uani d . 1 1 . .
    C C107 0.4774(2) 0.31149(9) 0.63677(13) 0.0202(5) Uani d . 1 1 . .
    H H107 0.5256 0.3304 0.6614 0.024 Uiso calc R 1 1 . .
    C C108 0.5068(2) 0.26930(10) 0.63396(13) 0.0228(6) Uani d . 1 1 . .
    H H108 0.5756 0.2597 0.6560 0.027 Uiso calc R 1 1 . .
    C C109 0.4364(3) 0.24128(10) 0.59929(14) 0.0214(6) Uani d . 1 1 . .
    H H109 0.4555 0.2123 0.5985 0.026 Uiso calc R 1 1 . .
    C C110 0.3367(2) 0.25581(9) 0.56538(13) 0.0196(6) Uani d . 1 1 . .
    H H110 0.2889 0.2368 0.5408 0.023 Uiso calc R 1 1 . .
    C C111 0.3075(2) 0.29808(9) 0.56751(13) 0.0185(5) Uani d . 1 1 . .
    H H111 0.2400 0.3078 0.5444 0.022 Uiso calc R 1 1 . .
    C C112 0.2114(2) 0.38766(9) 0.56068(13) 0.0165(5) Uani d . 1 1 . .
    C C113 0.1067(2) 0.38141(9) 0.57933(13) 0.0207(5) Uani d . 1 1 . .
    H H113 0.1017 0.3740 0.6208 0.025 Uiso calc R 1 1 . .
    C C114 0.0087(2) 0.38603(10) 0.53726(14) 0.0250(6) Uani d . 1 1 . .
    H H114 -0.0623 0.3818 0.5503 0.030 Uiso calc R 1 1 . .
    C C115 0.0154(2) 0.39675(11) 0.47695(15) 0.0268(7) Uani d . 1 1 . .
    H H115 -0.0510 0.3995 0.4484 0.032 Uiso calc R 1 1 . .
    C C116 0.1180(3) 0.40352(11) 0.45798(14) 0.0287(7) Uani d . 1 1 . .
    H H116 0.1224 0.4112 0.4165 0.034 Uiso calc R 1 1 . .
    C C117 0.2154(2) 0.39908(10) 0.49974(13) 0.0235(6) Uani d . 1 1 . .
    H H117 0.2860 0.4039 0.4864 0.028 Uiso calc R 1 1 . .
    C C118 0.6609(2) 0.45917(10) 0.45967(14) 0.0170(6) Uani d . 1 1 . .
    C C119 0.7531(2) 0.46313(11) 0.50541(15) 0.0207(6) Uani d . 1 1 . .
    H H119 0.7527 0.4499 0.5442 0.025 Uiso calc R 1 1 . .
    C C120 0.8460(3) 0.48661(12) 0.49410(16) 0.0228(7) Uani d . 1 1 . .
    H H120 0.9090 0.4891 0.5252 0.027 Uiso calc R 1 1 . .
    C C121 0.8467(3) 0.50637(11) 0.43751(16) 0.0221(7) Uani d . 1 1 . .
    H H121 0.9106 0.5217 0.4295 0.027 Uiso calc R 1 1 . .
    C C122 0.7533(3) 0.50349(11) 0.39270(15) 0.0219(6) Uani d . 1 1 . .
    H H122 0.7526 0.5176 0.3545 0.026 Uiso calc R 1 1 . .
    C C123 0.6604(3) 0.47990(10) 0.40375(15) 0.0182(6) Uani d . 1 1 . .
    H H123 0.5968 0.4780 0.3730 0.022 Uiso calc R 1 1 . .
    C C124 0.4400(2) 0.43286(10) 0.40783(12) 0.0172(5) Uani d . 1 1 . .
    C C125 0.4387(2) 0.40877(10) 0.35524(13) 0.0227(6) Uani d . 1 1 . .
    H H125 0.4932 0.3874 0.3538 0.027 Uiso calc R 1 1 . .
    C C126 0.35831(19) 0.41567(8) 0.30446(10) 0.0281(7) Uani d . 1 1 . .
    H H126 0.3575 0.3987 0.2687 0.034 Uiso calc R 1 1 . .
    C C127 0.27943(19) 0.44705(8) 0.30562(10) 0.0266(7) Uani d R 1 1 . .
    H H127 0.2253 0.4520 0.2705 0.032 Uiso calc R 1 1 . .
    C C128 0.2796(3) 0.47113(11) 0.35795(15) 0.0271(7) Uani d . 1 1 . .
    H H128 0.2253 0.4926 0.3590 0.032 Uiso calc R 1 1 . .
    C C129 0.3596(3) 0.46393(10) 0.40927(14) 0.0223(6) Uani d . 1 1 . .
    H H129 0.3591 0.4804 0.4454 0.027 Uiso calc R 1 1 . .
    C C130 0.5952(2) 0.37254(10) 0.46526(13) 0.0186(6) Uani d . 1 1 . .
    C C131 0.7004(3) 0.36319(11) 0.45056(15) 0.0241(7) Uani d . 1 1 . .
    H H131 0.7507 0.3854 0.4452 0.029 Uiso calc R 1 1 . .
    C C132 0.7338(3) 0.32179(12) 0.44343(17) 0.0341(8) Uani d . 1 1 . .
    H H132 0.8064 0.3160 0.4334 0.041 Uiso calc R 1 1 . .
    C C133 0.6611(3) 0.28918(11) 0.45095(16) 0.0344(8) Uani d . 1 1 . .
    H H133 0.6835 0.2609 0.4456 0.041 Uiso calc R 1 1 . .
    C C134 0.5567(3) 0.29753(10) 0.46617(15) 0.0321(7) Uani d . 1 1 . .
    H H134 0.5071 0.2751 0.4717 0.039 Uiso calc R 1 1 . .
    C C135 0.5238(3) 0.33892(9) 0.47343(13) 0.0255(6) Uani d . 1 1 . .
    H H135 0.4515 0.3445 0.4841 0.031 Uiso calc R 1 1 . .
    Ag Ag4 -0.038125(18) 0.439474(6) 0.073147(9) 0.01726(5) Uani d . 1 1 . .
    Cl Cl4 0.10740(6) 0.47297(2) 0.15720(3) 0.01678(14) Uani d . 1 1 . .
    N N16 0.0143(2) 0.54561(9) 0.05256(13) 0.0156(5) Uani d D 1 1 . .
    H H16N 0.047(3) 0.5308(9) 0.0825(12) 0.019 Uiso d D 1 1 . .
    N N17 0.0680(2) 0.57030(9) 0.01351(12) 0.0154(5) Uani d . 1 1 . .
    N N18 -0.1502(2) 0.56879(10) -0.00276(12) 0.0192(5) Uani d D 1 1 . .
    H H18N -0.112(3) 0.5859(10) -0.0222(16) 0.023 Uiso d D 1 1 . .
    N N19 0.3403(2) 0.59985(10) -0.01125(14) 0.0248(6) Uani d . 1 1 . .
    N N20 0.2088(2) 0.64353(10) -0.10746(13) 0.0236(6) Uani d . 1 1 . .
    P P7 -0.15849(6) 0.38179(3) 0.10226(4) 0.01484(15) Uani d . 1 1 . .
    P P8 0.01543(7) 0.43194(3) -0.03167(3) 0.02084(16) Uani d . 1 1 . .
    S S4 -0.16819(6) 0.50928(3) 0.08195(4) 0.01785(15) Uani d . 1 1 . .
    C C136 -0.0996(2) 0.54359(10) 0.04060(14) 0.0160(6) Uani d . 1 1 . .
    C C137 0.1748(2) 0.57632(10) 0.02937(14) 0.0157(6) Uani d . 1 1 . .
    C C138 0.2424(3) 0.56014(12) 0.08687(15) 0.0197(7) Uani d . 1 1 . .
    H H13A 0.2202 0.5748 0.1226 0.030 Uiso calc R 1 1 . .
    H H13B 0.3220 0.5652 0.0851 0.030 Uiso calc R 1 1 . .
    H H13C 0.2293 0.5299 0.0906 0.030 Uiso calc R 1 1 . .
    C C139 0.2285(2) 0.60097(10) -0.01585(14) 0.0162(6) Uani d . 1 1 . .
    C C140 0.3846(3) 0.61961(14) -0.05631(18) 0.0346(9) Uani d . 1 1 . .
    H H140 0.4636 0.6195 -0.0552 0.041 Uiso calc R 1 1 . .
    C C141 0.3205(3) 0.63988(13) -0.10371(18) 0.0310(8) Uani d . 1 1 . .
    H H141 0.3566 0.6519 -0.1354 0.037 Uiso calc R 1 1 . .
    C C142 0.1638(3) 0.62441(11) -0.06249(14) 0.0182(6) Uani d . 1 1 . .
    H H142 0.0854 0.6267 -0.0619 0.022 Uiso calc R 1 1 . .
    C C143 -0.2710(3) 0.57430(14) -0.01568(17) 0.0388(10) Uani d . 1 1 . .
    H H14A -0.3090 0.5475 -0.0087 0.047 Uiso calc R 1 1 . .
    H H14B -0.2924 0.5825 -0.0593 0.047 Uiso calc R 1 1 . .
    C C144 -0.3074(4) 0.60825(19) 0.0264(2) 0.0759(19) Uani d . 1 1 . .
    H H14C -0.3887 0.6119 0.0179 0.114 Uiso calc R 1 1 . .
    H H14D -0.2704 0.6348 0.0189 0.114 Uiso calc R 1 1 . .
    H H14E -0.2863 0.5999 0.0695 0.114 Uiso calc R 1 1 . .
    C C145 -0.2137(2) 0.39298(10) 0.17381(13) 0.0212(6) Uani d . 1 1 . .
    C C146 -0.3248(3) 0.38613(9) 0.18182(14) 0.0252(6) Uani d . 1 1 . .
    H H146 -0.3767 0.3760 0.1485 0.030 Uiso calc R 1 1 . .
    C C147 -0.3604(3) 0.39411(10) 0.23859(16) 0.0330(7) Uani d . 1 1 . .
    H H147 -0.4362 0.3895 0.2439 0.040 Uiso calc R 1 1 . .
    C C148 -0.2845(3) 0.40885(11) 0.28712(16) 0.0382(8) Uani d . 1 1 . .
    H H148 -0.3082 0.4137 0.3261 0.046 Uiso calc R 1 1 . .
    C C149 -0.1737(4) 0.41671(13) 0.27939(16) 0.0335(8) Uani d . 1 1 . .
    H H149 -0.1223 0.4270 0.3129 0.040 Uiso calc R 1 1 . .
    C C150 -0.1386(3) 0.40949(11) 0.22258(16) 0.0278(7) Uani d . 1 1 . .
    H H150 -0.0638 0.4157 0.2167 0.033 Uiso calc R 1 1 . .
    C C151 -0.2832(2) 0.37740(10) 0.04449(14) 0.0195(6) Uani d . 1 1 . .
    C C152 -0.3356(2) 0.41434(9) 0.02134(13) 0.0217(6) Uani d . 1 1 . .
    H H152 -0.3062 0.4407 0.0360 0.026 Uiso calc R 1 1 . .
    C C153 -0.4306(3) 0.41300(11) -0.02306(15) 0.0274(7) Uani d . 1 1 . .
    H H153 -0.4657 0.4384 -0.0380 0.033 Uiso calc R 1 1 . .
    C C154 -0.4739(3) 0.37496(11) -0.04535(15) 0.0297(7) Uani d . 1 1 . .
    H H154 -0.5388 0.3741 -0.0754 0.036 Uiso calc R 1 1 . .
    C C155 -0.4219(3) 0.33781(11) -0.02347(15) 0.0325(7) Uani d . 1 1 . .
    H H155 -0.4510 0.3115 -0.0388 0.039 Uiso calc R 1 1 . .
    C C156 -0.3271(3) 0.33913(10) 0.02085(14) 0.0265(6) Uani d . 1 1 . .
    H H156 -0.2917 0.3136 0.0352 0.032 Uiso calc R 1 1 . .
    C C157 -0.1113(2) 0.32737(10) 0.11259(14) 0.0170(6) Uani d . 1 1 . .
    C C158 -0.1672(2) 0.29837(9) 0.14576(13) 0.0229(6) Uani d . 1 1 . .
    H H158 -0.2268 0.3075 0.1666 0.027 Uiso calc R 1 1 . .
    C C159 -0.1352(2) 0.25615(9) 0.14803(14) 0.0240(6) Uani d . 1 1 . .
    H H159 -0.1741 0.2365 0.1698 0.029 Uiso calc R 1 1 . .
    C C160 -0.0466(3) 0.24285(10) 0.11850(14) 0.0236(6) Uani d . 1 1 . .
    H H160 -0.0258 0.2140 0.1194 0.028 Uiso calc R 1 1 . .
    C C161 0.0111(2) 0.27170(10) 0.08788(14) 0.0258(6) Uani d . 1 1 . .
    H H161 0.0729 0.2627 0.0687 0.031 Uiso calc R 1 1 . .
    C C162 -0.0205(2) 0.31398(9) 0.08476(14) 0.0224(6) Uani d . 1 1 . .
    H H162 0.0199 0.3336 0.0637 0.027 Uiso calc R 1 1 . .
    C C163 0.1388(3) 0.46079(10) -0.04771(14) 0.0187(6) Uani d . 1 1 . .
    C C164 0.2273(3) 0.46542(10) -0.00002(14) 0.0219(6) Uani d . 1 1 . .
    H H164 0.2201 0.4546 0.0397 0.026 Uiso calc R 1 1 . .
    C C165 0.3260(3) 0.48554(12) -0.00943(16) 0.0249(7) Uani d . 1 1 . .
    H H165 0.3863 0.4878 0.0232 0.030 Uiso calc R 1 1 . .
    C C166 0.3354(3) 0.50225(12) -0.06692(16) 0.0257(7) Uani d . 1 1 . .
    H H166 0.4022 0.5162 -0.0736 0.031 Uiso calc R 1 1 . .
    C C167 0.2474(3) 0.49856(11) -0.11457(15) 0.0242(7) Uani d . 1 1 . .
    H H167 0.2540 0.5102 -0.1538 0.029 Uiso calc R 1 1 . .
    C C168 0.1494(3) 0.47781(11) -0.10522(15) 0.0209(6) Uani d . 1 1 . .
    H H168 0.0896 0.4753 -0.1381 0.025 Uiso calc R 1 1 . .
    C C169 0.0499(3) 0.37773(10) -0.04887(14) 0.0304(7) Uani d . 1 1 . .
    C C170 -0.0360(4) 0.34958(11) -0.07160(16) 0.0453(10) Uani d . 1 1 . .
    H H170 -0.1112 0.3591 -0.0804 0.054 Uiso calc R 1 1 . .
    C C171 -0.0100(5) 0.30719(12) -0.08127(18) 0.0650(15) Uani d . 1 1 . .
    H H171 -0.0672 0.2883 -0.0981 0.078 Uiso calc R 1 1 . .
    C C172 0.0998(5) 0.29289(13) -0.06615(19) 0.0625(15) Uani d . 1 1 . .
    H H172 0.1168 0.2641 -0.0714 0.075 Uiso calc R 1 1 . .
    C C173 0.1832(4) 0.32030(12) -0.04381(19) 0.0507(11) Uani d . 1 1 . .
    H H173 0.2580 0.3105 -0.0343 0.061 Uiso calc R 1 1 . .
    C C174 0.1590(4) 0.36288(11) -0.03481(16) 0.0367(9) Uani d . 1 1 . .
    H H174 0.2174 0.3816 -0.0191 0.044 Uiso calc R 1 1 . .
    C C175 -0.0980(3) 0.44532(11) -0.09379(13) 0.0245(7) Uani d . 1 1 . .
    C C176 -0.1838(3) 0.47031(11) -0.07890(14) 0.0286(7) Uani d . 1 1 . .
    H H176 -0.1809 0.4807 -0.0381 0.034 Uiso calc R 1 1 . .
    C C177 -0.2757(3) 0.48059(11) -0.12342(15) 0.0324(7) Uani d . 1 1 . .
    H H177 -0.3336 0.4982 -0.1129 0.039 Uiso calc R 1 1 . .
    C C178 -0.2808(3) 0.46484(11) -0.18230(14) 0.0312(7) Uani d . 1 1 . .
    H H178 -0.3435 0.4709 -0.2123 0.037 Uiso calc R 1 1 . .
    C C179 -0.1953(3) 0.44043(11) -0.19746(14) 0.0295(7) Uani d . 1 1 . .
    H H179 -0.1987 0.4302 -0.2384 0.035 Uiso calc R 1 1 . .
    C C180 -0.1033(3) 0.43022(11) -0.15419(14) 0.0302(7) Uani d . 1 1 . .
    H H180 -0.0448 0.4132 -0.1655 0.036 Uiso calc R 1 1 . .
loop_
    _atom_site_aniso_label
    _atom_site_aniso_U_11
    _atom_site_aniso_U_22
    _atom_site_aniso_U_33
    _atom_site_aniso_U_12
    _atom_site_aniso_U_13
    _atom_site_aniso_U_23
    Ag1 0.01779(9) 0.01646(10) 0.01339(9) 0.00323(8) 0.00165(7) 0.00037(8)
    Cl1 0.0175(3) 0.0188(4) 0.0146(3) 0.0009(3) -0.0022(3) -0.0005(3)
    N1 0.0170(11) 0.0185(14) 0.0177(13) -0.0021(10) 0.0020(10) -0.0071(11)
    N2 0.0189(12) 0.0146(13) 0.0182(13) 0.0016(10) 0.0030(11) -0.0031(11)
    N3 0.0180(11) 0.0188(13) 0.0189(13) -0.0015(10) 0.0033(10) -0.0044(11)
    N4 0.0160(12) 0.0261(15) 0.0267(14) 0.0014(10) 0.0008(11) -0.0082(12)
    N5 0.0227(12) 0.0221(14) 0.0207(13) -0.0002(11) 0.0043(11) -0.0037(11)
    P1 0.0162(3) 0.0129(4) 0.0157(3) 0.0015(3) 0.0027(3) -0.0005(3)
    P2 0.0239(3) 0.0173(4) 0.0134(3) 0.0028(3) 0.0047(3) 0.0016(3)
    S1 0.0149(3) 0.0186(3) 0.0161(3) -0.0003(3) 0.0040(3) -0.0017(3)
    C1 0.0181(13) 0.0131(13) 0.0129(13) -0.0019(10) 0.0022(11) -0.0010(11)
    C2 0.0158(12) 0.0159(15) 0.0157(14) -0.0009(11) -0.0009(11) 0.0007(11)
    C3 0.0216(15) 0.0210(17) 0.0220(16) 0.0021(13) -0.0007(13) -0.0021(14)
    C4 0.0151(12) 0.0137(14) 0.0199(14) 0.0012(10) 0.0027(11) -0.0017(11)
    C5 0.0170(14) 0.0338(18) 0.0315(18) 0.0025(13) 0.0020(13) -0.0143(15)
    C6 0.0223(14) 0.0251(16) 0.0238(16) 0.0025(12) 0.0039(12) -0.0090(13)
    C7 0.0178(13) 0.0179(15) 0.0188(15) -0.0019(12) 0.0021(12) -0.0017(12)
    C8 0.0163(13) 0.0357(17) 0.0212(14) -0.0064(12) 0.0018(11) -0.0073(13)
    C9 0.0327(17) 0.049(2) 0.0318(18) -0.0251(16) 0.0083(14) -0.0037(16)
    C10 0.0194(13) 0.0148(14) 0.0144(13) 0.0006(10) 0.0008(10) -0.0001(11)
    C11 0.0211(13) 0.0227(14) 0.0177(13) -0.0011(11) 0.0024(11) 0.0014(11)
    C12 0.0239(14) 0.0249(15) 0.0199(14) -0.0057(11) 0.0011(11) 0.0011(11)
    C13 0.0319(16) 0.0192(15) 0.0216(15) -0.0076(12) 0.0014(12) -0.0014(12)
    C14 0.0322(15) 0.0191(14) 0.0263(15) 0.0031(12) 0.0043(12) -0.0040(12)
    C15 0.0234(13) 0.0211(14) 0.0240(14) 0.0000(11) 0.0062(11) -0.0002(12)
    C16 0.0238(13) 0.0117(13) 0.0202(14) 0.0026(10) 0.0078(11) 0.0018(11)
    C17 0.0290(15) 0.0228(14) 0.0252(15) 0.0012(12) 0.0061(12) 0.0026(12)
    C18 0.0385(18) 0.0292(17) 0.0337(18) 0.0024(14) 0.0202(15) 0.0028(14)
    C19 0.062(2) 0.0206(15) 0.0308(18) 0.0096(16) 0.0247(17) 0.0053(13)
    C20 0.052(2) 0.045(2) 0.0203(17) 0.0109(18) 0.0056(16) 0.0058(16)
    C21 0.0311(16) 0.045(2) 0.0185(15) 0.0074(15) 0.0041(13) 0.0009(15)
    C22 0.0177(12) 0.0222(14) 0.0163(13) 0.0036(11) 0.0025(10) 0.0004(11)
    C23 0.0335(16) 0.0195(14) 0.0278(16) 0.0002(12) -0.0097(13) -0.0017(12)
    C24 0.0394(18) 0.0255(16) 0.0344(18) 0.0061(14) -0.0158(14) 0.0023(14)
    C25 0.0253(15) 0.0385(19) 0.0270(17) 0.0040(14) -0.0068(12) -0.0057(14)
    C26 0.0284(15) 0.0246(16) 0.0280(17) -0.0037(13) -0.0012(13) -0.0007(13)
    C27 0.0210(13) 0.0223(14) 0.0273(16) 0.0000(11) 0.0019(12) 0.0038(12)
    C28 0.0223(13) 0.0150(14) 0.0189(14) -0.0012(11) 0.0067(11) 0.0008(11)
    C29 0.0203(14) 0.0238(16) 0.0173(14) -0.0022(12) 0.0045(11) 0.0000(12)
    C30 0.0248(14) 0.0258(16) 0.0205(14) 0.0007(12) 0.0085(12) -0.0039(12)
    C31 0.0210(14) 0.0283(17) 0.0251(16) -0.0001(13) 0.0077(13) -0.0014(13)
    C32 0.0227(15) 0.0327(19) 0.0222(16) 0.0005(13) 0.0021(13) 0.0006(14)
    C33 0.0280(15) 0.0209(15) 0.0195(14) -0.0033(12) 0.0036(12) -0.0023(12)
    C34 0.0284(14) 0.0210(16) 0.0136(12) 0.0077(12) 0.0031(10) 0.0033(11)
    C35 0.0302(15) 0.0346(17) 0.0139(13) -0.0010(13) -0.0010(12) 0.0062(12)
    C36 0.0292(16) 0.046(2) 0.0228(16) -0.0017(15) -0.0006(13) 0.0036(15)
    C37 0.0366(17) 0.0274(16) 0.0182(14) 0.0045(13) -0.0022(13) -0.0033(12)
    C38 0.0416(17) 0.0234(15) 0.0117(12) 0.0056(14) 0.0011(11) 0.0019(12)
    C39 0.0340(15) 0.0231(15) 0.0135(12) 0.0002(12) 0.0040(11) 0.0006(11)
    C40 0.0419(17) 0.0172(14) 0.0164(14) 0.0029(12) 0.0080(13) 0.0026(11)
    C41 0.0439(19) 0.0209(16) 0.0247(17) -0.0061(14) 0.0010(14) 0.0021(13)
    C42 0.058(2) 0.0249(18) 0.0312(19) -0.0120(16) 0.0024(16) 0.0002(15)
    C43 0.087(3) 0.0208(17) 0.036(2) -0.0072(19) 0.010(2) 0.0055(16)
    C44 0.081(3) 0.0213(17) 0.040(2) 0.0112(18) -0.003(2) 0.0015(16)
    C45 0.0469(19) 0.0273(16) 0.0301(17) 0.0072(15) -0.0009(15) 0.0011(14)
    Ag2 0.01437(9) 0.01432(10) 0.01253(10) 0.00230(8) 0.00178(7) 0.00075(8)
    Cl2 0.0160(3) 0.0171(3) 0.0142(3) 0.0014(3) -0.0021(2) 0.0004(3)
    N6 0.0168(11) 0.0171(13) 0.0149(12) 0.0008(10) 0.0014(10) -0.0046(10)
    N7 0.0173(11) 0.0145(13) 0.0171(13) 0.0021(10) 0.0040(10) -0.0014(10)
    N8 0.0177(11) 0.0178(12) 0.0185(12) -0.0010(10) 0.0022(10) -0.0054(10)
    N9 0.0174(11) 0.0211(13) 0.0245(14) 0.0025(10) 0.0024(10) -0.0042(11)
    N10 0.0246(13) 0.0214(14) 0.0199(13) 0.0051(11) 0.0053(11) -0.0022(11)
    P3 0.0139(3) 0.0138(4) 0.0148(3) 0.0011(3) 0.0029(3) 0.0005(3)
    P4 0.0161(3) 0.0169(4) 0.0121(3) 0.0012(3) 0.0035(2) 0.0012(3)
    S2 0.0127(3) 0.0180(3) 0.0184(3) -0.0007(2) 0.0035(3) -0.0040(3)
    C46 0.0157(12) 0.0131(13) 0.0145(13) -0.0018(10) 0.0023(11) 0.0000(11)
    C47 0.0175(13) 0.0165(15) 0.0122(13) -0.0009(11) -0.0003(11) -0.0006(11)
    C48 0.0168(13) 0.0191(16) 0.0198(15) 0.0027(12) -0.0002(12) -0.0023(13)
    C49 0.0159(12) 0.0125(13) 0.0188(14) 0.0007(10) 0.0030(11) 0.0000(11)
    C50 0.0201(14) 0.0274(17) 0.0313(18) 0.0031(13) 0.0058(13) -0.0062(14)
    C51 0.0247(15) 0.0238(16) 0.0221(15) 0.0041(12) 0.0055(12) -0.0066(13)
    C52 0.0191(13) 0.0184(15) 0.0179(14) 0.0038(12) 0.0017(11) -0.0011(12)
    C53 0.0164(12) 0.0296(16) 0.0217(14) -0.0039(11) -0.0003(11) -0.0046(12)
    C54 0.0277(16) 0.040(2) 0.0324(18) -0.0145(14) 0.0041(14) 0.0004(15)
    C55 0.0143(12) 0.0169(14) 0.0207(14) 0.0003(10) 0.0014(10) -0.0008(11)
    C56 0.0217(14) 0.0298(16) 0.0229(15) 0.0001(12) 0.0038(11) -0.0046(13)
    C57 0.0219(14) 0.0407(19) 0.0186(14) 0.0027(13) 0.0011(11) -0.0027(13)
    C58 0.0183(13) 0.0361(18) 0.0240(15) -0.0009(13) -0.0018(12) -0.0029(13)
    C59 0.0165(13) 0.0364(18) 0.0302(16) 0.0010(12) 0.0060(12) -0.0013(14)
    C60 0.0198(13) 0.0268(15) 0.0191(13) 0.0020(11) 0.0043(10) -0.0015(12)
    C61 0.0167(12) 0.0173(14) 0.0143(12) 0.0003(10) 0.0073(10) -0.0029(11)
    C62 0.0166(12) 0.0177(13) 0.0203(13) 0.0003(10) 0.0037(10) -0.0013(10)
    C63 0.0217(14) 0.0197(14) 0.0230(14) 0.0044(11) 0.0036(11) 0.0030(11)
    C64 0.0277(14) 0.0182(14) 0.0190(14) -0.0042(12) 0.0084(12) -0.0024(12)
    C65 0.0229(13) 0.0219(14) 0.0189(13) -0.0064(11) 0.0043(11) -0.0027(11)
    C66 0.0200(13) 0.0206(13) 0.0170(13) 0.0006(10) 0.0023(10) 0.0004(11)
    C67 0.0186(13) 0.0178(14) 0.0178(13) 0.0008(11) 0.0068(11) 0.0000(11)
    C68 0.0224(13) 0.0250(15) 0.0217(14) 0.0023(11) 0.0031(11) -0.0025(12)
    C69 0.0245(14) 0.0316(16) 0.0209(14) 0.0002(12) 0.0066(11) -0.0077(12)
    C70 0.0361(17) 0.0336(18) 0.0204(15) -0.0071(14) 0.0092(13) 0.0000(13)
    C71 0.047(2) 0.0216(16) 0.0229(16) -0.0007(14) 0.0095(15) 0.0050(13)
    C72 0.0305(15) 0.0185(15) 0.0183(14) 0.0003(12) 0.0048(12) 0.0028(11)
    C73 0.0185(12) 0.0151(13) 0.0159(13) 0.0002(10) 0.0042(10) 0.0016(11)
    C74 0.0226(14) 0.0252(16) 0.0145(13) 0.0031(12) 0.0006(11) -0.0004(12)
    C75 0.0210(14) 0.0313(18) 0.0203(15) 0.0046(13) 0.0010(12) 0.0022(13)
    C76 0.0206(14) 0.0257(16) 0.0236(15) 0.0046(12) 0.0068(12) 0.0017(13)
    C77 0.0241(14) 0.0232(15) 0.0194(14) 0.0026(12) 0.0076(12) -0.0033(12)
    C78 0.0167(12) 0.0225(15) 0.0150(13) 0.0004(11) 0.0029(10) 0.0020(11)
    C79 0.0217(13) 0.0179(13) 0.0140(12) -0.0027(11) 0.0007(10) 0.0010(10)
    C80 0.0250(14) 0.0251(16) 0.0201(14) -0.0030(12) -0.0009(11) 0.0009(12)
    C81 0.0266(15) 0.0302(17) 0.0316(17) -0.0097(13) 0.0027(13) 0.0051(14)
    C82 0.055(2) 0.0216(16) 0.0242(16) -0.0104(15) 0.0056(15) 0.0041(13)
    C83 0.053(2) 0.0186(15) 0.0311(17) 0.0067(14) 0.0128(16) 0.0019(13)
    C84 0.0323(16) 0.0197(14) 0.0281(16) 0.0016(12) 0.0119(13) 0.0034(12)
    C85 0.0199(12) 0.0189(13) 0.0113(11) 0.0065(11) 0.0013(9) -0.0004(10)
    C86 0.0267(14) 0.0200(14) 0.0144(13) 0.0018(12) -0.0014(11) -0.0011(11)
    C87 0.0276(15) 0.0234(15) 0.0222(15) -0.0021(12) -0.0013(12) -0.0046(12)
    C88 0.0253(15) 0.0383(19) 0.0202(15) 0.0105(14) -0.0038(12) -0.0117(13)
    C89 0.0340(16) 0.0348(17) 0.0140(13) 0.0083(13) 0.0017(12) 0.0052(12)
    C90 0.0229(14) 0.0332(16) 0.0175(13) 0.0056(12) 0.0060(11) 0.0053(12)
    Ag3 0.01369(9) 0.01420(12) 0.01306(9) -0.00204(8) 0.00143(7) -0.00095(8)
    Cl3 0.0163(3) 0.0168(3) 0.0146(3) -0.0025(3) -0.0019(3) 0.0001(3)
    N11 0.0162(11) 0.0147(12) 0.0159(12) -0.0026(9) 0.0015(10) 0.0030(10)
    N12 0.0153(11) 0.0168(13) 0.0170(12) -0.0005(10) 0.0027(10) 0.0012(11)
    N13 0.0148(11) 0.0179(13) 0.0195(13) 0.0023(9) 0.0018(10) 0.0052(10)
    N14 0.0162(11) 0.0238(15) 0.0269(15) -0.0017(10) 0.0018(11) 0.0066(12)
    N15 0.0203(12) 0.0250(15) 0.0177(13) 0.0005(10) 0.0009(10) 0.0048(11)
    P5 0.0130(3) 0.0142(4) 0.0153(3) -0.0018(3) 0.0025(3) -0.0001(3)
    P6 0.0151(3) 0.0165(4) 0.0125(3) -0.0019(3) 0.0028(2) -0.0012(3)
    S3 0.0148(3) 0.0170(4) 0.0196(4) 0.0010(3) 0.0042(3) 0.0038(3)
    C91 0.0148(12) 0.0154(14) 0.0167(14) -0.0001(11) 0.0046(11) -0.0021(11)
    C92 0.0189(13) 0.0110(13) 0.0180(14) -0.0029(11) 0.0032(11) 0.0003(11)
    C93 0.0203(14) 0.0250(18) 0.0215(16) -0.0033(13) -0.0023(13) 0.0100(14)
    C94 0.0180(13) 0.0150(14) 0.0142(13) -0.0015(11) 0.0012(11) -0.0022(11)
    C95 0.0177(14) 0.0287(18) 0.0324(18) -0.0020(13) 0.0006(13) 0.0110(15)
    C96 0.0195(14) 0.0270(18) 0.0270(17) -0.0009(12) 0.0074(13) 0.0054(14)
    C97 0.0175(13) 0.0194(15) 0.0163(14) -0.0007(11) -0.0004(11) 0.0009(12)
    C98 0.0186(13) 0.0244(16) 0.0204(14) 0.0041(11) 0.0010(11) 0.0048(12)
    C99 0.0298(17) 0.044(2) 0.040(2) 0.0198(16) 0.0078(15) 0.0089(18)
    C100 0.0196(13) 0.0171(13) 0.0157(13) 0.0030(11) 0.0045(11) -0.0002(11)
    C101 0.0215(13) 0.0232(14) 0.0216(14) -0.0022(11) 0.0046(11) -0.0001(11)
    C102 0.0215(14) 0.0344(17) 0.0227(15) 0.0004(12) 0.0074(11) 0.0077(13)
    C103 0.0374(17) 0.0312(17) 0.0184(14) 0.0066(14) 0.0126(13) 0.0015(12)
    C104 0.051(2) 0.0247(17) 0.0219(16) -0.0029(15) 0.0095(15) -0.0040(13)
    C105 0.0341(16) 0.0200(15) 0.0218(15) -0.0058(12) 0.0092(13) -0.0006(12)
    C106 0.0164(12) 0.0141(13) 0.0168(13) -0.0002(10) 0.0060(10) -0.0014(11)
    C107 0.0208(13) 0.0232(14) 0.0162(13) -0.0006(11) 0.0011(10) -0.0013(11)
    C108 0.0235(13) 0.0264(15) 0.0179(13) 0.0039(12) 0.0012(11) 0.0026(12)
    C109 0.0306(15) 0.0140(13) 0.0218(14) 0.0032(12) 0.0115(12) 0.0012(11)
    C110 0.0241(13) 0.0162(13) 0.0197(13) -0.0005(11) 0.0077(11) -0.0023(11)
    C111 0.0162(12) 0.0198(13) 0.0195(13) -0.0011(10) 0.0030(10) -0.0023(11)
    C112 0.0145(11) 0.0156(13) 0.0190(13) -0.0010(10) 0.0004(10) 0.0000(10)
    C113 0.0179(12) 0.0217(13) 0.0229(14) -0.0012(11) 0.0045(10) 0.0050(11)
    C114 0.0154(13) 0.0308(16) 0.0292(15) 0.0008(11) 0.0048(11) 0.0032(13)
    C115 0.0198(14) 0.0330(17) 0.0260(16) 0.0016(12) -0.0028(12) 0.0003(13)
    C116 0.0261(15) 0.0401(19) 0.0186(14) -0.0029(14) -0.0011(12) 0.0042(13)
    C117 0.0163(13) 0.0332(16) 0.0210(14) -0.0032(12) 0.0024(11) 0.0026(12)
    C118 0.0164(12) 0.0185(14) 0.0165(13) -0.0009(11) 0.0038(10) -0.0046(11)
    C119 0.0233(14) 0.0226(16) 0.0164(14) -0.0038(12) 0.0037(11) -0.0018(12)
    C120 0.0211(14) 0.0270(17) 0.0193(15) -0.0048(12) 0.0000(12) -0.0007(13)
    C121 0.0180(13) 0.0238(16) 0.0254(16) -0.0052(12) 0.0060(12) -0.0024(13)
    C122 0.0219(14) 0.0235(16) 0.0212(15) -0.0033(12) 0.0056(12) 0.0023(12)
    C123 0.0172(13) 0.0185(15) 0.0192(14) -0.0014(11) 0.0031(11) 0.0010(11)
    C124 0.0169(11) 0.0207(14) 0.0142(11) -0.0069(11) 0.0033(9) -0.0006(11)
    C125 0.0194(13) 0.0315(16) 0.0168(13) -0.0005(11) 0.0008(10) -0.0035(12)
    C126 0.0296(15) 0.0371(17) 0.0165(13) -0.0058(13) -0.0007(11) -0.0037(12)
    C127 0.0262(14) 0.0346(18) 0.0165(13) -0.0097(13) -0.0053(11) 0.0073(13)
    C128 0.0244(14) 0.0298(16) 0.0255(16) -0.0001(13) -0.0022(12) 0.0082(13)
    C129 0.0281(15) 0.0206(15) 0.0175(14) -0.0001(12) 0.0003(12) 0.0005(11)
    C130 0.0249(14) 0.0187(14) 0.0127(12) -0.0008(11) 0.0042(11) -0.0021(11)
    C131 0.0208(14) 0.0238(16) 0.0269(16) 0.0015(12) 0.0003(12) -0.0045(13)
    C132 0.0346(18) 0.034(2) 0.0329(19) 0.0137(15) 0.0011(15) -0.0061(15)
    C133 0.052(2) 0.0227(16) 0.0290(18) 0.0115(15) 0.0079(16) 0.0024(14)
    C134 0.055(2) 0.0170(14) 0.0257(16) -0.0024(14) 0.0108(15) -0.0011(12)
    C135 0.0345(16) 0.0216(14) 0.0214(14) -0.0052(12) 0.0074(12) -0.0013(12)
    Ag4 0.02132(10) 0.01748(13) 0.01248(10) -0.00586(9) 0.00067(8) 0.00058(8)
    Cl4 0.0177(3) 0.0165(3) 0.0150(3) -0.0013(3) -0.0017(2) -0.0006(3)
    N16 0.0125(11) 0.0154(13) 0.0188(13) -0.0024(9) 0.0018(10) 0.0033(10)
    N17 0.0164(11) 0.0153(13) 0.0148(12) -0.0001(10) 0.0029(10) 0.0010(10)
    N18 0.0154(11) 0.0245(14) 0.0176(12) 0.0005(10) 0.0022(10) 0.0051(11)
    N19 0.0164(12) 0.0342(16) 0.0237(14) -0.0041(11) 0.0024(11) 0.0047(12)
    N20 0.0252(13) 0.0274(15) 0.0175(13) -0.0065(11) -0.0001(11) 0.0032(11)
    P7 0.0158(3) 0.0142(4) 0.0147(3) -0.0013(3) 0.0029(3) 0.0003(3)
    P8 0.0333(4) 0.0179(4) 0.0114(3) -0.0063(3) 0.0035(3) -0.0004(3)
    S4 0.0154(3) 0.0226(4) 0.0156(3) -0.0037(3) 0.0024(3) 0.0026(3)
    C136 0.0156(12) 0.0177(14) 0.0148(13) 0.0000(11) 0.0023(11) -0.0020(11)
    C137 0.0165(13) 0.0138(14) 0.0167(14) -0.0014(11) 0.0022(11) -0.0002(11)
    C138 0.0172(13) 0.0221(17) 0.0186(15) -0.0034(12) -0.0015(12) 0.0037(13)
    C139 0.0182(13) 0.0167(14) 0.0137(13) -0.0017(11) 0.0017(11) -0.0029(11)
    C140 0.0189(15) 0.056(3) 0.0295(18) -0.0103(15) 0.0058(14) 0.0049(17)
    C141 0.0245(16) 0.043(2) 0.0264(17) -0.0117(15) 0.0076(14) 0.0044(15)
    C142 0.0179(13) 0.0202(16) 0.0163(14) -0.0042(12) 0.0012(11) -0.0020(12)
    C143 0.0184(14) 0.068(3) 0.0289(18) 0.0080(16) 0.0013(13) 0.0262(18)
    C144 0.054(3) 0.141(5) 0.035(2) 0.068(3) 0.013(2) 0.009(3)
    C145 0.0284(15) 0.0180(15) 0.0186(14) -0.0018(11) 0.0075(12) -0.0017(11)
    C146 0.0303(15) 0.0194(14) 0.0280(15) -0.0043(12) 0.0113(12) -0.0035(12)
    C147 0.0444(19) 0.0216(15) 0.0378(18) -0.0027(14) 0.0225(16) -0.0033(13)
    C148 0.068(2) 0.0283(18) 0.0233(16) -0.0047(17) 0.0242(17) -0.0056(14)
    C149 0.054(2) 0.0306(18) 0.0165(15) -0.0041(16) 0.0069(15) -0.0040(13)
    C150 0.0311(16) 0.0317(18) 0.0206(15) -0.0050(13) 0.0034(13) -0.0019(13)
    C151 0.0183(12) 0.0213(15) 0.0189(14) -0.0028(11) 0.0030(10) 0.0032(12)
    C152 0.0218(13) 0.0204(14) 0.0233(14) 0.0030(11) 0.0043(11) -0.0012(11)
    C153 0.0237(15) 0.0301(17) 0.0273(16) 0.0052(13) -0.0005(12) 0.0046(13)
    C154 0.0232(14) 0.0369(18) 0.0264(16) -0.0040(13) -0.0053(12) 0.0020(14)
    C155 0.0368(17) 0.0284(16) 0.0295(17) -0.0066(14) -0.0060(14) -0.0018(13)
    C156 0.0303(15) 0.0227(15) 0.0239(15) -0.0021(12) -0.0052(12) -0.0012(12)
    C157 0.0162(12) 0.0156(14) 0.0187(14) -0.0011(10) 0.0008(10) -0.0022(11)
    C158 0.0233(13) 0.0212(14) 0.0242(14) 0.0002(11) 0.0035(11) 0.0054(12)
    C159 0.0251(14) 0.0199(14) 0.0266(15) -0.0008(11) 0.0023(11) 0.0058(12)
    C160 0.0293(15) 0.0194(14) 0.0206(14) 0.0054(12) -0.0020(12) 0.0015(12)
    C161 0.0254(14) 0.0298(16) 0.0219(15) 0.0047(12) 0.0025(11) -0.0027(12)
    C162 0.0226(13) 0.0210(14) 0.0234(15) -0.0021(11) 0.0032(11) -0.0001(11)
    C163 0.0274(14) 0.0168(14) 0.0130(13) 0.0014(11) 0.0065(11) -0.0003(11)
    C164 0.0319(15) 0.0202(15) 0.0146(13) 0.0003(12) 0.0065(12) -0.0005(11)
    C165 0.0299(16) 0.0259(17) 0.0193(15) 0.0032(13) 0.0047(13) 0.0026(12)
    C166 0.0218(14) 0.0315(18) 0.0251(16) 0.0043(13) 0.0074(13) 0.0025(14)
    C167 0.0271(15) 0.0273(16) 0.0196(14) 0.0047(13) 0.0079(12) 0.0063(13)
    C168 0.0259(15) 0.0194(15) 0.0182(14) 0.0022(12) 0.0057(12) 0.0044(12)
    C169 0.058(2) 0.0185(14) 0.0149(14) -0.0035(15) 0.0044(14) 0.0015(12)
    C170 0.077(3) 0.0235(16) 0.0295(18) -0.0127(17) -0.0135(18) 0.0062(14)
    C171 0.134(4) 0.0237(18) 0.029(2) -0.019(2) -0.018(2) -0.0024(15)
    C172 0.133(5) 0.0194(18) 0.033(2) 0.002(2) 0.002(3) -0.0023(16)
    C173 0.091(3) 0.0270(19) 0.038(2) 0.015(2) 0.022(2) 0.0006(16)
    C174 0.068(3) 0.0170(15) 0.0266(17) -0.0010(16) 0.0137(17) 0.0021(13)
    C175 0.0344(15) 0.0246(16) 0.0137(12) -0.0121(14) 0.0004(11) 0.0028(12)
    C176 0.0351(17) 0.0351(18) 0.0154(14) -0.0094(14) 0.0037(12) -0.0015(13)
    C177 0.0383(18) 0.0376(18) 0.0202(15) -0.0051(15) 0.0000(13) -0.0003(13)
    C178 0.0386(18) 0.0322(18) 0.0198(15) -0.0118(14) -0.0064(13) 0.0040(13)
    C179 0.0510(19) 0.0249(17) 0.0105(12) -0.0118(15) -0.0027(12) -0.0007(12)
    C180 0.0490(19) 0.0231(15) 0.0182(14) -0.0037(14) 0.0034(13) -0.0022(12)
_geom_special_details
;
 All s.u.'s (except the s.u. in the dihedral angle between two l.s. planes) are
 estimated using the full covariance matrix. The cell s.u.'s are taken into
 account individually in the estimation of s.u.'s in distances, angles and
 torsion angles; correlations between s.u.'s in cell parameters are only used
 when they are defined by crystal symmetry. An approximate (isotropic)
 treatment of cell s.u.'s is used for estimating s.u.'s involving l.s. planes.
;
loop_
    _geom_bond_atom_site_label_1
    _geom_bond_atom_site_label_2
    _geom_bond_site_symmetry_2
    _geom_bond_distance
    _geom_bond_publ_flag
    Ag1 P1 . 2.4727(8) ?
    Ag1 P2 . 2.4877(8) ?
    Ag1 Cl1 . 2.5905(8) ?
    Ag1 S1 . 2.7192(9) ?
    N1 N2 . 1.359(3) ?
    N1 C1 . 1.361(4) ?
    N1 H1N . 0.875(17) ?
    N2 C2 . 1.289(4) ?
    N3 C1 . 1.328(4) ?
    N3 C8 . 1.468(4) ?
    N3 H3N . 0.871(17) ?
    N4 C5 . 1.328(4) ?
    N4 C4 . 1.345(4) ?
    N5 C7 . 1.325(4) ?
    N5 C6 . 1.339(4) ?
    P1 C16 . 1.821(3) ?
    P1 C10 . 1.835(3) ?
    P1 C22 . 1.838(3) ?
    P2 C34 . 1.822(3) ?
    P2 C28 . 1.824(3) ?
    P2 C40 . 1.842(3) ?
    S1 C1 . 1.707(3) ?
    C2 C4 . 1.483(4) ?
    C2 C3 . 1.501(5) ?
    C3 H3A . 0.9800 ?
    C3 H3B . 0.9800 ?
    C3 H3C . 0.9800 ?
    C4 C7 . 1.400(4) ?
    C5 C6 . 1.391(5) ?
    C5 H5 . 0.9500 ?
    C6 H6 . 0.9500 ?
    C7 H7 . 0.9500 ?
    C8 C9 . 1.494(5) ?
    C8 H8A . 0.9900 ?
    C8 H8B . 0.9900 ?
    C9 H9A . 0.9800 ?
    C9 H9B . 0.9800 ?
    C9 H9C . 0.9800 ?
    C10 C15 . 1.389(4) ?
    C10 C11 . 1.398(4) ?
    C11 C12 . 1.399(4) ?
    C11 H11 . 0.9500 ?
    C12 C13 . 1.377(4) ?
    C12 H12 . 0.9500 ?
    C13 C14 . 1.386(4) ?
    C13 H13 . 0.9500 ?
    C14 C15 . 1.393(4) ?
    C14 H14 . 0.9500 ?
    C15 H15 . 0.9500 ?
    C16 C21 . 1.389(4) ?
    C16 C17 . 1.394(4) ?
    C17 C18 . 1.389(4) ?
    C17 H17 . 0.9500 ?
    C18 C19 . 1.393(5) ?
    C18 H18 . 0.9500 ?
    C19 C20 . 1.373(5) ?
    C19 H19 . 0.9500 ?
    C20 C21 . 1.396(5) ?
    C20 H20 . 0.9500 ?
    C21 H21 . 0.9500 ?
    C22 C27 . 1.390(4) ?
    C22 C23 . 1.396(4) ?
    C23 C24 . 1.400(4) ?
    C23 H23 . 0.9500 ?
    C24 C25 . 1.379(5) ?
    C24 H24 . 0.9500 ?
    C25 C26 . 1.377(5) ?
    C25 H25 . 0.9500 ?
    C26 C27 . 1.396(4) ?
    C26 H26 . 0.9500 ?
    C27 H27 . 0.9500 ?
    C28 C29 . 1.399(4) ?
    C28 C33 . 1.404(5) ?
    C29 C30 . 1.394(4) ?
    C29 H29 . 0.9500 ?
    C30 C31 . 1.381(5) ?
    C30 H30 . 0.9500 ?
    C31 C32 . 1.384(5) ?
    C31 H31 . 0.9500 ?
    C32 C33 . 1.393(5) ?
    C32 H32 . 0.9500 ?
    C33 H33 . 0.9500 ?
    C34 C35 . 1.385(4) ?
    C34 C39 . 1.409(4) ?
    C35 C36 . 1.393(5) ?
    C35 H35 . 0.9500 ?
    C36 C37 . 1.371(4) ?
    C36 H36 . 0.9500 ?
    C37 C38 . 1.387(5) ?
    C37 H37 . 0.9500 ?
    C38 C39 . 1.386(4) ?
    C38 H38 . 0.9500 ?
    C39 H39 . 0.9500 ?
    C40 C41 . 1.383(5) ?
    C40 C45 . 1.395(5) ?
    C41 C42 . 1.404(5) ?
    C41 H41 . 0.9500 ?
    C42 C43 . 1.363(6) ?
    C42 H42 . 0.9500 ?
    C43 C44 . 1.398(6) ?
    C43 H43 . 0.9500 ?
    C44 C45 . 1.396(5) ?
    C44 H44 . 0.9500 ?
    C45 H45 . 0.9500 ?
    Ag2 P3 . 2.4858(8) ?
    Ag2 P4 . 2.4861(8) ?
    Ag2 Cl2 . 2.5932(8) ?
    Ag2 S2 . 2.6848(8) ?
    N6 N7 . 1.362(3) ?
    N6 C46 . 1.363(4) ?
    N6 H6N . 0.877(17) ?
    N7 C47 . 1.287(4) ?
    N8 C46 . 1.330(4) ?
    N8 C53 . 1.465(4) ?
    N8 H8N . 0.861(17) ?
    N9 C50 . 1.337(4) ?
    N9 C49 . 1.347(4) ?
    N10 C52 . 1.328(4) ?
    N10 C51 . 1.343(4) ?
    P3 C61 . 1.833(3) ?
    P3 C55 . 1.834(3) ?
    P3 C67 . 1.838(3) ?
    P4 C85 . 1.822(3) ?
    P4 C73 . 1.824(3) ?
    P4 C79 . 1.835(3) ?
    S2 C46 . 1.703(3) ?
    C47 C49 . 1.482(4) ?
    C47 C48 . 1.503(4) ?
    C48 H48A . 0.9800 ?
    C48 H48B . 0.9800 ?
    C48 H48C . 0.9800 ?
    C49 C52 . 1.404(4) ?
    C50 C51 . 1.386(5) ?
    C50 H50 . 0.9500 ?
    C51 H51 . 0.9500 ?
    C52 H52 . 0.9500 ?
    C53 C54 . 1.494(4) ?
    C53 H53A . 0.9900 ?
    C53 H53B . 0.9900 ?
    C54 H54A . 0.9800 ?
    C54 H54B . 0.9800 ?
    C54 H54C . 0.9800 ?
    C55 C56 . 1.383(4) ?
    C55 C60 . 1.396(4) ?
    C56 C57 . 1.382(4) ?
    C56 H56 . 0.9500 ?
    C57 C58 . 1.375(4) ?
    C57 H57 . 0.9500 ?
    C58 C59 . 1.398(4) ?
    C58 H58 . 0.9500 ?
    C59 C60 . 1.389(4) ?
    C59 H59 . 0.9500 ?
    C60 H60 . 0.9500 ?
    C61 C66 . 1.389(4) ?
    C61 C62 . 1.397(4) ?
    C62 C63 . 1.397(4) ?
    C62 H62 . 0.9500 ?
    C63 C64 . 1.396(4) ?
    C63 H63 . 0.9500 ?
    C64 C65 . 1.371(4) ?
    C64 H64 . 0.9500 ?
    C65 C66 . 1.393(4) ?
    C65 H65 . 0.9500 ?
    C66 H66 . 0.9500 ?
    C67 C72 . 1.387(4) ?
    C67 C68 . 1.393(4) ?
    C68 C69 . 1.399(4) ?
    C68 H68 . 0.9500 ?
    C69 C70 . 1.389(4) ?
    C69 H69 . 0.9500 ?
    C70 C71 . 1.380(5) ?
    C70 H70 . 0.9500 ?
    C71 C72 . 1.393(4) ?
    C71 H71 . 0.9500 ?
    C72 H72 . 0.9500 ?
    C73 C74 . 1.401(4) ?
    C73 C78 . 1.401(4) ?
    C74 C75 . 1.392(4) ?
    C74 H74 . 0.9500 ?
    C75 C76 . 1.384(5) ?
    C75 H75 . 0.9500 ?
    C76 C77 . 1.385(5) ?
    C76 H76 . 0.9500 ?
    C77 C78 . 1.392(4) ?
    C77 H77 . 0.9500 ?
    C78 H78 . 0.9500 ?
    C79 C80 . 1.391(4) ?
    C79 C84 . 1.399(4) ?
    C80 C81 . 1.405(5) ?
    C80 H80 . 0.9500 ?
    C81 C82 . 1.374(5) ?
    C81 H81 . 0.9500 ?
    C82 C83 . 1.386(5) ?
    C82 H82 . 0.9500 ?
    C83 C84 . 1.388(4) ?
    C83 H83 . 0.9500 ?
    C84 H84 . 0.9500 ?
    C85 C90 . 1.397(4) ?
    C85 C86 . 1.400(4) ?
    C86 C87 . 1.391(4) ?
    C86 H86 . 0.9500 ?
    C87 C88 . 1.373(5) ?
    C87 H87 . 0.9500 ?
    C88 C89 . 1.379(5) ?
    C88 H88 . 0.9500 ?
    C89 C90 . 1.391(4) ?
    C89 H89 . 0.9500 ?
    C90 H90 . 0.9500 ?
    Ag3 P5 . 2.4862(8) ?
    Ag3 P6 . 2.4869(8) ?
    Ag3 Cl3 . 2.5900(8) ?
    Ag3 S3 . 2.6816(8) ?
    N11 C91 . 1.366(4) ?
    N11 N12 . 1.384(4) ?
    N11 H11N . 0.882(17) ?
    N12 C92 . 1.296(4) ?
    N13 C91 . 1.329(4) ?
    N13 C98 . 1.463(4) ?
    N13 H13N . 0.878(17) ?
    N14 C94 . 1.338(4) ?
    N14 C95 . 1.348(4) ?
    N15 C97 . 1.335(4) ?
    N15 C96 . 1.340(4) ?
    P5 C106 . 1.824(3) ?
    P5 C112 . 1.825(3) ?
    P5 C100 . 1.833(3) ?
    P6 C130 . 1.829(3) ?
    P6 C118 . 1.830(3) ?
    P6 C124 . 1.831(3) ?
    S3 C91 . 1.700(3) ?
    C92 C94 . 1.486(4) ?
    C92 C93 . 1.493(5) ?
    C93 H93A . 0.9800 ?
    C93 H93B . 0.9800 ?
    C93 H93C . 0.9800 ?
    C94 C97 . 1.406(4) ?
    C95 C96 . 1.373(5) ?
    C95 H95 . 0.9500 ?
    C96 H96 . 0.9500 ?
    C97 H97 . 0.9500 ?
    C98 C99 . 1.512(5) ?
    C98 H98A . 0.9900 ?
    C98 H98B . 0.9900 ?
    C99 H99A . 0.9800 ?
    C99 H99B . 0.9800 ?
    C99 H99C . 0.9800 ?
    C100 C105 . 1.392(4) ?
    C100 C101 . 1.405(4) ?
    C101 C102 . 1.391(4) ?
    C101 H101 . 0.9500 ?
    C102 C103 . 1.388(4) ?
    C102 H102 . 0.9500 ?
    C103 C104 . 1.387(5) ?
    C103 H103 . 0.9500 ?
    C104 C105 . 1.392(4) ?
    C104 H104 . 0.9500 ?
    C105 H105 . 0.9500 ?
    C106 C107 . 1.393(4) ?
    C106 C111 . 1.403(4) ?
    C107 C108 . 1.392(4) ?
    C107 H107 . 0.9500 ?
    C108 C109 . 1.383(4) ?
    C108 H108 . 0.9500 ?
    C109 C110 . 1.401(4) ?
    C109 H109 . 0.9500 ?
    C110 C111 . 1.392(4) ?
    C110 H110 . 0.9500 ?
    C111 H111 . 0.9500 ?
    C112 C117 . 1.392(4) ?
    C112 C113 . 1.395(4) ?
    C113 C114 . 1.401(4) ?
    C113 H113 . 0.9500 ?
    C114 C115 . 1.379(4) ?
    C114 H114 . 0.9500 ?
    C115 C116 . 1.377(4) ?
    C115 H115 . 0.9500 ?
    C116 C117 . 1.392(4) ?
    C116 H116 . 0.9500 ?
    C117 H117 . 0.9500 ?
    C118 C123 . 1.391(4) ?
    C118 C119 . 1.395(4) ?
    C119 C120 . 1.398(4) ?
    C119 H119 . 0.9500 ?
    C120 C121 . 1.392(5) ?
    C120 H120 . 0.9500 ?
    C121 C122 . 1.390(5) ?
    C121 H121 . 0.9500 ?
    C122 C123 . 1.397(4) ?
    C122 H122 . 0.9500 ?
    C123 H123 . 0.9500 ?
    C124 C125 . 1.383(4) ?
    C124 C129 . 1.388(4) ?
    C125 C126 . 1.388(3) ?
    C125 H125 . 0.9500 ?
    C126 C127 . 1.382(4) ?
    C126 H126 . 0.9500 ?
    C127 C128 . 1.379(4) ?
    C127 H127 . 0.9500 ?
    C128 C129 . 1.395(4) ?
    C128 H128 . 0.9500 ?
    C129 H129 . 0.9500 ?
    C130 C131 . 1.385(4) ?
    C130 C135 . 1.400(4) ?
    C131 C132 . 1.392(5) ?
    C131 H131 . 0.9500 ?
    C132 C133 . 1.383(5) ?
    C132 H132 . 0.9500 ?
    C133 C134 . 1.373(5) ?
    C133 H133 . 0.9500 ?
    C134 C135 . 1.391(4) ?
    C134 H134 . 0.9500 ?
    C135 H135 . 0.9500 ?
    Ag4 P7 . 2.4784(8) ?
    Ag4 P8 . 2.4838(8) ?
    Ag4 Cl4 . 2.5901(8) ?
    Ag4 S4 . 2.7412(9) ?
    N16 C136 . 1.364(4) ?
    N16 N17 . 1.387(3) ?
    N16 H16N . 0.860(17) ?
    N17 C137 . 1.300(4) ?
    N18 C136 . 1.325(4) ?
    N18 C143 . 1.456(4) ?
    N18 H18N . 0.860(17) ?
    N19 C139 . 1.339(4) ?
    N19 C140 . 1.343(4) ?
    N20 C142 . 1.336(4) ?
    N20 C141 . 1.344(4) ?
    P7 C145 . 1.823(3) ?
    P7 C157 . 1.826(3) ?
    P7 C151 . 1.832(3) ?
    P8 C163 . 1.825(3) ?
    P8 C169 . 1.825(3) ?
    P8 C175 . 1.840(3) ?
    S4 C136 . 1.705(3) ?
    C137 C139 . 1.482(4) ?
    C137 C138 . 1.494(4) ?
    C138 H13A . 0.9800 ?
    C138 H13B . 0.9800 ?
    C138 H13C . 0.9800 ?
    C139 C142 . 1.410(5) ?
    C140 C141 . 1.367(5) ?
    C140 H140 . 0.9500 ?
    C141 H141 . 0.9500 ?
    C142 H142 . 0.9500 ?
    C143 C144 . 1.524(6) ?
    C143 H14A . 0.9900 ?
    C143 H14B . 0.9900 ?
    C144 H14C . 0.9800 ?
    C144 H14D . 0.9800 ?
    C144 H14E . 0.9800 ?
    C145 C146 . 1.393(4) ?
    C145 C150 . 1.403(5) ?
    C146 C147 . 1.395(4) ?
    C146 H146 . 0.9500 ?
    C147 C148 . 1.385(5) ?
    C147 H147 . 0.9500 ?
    C148 C149 . 1.392(5) ?
    C148 H148 . 0.9500 ?
    C149 C150 . 1.389(5) ?
    C149 H149 . 0.9500 ?
    C150 H150 . 0.9500 ?
    C151 C152 . 1.396(4) ?
    C151 C156 . 1.398(4) ?
    C152 C153 . 1.397(4) ?
    C152 H152 . 0.9500 ?
    C153 C154 . 1.380(5) ?
    C153 H153 . 0.9500 ?
    C154 C155 . 1.391(5) ?
    C154 H154 . 0.9500 ?
    C155 C156 . 1.394(4) ?
    C155 H155 . 0.9500 ?
    C156 H156 . 0.9500 ?
    C157 C162 . 1.393(4) ?
    C157 C158 . 1.404(4) ?
    C158 C159 . 1.397(4) ?
    C158 H158 . 0.9500 ?
    C159 C160 . 1.391(4) ?
    C159 H159 . 0.9500 ?
    C160 C161 . 1.381(4) ?
    C160 H160 . 0.9500 ?
    C161 C162 . 1.397(4) ?
    C161 H161 . 0.9500 ?
    C162 H162 . 0.9500 ?
    C163 C164 . 1.393(4) ?
    C163 C168 . 1.394(4) ?
    C164 C165 . 1.392(5) ?
    C164 H164 . 0.9500 ?
    C165 C166 . 1.387(5) ?
    C165 H165 . 0.9500 ?
    C166 C167 . 1.386(5) ?
    C166 H166 . 0.9500 ?
    C167 C168 . 1.395(4) ?
    C167 H167 . 0.9500 ?
    C168 H168 . 0.9500 ?
    C169 C174 . 1.392(5) ?
    C169 C170 . 1.407(5) ?
    C170 C171 . 1.407(5) ?
    C170 H170 . 0.9500 ?
    C171 C172 . 1.396(7) ?
    C171 H171 . 0.9500 ?
    C172 C173 . 1.369(7) ?
    C172 H172 . 0.9500 ?
    C173 C174 . 1.405(5) ?
    C173 H173 . 0.9500 ?
    C174 H174 . 0.9500 ?
    C175 C176 . 1.380(5) ?
    C175 C180 . 1.401(4) ?
    C176 C177 . 1.409(5) ?
    C176 H176 . 0.9500 ?
    C177 C178 . 1.378(5) ?
    C177 H177 . 0.9500 ?
    C178 C179 . 1.369(5) ?
    C178 H178 . 0.9500 ?
    C179 C180 . 1.394(4) ?
    C179 H179 . 0.9500 ?
    C180 H180 . 0.9500 ?
loop_
    _geom_angle_atom_site_label_1
    _geom_angle_atom_site_label_2
    _geom_angle_atom_site_label_3
    _geom_angle_site_symmetry_1
    _geom_angle_site_symmetry_3
    _geom_angle
    _geom_angle_publ_flag
    P1 Ag1 P2 . . 115.46(3) ?
    P1 Ag1 Cl1 . . 119.77(3) ?
    P2 Ag1 Cl1 . . 116.02(3) ?
    P1 Ag1 S1 . . 99.69(3) ?
    P2 Ag1 S1 . . 112.46(3) ?
    Cl1 Ag1 S1 . . 87.76(3) ?
    N2 N1 C1 . . 119.0(3) ?
    N2 N1 H1N . . 121(2) ?
    C1 N1 H1N . . 114(2) ?
    C2 N2 N1 . . 117.7(3) ?
    C1 N3 C8 . . 123.4(3) ?
    C1 N3 H3N . . 117(2) ?
    C8 N3 H3N . . 119(2) ?
    C5 N4 C4 . . 116.6(3) ?
    C7 N5 C6 . . 116.3(3) ?
    C16 P1 C10 . . 102.86(13) ?
    C16 P1 C22 . . 104.30(13) ?
    C10 P1 C22 . . 103.17(14) ?
    C16 P1 Ag1 . . 113.27(10) ?
    C10 P1 Ag1 . . 121.53(10) ?
    C22 P1 Ag1 . . 110.00(10) ?
    C34 P2 C28 . . 106.60(14) ?
    C34 P2 C40 . . 103.49(15) ?
    C28 P2 C40 . . 102.28(15) ?
    C34 P2 Ag1 . . 112.92(10) ?
    C28 P2 Ag1 . . 116.85(11) ?
    C40 P2 Ag1 . . 113.34(10) ?
    C1 S1 Ag1 . . 99.81(10) ?
    N3 C1 N1 . . 117.3(3) ?
    N3 C1 S1 . . 123.6(2) ?
    N1 C1 S1 . . 119.2(2) ?
    N2 C2 C4 . . 115.1(3) ?
    N2 C2 C3 . . 124.3(3) ?
    C4 C2 C3 . . 120.6(3) ?
    C2 C3 H3A . . 109.5 ?
    C2 C3 H3B . . 109.5 ?
    H3A C3 H3B . . 109.5 ?
    C2 C3 H3C . . 109.5 ?
    H3A C3 H3C . . 109.5 ?
    H3B C3 H3C . . 109.5 ?
    N4 C4 C7 . . 120.2(3) ?
    N4 C4 C2 . . 118.3(3) ?
    C7 C4 C2 . . 121.5(3) ?
    N4 C5 C6 . . 122.7(3) ?
    N4 C5 H5 . . 118.7 ?
    C6 C5 H5 . . 118.7 ?
    N5 C6 C5 . . 121.0(3) ?
    N5 C6 H6 . . 119.5 ?
    C5 C6 H6 . . 119.5 ?
    N5 C7 C4 . . 123.0(3) ?
    N5 C7 H7 . . 118.5 ?
    C4 C7 H7 . . 118.5 ?
    N3 C8 C9 . . 113.0(3) ?
    N3 C8 H8A . . 109.0 ?
    C9 C8 H8A . . 109.0 ?
    N3 C8 H8B . . 109.0 ?
    C9 C8 H8B . . 109.0 ?
    H8A C8 H8B . . 107.8 ?
    C8 C9 H9A . . 109.5 ?
    C8 C9 H9B . . 109.5 ?
    H9A C9 H9B . . 109.5 ?
    C8 C9 H9C . . 109.5 ?
    H9A C9 H9C . . 109.5 ?
    H9B C9 H9C . . 109.5 ?
    C15 C10 C11 . . 120.1(3) ?
    C15 C10 P1 . . 121.5(2) ?
    C11 C10 P1 . . 118.3(2) ?
    C10 C11 C12 . . 119.5(3) ?
    C10 C11 H11 . . 120.2 ?
    C12 C11 H11 . . 120.2 ?
    C13 C12 C11 . . 119.9(3) ?
    C13 C12 H12 . . 120.0 ?
    C11 C12 H12 . . 120.0 ?
    C12 C13 C14 . . 120.7(3) ?
    C12 C13 H13 . . 119.6 ?
    C14 C13 H13 . . 119.6 ?
    C13 C14 C15 . . 119.9(3) ?
    C13 C14 H14 . . 120.1 ?
    C15 C14 H14 . . 120.1 ?
    C10 C15 C14 . . 119.8(3) ?
    C10 C15 H15 . . 120.1 ?
    C14 C15 H15 . . 120.1 ?
    C21 C16 C17 . . 118.9(3) ?
    C21 C16 P1 . . 117.7(2) ?
    C17 C16 P1 . . 123.4(2) ?
    C18 C17 C16 . . 120.3(3) ?
    C18 C17 H17 . . 119.9 ?
    C16 C17 H17 . . 119.9 ?
    C17 C18 C19 . . 120.1(3) ?
    C17 C18 H18 . . 120.0 ?
    C19 C18 H18 . . 120.0 ?
    C20 C19 C18 . . 120.0(3) ?
    C20 C19 H19 . . 120.0 ?
    C18 C19 H19 . . 120.0 ?
    C19 C20 C21 . . 119.9(4) ?
    C19 C20 H20 . . 120.0 ?
    C21 C20 H20 . . 120.0 ?
    C16 C21 C20 . . 120.7(3) ?
    C16 C21 H21 . . 119.6 ?
    C20 C21 H21 . . 119.6 ?
    C27 C22 C23 . . 118.8(3) ?
    C27 C22 P1 . . 118.0(2) ?
    C23 C22 P1 . . 123.1(2) ?
    C22 C23 C24 . . 120.0(3) ?
    C22 C23 H23 . . 120.0 ?
    C24 C23 H23 . . 120.0 ?
    C25 C24 C23 . . 120.6(3) ?
    C25 C24 H24 . . 119.7 ?
    C23 C24 H24 . . 119.7 ?
    C26 C25 C24 . . 119.5(3) ?
    C26 C25 H25 . . 120.2 ?
    C24 C25 H25 . . 120.2 ?
    C25 C26 C27 . . 120.5(3) ?
    C25 C26 H26 . . 119.8 ?
    C27 C26 H26 . . 119.8 ?
    C22 C27 C26 . . 120.5(3) ?
    C22 C27 H27 . . 119.8 ?
    C26 C27 H27 . . 119.8 ?
    C29 C28 C33 . . 118.7(3) ?
    C29 C28 P2 . . 123.3(3) ?
    C33 C28 P2 . . 118.0(2) ?
    C30 C29 C28 . . 120.5(3) ?
    C30 C29 H29 . . 119.8 ?
    C28 C29 H29 . . 119.8 ?
    C31 C30 C29 . . 120.1(3) ?
    C31 C30 H30 . . 120.0 ?
    C29 C30 H30 . . 120.0 ?
    C30 C31 C32 . . 120.2(3) ?
    C30 C31 H31 . . 119.9 ?
    C32 C31 H31 . . 119.9 ?
    C31 C32 C33 . . 120.3(3) ?
    C31 C32 H32 . . 119.9 ?
    C33 C32 H32 . . 119.9 ?
    C32 C33 C28 . . 120.2(3) ?
    C32 C33 H33 . . 119.9 ?
    C28 C33 H33 . . 119.9 ?
    C35 C34 C39 . . 117.6(3) ?
    C35 C34 P2 . . 118.2(2) ?
    C39 C34 P2 . . 124.2(2) ?
    C34 C35 C36 . . 121.5(3) ?
    C34 C35 H35 . . 119.3 ?
    C36 C35 H35 . . 119.3 ?
    C37 C36 C35 . . 120.1(3) ?
    C37 C36 H36 . . 119.9 ?
    C35 C36 H36 . . 119.9 ?
    C36 C37 C38 . . 119.8(3) ?
    C36 C37 H37 . . 120.1 ?
    C38 C37 H37 . . 120.1 ?
    C39 C38 C37 . . 120.2(3) ?
    C39 C38 H38 . . 119.9 ?
    C37 C38 H38 . . 119.9 ?
    C38 C39 C34 . . 120.7(3) ?
    C38 C39 H39 . . 119.6 ?
    C34 C39 H39 . . 119.6 ?
    C41 C40 C45 . . 119.1(3) ?
    C41 C40 P2 . . 120.1(3) ?
    C45 C40 P2 . . 120.5(3) ?
    C40 C41 C42 . . 120.5(4) ?
    C40 C41 H41 . . 119.7 ?
    C42 C41 H41 . . 119.7 ?
    C43 C42 C41 . . 120.5(4) ?
    C43 C42 H42 . . 119.8 ?
    C41 C42 H42 . . 119.8 ?
    C42 C43 C44 . . 119.7(4) ?
    C42 C43 H43 . . 120.2 ?
    C44 C43 H43 . . 120.2 ?
    C45 C44 C43 . . 120.1(4) ?
    C45 C44 H44 . . 119.9 ?
    C43 C44 H44 . . 119.9 ?
    C40 C45 C44 . . 120.1(4) ?
    C40 C45 H45 . . 120.0 ?
    C44 C45 H45 . . 120.0 ?
    P3 Ag2 P4 . . 119.09(3) ?
    P3 Ag2 Cl2 . . 119.20(3) ?
    P4 Ag2 Cl2 . . 112.70(2) ?
    P3 Ag2 S2 . . 96.42(3) ?
    P4 Ag2 S2 . . 113.81(3) ?
    Cl2 Ag2 S2 . . 89.81(3) ?
    N7 N6 C46 . . 118.8(3) ?
    N7 N6 H6N . . 120(2) ?
    C46 N6 H6N . . 115(2) ?
    C47 N7 N6 . . 118.0(3) ?
    C46 N8 C53 . . 123.5(3) ?
    C46 N8 H8N . . 118(2) ?
    C53 N8 H8N . . 119(2) ?
    C50 N9 C49 . . 116.2(3) ?
    C52 N10 C51 . . 116.0(3) ?
    C61 P3 C55 . . 103.27(14) ?
    C61 P3 C67 . . 101.48(13) ?
    C55 P3 C67 . . 106.38(13) ?
    C61 P3 Ag2 . . 120.58(9) ?
    C55 P3 Ag2 . . 107.03(10) ?
    C67 P3 Ag2 . . 116.64(10) ?
    C85 P4 C73 . . 103.60(13) ?
    C85 P4 C79 . . 102.28(14) ?
    C73 P4 C79 . . 103.66(14) ?
    C85 P4 Ag2 . . 114.03(9) ?
    C73 P4 Ag2 . . 118.23(10) ?
    C79 P4 Ag2 . . 113.24(10) ?
    C46 S2 Ag2 . . 102.38(10) ?
    N8 C46 N6 . . 117.1(3) ?
    N8 C46 S2 . . 122.9(2) ?
    N6 C46 S2 . . 120.0(2) ?
    N7 C47 C49 . . 115.3(3) ?
    N7 C47 C48 . . 124.5(3) ?
    C49 C47 C48 . . 120.2(3) ?
    C47 C48 H48A . . 109.5 ?
    C47 C48 H48B . . 109.5 ?
    H48A C48 H48B . . 109.5 ?
    C47 C48 H48C . . 109.5 ?
    H48A C48 H48C . . 109.5 ?
    H48B C48 H48C . . 109.5 ?
    N9 C49 C52 . . 120.5(3) ?
    N9 C49 C47 . . 118.1(3) ?
    C52 C49 C47 . . 121.3(3) ?
    N9 C50 C51 . . 122.6(3) ?
    N9 C50 H50 . . 118.7 ?
    C51 C50 H50 . . 118.7 ?
    N10 C51 C50 . . 121.6(3) ?
    N10 C51 H51 . . 119.2 ?
    C50 C51 H51 . . 119.2 ?
    N10 C52 C49 . . 122.9(3) ?
    N10 C52 H52 . . 118.6 ?
    C49 C52 H52 . . 118.6 ?
    N8 C53 C54 . . 113.4(3) ?
    N8 C53 H53A . . 108.9 ?
    C54 C53 H53A . . 108.9 ?
    N8 C53 H53B . . 108.9 ?
    C54 C53 H53B . . 108.9 ?
    H53A C53 H53B . . 107.7 ?
    C53 C54 H54A . . 109.5 ?
    C53 C54 H54B . . 109.5 ?
    H54A C54 H54B . . 109.5 ?
    C53 C54 H54C . . 109.5 ?
    H54A C54 H54C . . 109.5 ?
    H54B C54 H54C . . 109.5 ?
    C56 C55 C60 . . 118.8(3) ?
    C56 C55 P3 . . 116.6(2) ?
    C60 C55 P3 . . 124.6(2) ?
    C57 C56 C55 . . 121.2(3) ?
    C57 C56 H56 . . 119.4 ?
    C55 C56 H56 . . 119.4 ?
    C58 C57 C56 . . 120.3(3) ?
    C58 C57 H57 . . 119.8 ?
    C56 C57 H57 . . 119.8 ?
    C57 C58 C59 . . 119.4(3) ?
    C57 C58 H58 . . 120.3 ?
    C59 C58 H58 . . 120.3 ?
    C60 C59 C58 . . 120.2(3) ?
    C60 C59 H59 . . 119.9 ?
    C58 C59 H59 . . 119.9 ?
    C59 C60 C55 . . 120.1(3) ?
    C59 C60 H60 . . 119.9 ?
    C55 C60 H60 . . 119.9 ?
    C66 C61 C62 . . 119.4(3) ?
    C66 C61 P3 . . 117.7(2) ?
    C62 C61 P3 . . 122.9(2) ?
    C61 C62 C63 . . 120.0(3) ?
    C61 C62 H62 . . 120.0 ?
    C63 C62 H62 . . 120.0 ?
    C64 C63 C62 . . 119.9(3) ?
    C64 C63 H63 . . 120.0 ?
    C62 C63 H63 . . 120.0 ?
    C65 C64 C63 . . 119.8(3) ?
    C65 C64 H64 . . 120.1 ?
    C63 C64 H64 . . 120.1 ?
    C64 C65 C66 . . 120.8(3) ?
    C64 C65 H65 . . 119.6 ?
    C66 C65 H65 . . 119.6 ?
    C61 C66 C65 . . 120.1(3) ?
    C61 C66 H66 . . 119.9 ?
    C65 C66 H66 . . 119.9 ?
    C72 C67 C68 . . 119.4(3) ?
    C72 C67 P3 . . 118.5(2) ?
    C68 C67 P3 . . 122.1(2) ?
    C67 C68 C69 . . 120.6(3) ?
    C67 C68 H68 . . 119.7 ?
    C69 C68 H68 . . 119.7 ?
    C70 C69 C68 . . 119.3(3) ?
    C70 C69 H69 . . 120.4 ?
    C68 C69 H69 . . 120.4 ?
    C71 C70 C69 . . 120.1(3) ?
    C71 C70 H70 . . 119.9 ?
    C69 C70 H70 . . 119.9 ?
    C70 C71 C72 . . 120.7(3) ?
    C70 C71 H71 . . 119.7 ?
    C72 C71 H71 . . 119.7 ?
    C67 C72 C71 . . 119.9(3) ?
    C67 C72 H72 . . 120.1 ?
    C71 C72 H72 . . 120.1 ?
    C74 C73 C78 . . 119.0(3) ?
    C74 C73 P4 . . 118.5(2) ?
    C78 C73 P4 . . 122.5(2) ?
    C75 C74 C73 . . 120.2(3) ?
    C75 C74 H74 . . 119.9 ?
    C73 C74 H74 . . 119.9 ?
    C76 C75 C74 . . 120.1(3) ?
    C76 C75 H75 . . 120.0 ?
    C74 C75 H75 . . 120.0 ?
    C75 C76 C77 . . 120.5(3) ?
    C75 C76 H76 . . 119.7 ?
    C77 C76 H76 . . 119.7 ?
    C76 C77 C78 . . 119.8(3) ?
    C76 C77 H77 . . 120.1 ?
    C78 C77 H77 . . 120.1 ?
    C77 C78 C73 . . 120.4(3) ?
    C77 C78 H78 . . 119.8 ?
    C73 C78 H78 . . 119.8 ?
    C80 C79 C84 . . 119.1(3) ?
    C80 C79 P4 . . 123.4(2) ?
    C84 C79 P4 . . 117.5(2) ?
    C79 C80 C81 . . 119.9(3) ?
    C79 C80 H80 . . 120.0 ?
    C81 C80 H80 . . 120.0 ?
    C82 C81 C80 . . 120.4(3) ?
    C82 C81 H81 . . 119.8 ?
    C80 C81 H81 . . 119.8 ?
    C81 C82 C83 . . 119.8(3) ?
    C81 C82 H82 . . 120.1 ?
    C83 C82 H82 . . 120.1 ?
    C82 C83 C84 . . 120.4(3) ?
    C82 C83 H83 . . 119.8 ?
    C84 C83 H83 . . 119.8 ?
    C83 C84 C79 . . 120.3(3) ?
    C83 C84 H84 . . 119.8 ?
    C79 C84 H84 . . 119.8 ?
    C90 C85 C86 . . 118.4(3) ?
    C90 C85 P4 . . 123.1(2) ?
    C86 C85 P4 . . 118.5(2) ?
    C87 C86 C85 . . 120.3(3) ?
    C87 C86 H86 . . 119.8 ?
    C85 C86 H86 . . 119.8 ?
    C88 C87 C86 . . 120.4(3) ?
    C88 C87 H87 . . 119.8 ?
    C86 C87 H87 . . 119.8 ?
    C87 C88 C89 . . 120.2(3) ?
    C87 C88 H88 . . 119.9 ?
    C89 C88 H88 . . 119.9 ?
    C88 C89 C90 . . 120.1(3) ?
    C88 C89 H89 . . 119.9 ?
    C90 C89 H89 . . 119.9 ?
    C89 C90 C85 . . 120.5(3) ?
    C89 C90 H90 . . 119.7 ?
    C85 C90 H90 . . 119.7 ?
    P5 Ag3 P6 . . 118.91(3) ?
    P5 Ag3 Cl3 . . 119.36(3) ?
    P6 Ag3 Cl3 . . 112.62(2) ?
    P5 Ag3 S3 . . 97.41(2) ?
    P6 Ag3 S3 . . 112.54(3) ?
    Cl3 Ag3 S3 . . 90.32(3) ?
    C91 N11 N12 . . 117.6(3) ?
    C91 N11 H11N . . 118(2) ?
    N12 N11 H11N . . 125(2) ?
    C92 N12 N11 . . 116.9(3) ?
    C91 N13 C98 . . 123.1(3) ?
    C91 N13 H13N . . 122(2) ?
    C98 N13 H13N . . 115(2) ?
    C94 N14 C95 . . 116.0(3) ?
    C97 N15 C96 . . 116.0(3) ?
    C106 P5 C112 . . 103.53(14) ?
    C106 P5 C100 . . 101.08(13) ?
    C112 P5 C100 . . 106.26(13) ?
    C106 P5 Ag3 . . 119.87(9) ?
    C112 P5 Ag3 . . 106.84(10) ?
    C100 P5 Ag3 . . 117.75(10) ?
    C130 P6 C118 . . 103.54(14) ?
    C130 P6 C124 . . 102.20(14) ?
    C118 P6 C124 . . 103.33(13) ?
    C130 P6 Ag3 . . 113.15(9) ?
    C118 P6 Ag3 . . 117.96(10) ?
    C124 P6 Ag3 . . 114.79(9) ?
    C91 S3 Ag3 . . 102.46(10) ?
    N13 C91 N11 . . 117.4(3) ?
    N13 C91 S3 . . 123.3(2) ?
    N11 C91 S3 . . 119.3(2) ?
    N12 C92 C94 . . 114.3(3) ?
    N12 C92 C93 . . 125.3(3) ?
    C94 C92 C93 . . 120.4(3) ?
    C92 C93 H93A . . 109.5 ?
    C92 C93 H93B . . 109.5 ?
    H93A C93 H93B . . 109.5 ?
    C92 C93 H93C . . 109.5 ?
    H93A C93 H93C . . 109.5 ?
    H93B C93 H93C . . 109.5 ?
    N14 C94 C97 . . 121.0(3) ?
    N14 C94 C92 . . 117.8(3) ?
    C97 C94 C92 . . 121.3(3) ?
    N14 C95 C96 . . 122.5(3) ?
    N14 C95 H95 . . 118.7 ?
    C96 C95 H95 . . 118.7 ?
    N15 C96 C95 . . 122.0(3) ?
    N15 C96 H96 . . 119.0 ?
    C95 C96 H96 . . 119.0 ?
    N15 C97 C94 . . 122.3(3) ?
    N15 C97 H97 . . 118.9 ?
    C94 C97 H97 . . 118.9 ?
    N13 C98 C99 . . 111.9(3) ?
    N13 C98 H98A . . 109.2 ?
    C99 C98 H98A . . 109.2 ?
    N13 C98 H98B . . 109.2 ?
    C99 C98 H98B . . 109.2 ?
    H98A C98 H98B . . 107.9 ?
    C98 C99 H99A . . 109.5 ?
    C98 C99 H99B . . 109.5 ?
    H99A C99 H99B . . 109.5 ?
    C98 C99 H99C . . 109.5 ?
    H99A C99 H99C . . 109.5 ?
    H99B C99 H99C . . 109.5 ?
    C105 C100 C101 . . 119.1(3) ?
    C105 C100 P5 . . 118.4(2) ?
    C101 C100 P5 . . 122.4(2) ?
    C102 C101 C100 . . 120.9(3) ?
    C102 C101 H101 . . 119.5 ?
    C100 C101 H101 . . 119.5 ?
    C103 C102 C101 . . 119.4(3) ?
    C103 C102 H102 . . 120.3 ?
    C101 C102 H102 . . 120.3 ?
    C104 C103 C102 . . 119.9(3) ?
    C104 C103 H103 . . 120.1 ?
    C102 C103 H103 . . 120.1 ?
    C103 C104 C105 . . 121.1(3) ?
    C103 C104 H104 . . 119.4 ?
    C105 C104 H104 . . 119.4 ?
    C100 C105 C104 . . 119.5(3) ?
    C100 C105 H105 . . 120.3 ?
    C104 C105 H105 . . 120.3 ?
    C107 C106 C111 . . 119.2(3) ?
    C107 C106 P5 . . 117.8(2) ?
    C111 C106 P5 . . 122.9(2) ?
    C108 C107 C106 . . 120.5(3) ?
    C108 C107 H107 . . 119.7 ?
    C106 C107 H107 . . 119.7 ?
    C109 C108 C107 . . 120.3(3) ?
    C109 C108 H108 . . 119.8 ?
    C107 C108 H108 . . 119.8 ?
    C108 C109 C110 . . 119.6(3) ?
    C108 C109 H109 . . 120.2 ?
    C110 C109 H109 . . 120.2 ?
    C111 C110 C109 . . 120.2(3) ?
    C111 C110 H110 . . 119.9 ?
    C109 C110 H110 . . 119.9 ?
    C110 C111 C106 . . 120.0(3) ?
    C110 C111 H111 . . 120.0 ?
    C106 C111 H111 . . 120.0 ?
    C117 C112 C113 . . 118.2(3) ?
    C117 C112 P5 . . 116.6(2) ?
    C113 C112 P5 . . 125.2(2) ?
    C112 C113 C114 . . 120.5(3) ?
    C112 C113 H113 . . 119.8 ?
    C114 C113 H113 . . 119.8 ?
    C115 C114 C113 . . 120.0(3) ?
    C115 C114 H114 . . 120.0 ?
    C113 C114 H114 . . 120.0 ?
    C116 C115 C114 . . 120.3(3) ?
    C116 C115 H115 . . 119.9 ?
    C114 C115 H115 . . 119.9 ?
    C115 C116 C117 . . 119.8(3) ?
    C115 C116 H116 . . 120.1 ?
    C117 C116 H116 . . 120.1 ?
    C112 C117 C116 . . 121.2(3) ?
    C112 C117 H117 . . 119.4 ?
    C116 C117 H117 . . 119.4 ?
    C123 C118 C119 . . 119.7(3) ?
    C123 C118 P6 . . 122.5(2) ?
    C119 C118 P6 . . 117.8(2) ?
    C118 C119 C120 . . 119.9(3) ?
    C118 C119 H119 . . 120.0 ?
    C120 C119 H119 . . 120.0 ?
    C121 C120 C119 . . 120.3(3) ?
    C121 C120 H120 . . 119.9 ?
    C119 C120 H120 . . 119.9 ?
    C122 C121 C120 . . 119.7(3) ?
    C122 C121 H121 . . 120.2 ?
    C120 C121 H121 . . 120.2 ?
    C121 C122 C123 . . 120.2(3) ?
    C121 C122 H122 . . 119.9 ?
    C123 C122 H122 . . 119.9 ?
    C118 C123 C122 . . 120.2(3) ?
    C118 C123 H123 . . 119.9 ?
    C122 C123 H123 . . 119.9 ?
    C125 C124 C129 . . 119.1(3) ?
    C125 C124 P6 . . 122.7(2) ?
    C129 C124 P6 . . 118.2(2) ?
    C124 C125 C126 . . 120.4(3) ?
    C124 C125 H125 . . 119.8 ?
    C126 C125 H125 . . 119.8 ?
    C127 C126 C125 . . 120.36(16) ?
    C127 C126 H126 . . 119.8 ?
    C125 C126 H126 . . 119.8 ?
    C128 C127 C126 . . 119.70(17) ?
    C128 C127 H127 . . 120.1 ?
    C126 C127 H127 . . 120.1 ?
    C127 C128 C129 . . 120.0(3) ?
    C127 C128 H128 . . 120.0 ?
    C129 C128 H128 . . 120.0 ?
    C124 C129 C128 . . 120.4(3) ?
    C124 C129 H129 . . 119.8 ?
    C128 C129 H129 . . 119.8 ?
    C131 C130 C135 . . 117.8(3) ?
    C131 C130 P6 . . 124.1(2) ?
    C135 C130 P6 . . 118.1(2) ?
    C130 C131 C132 . . 121.2(3) ?
    C130 C131 H131 . . 119.4 ?
    C132 C131 H131 . . 119.4 ?
    C133 C132 C131 . . 119.8(3) ?
    C133 C132 H132 . . 120.1 ?
    C131 C132 H132 . . 120.1 ?
    C134 C133 C132 . . 120.2(3) ?
    C134 C133 H133 . . 119.9 ?
    C132 C133 H133 . . 119.9 ?
    C133 C134 C135 . . 119.8(3) ?
    C133 C134 H134 . . 120.1 ?
    C135 C134 H134 . . 120.1 ?
    C134 C135 C130 . . 121.2(3) ?
    C134 C135 H135 . . 119.4 ?
    C130 C135 H135 . . 119.4 ?
    P7 Ag4 P8 . . 113.84(3) ?
    P7 Ag4 Cl4 . . 118.99(3) ?
    P8 Ag4 Cl4 . . 117.37(3) ?
    P7 Ag4 S4 . . 102.70(2) ?
    P8 Ag4 S4 . . 111.64(3) ?
    Cl4 Ag4 S4 . . 87.39(2) ?
    C136 N16 N17 . . 116.9(3) ?
    C136 N16 H16N . . 118(2) ?
    N17 N16 H16N . . 125(2) ?
    C137 N17 N16 . . 116.7(3) ?
    C136 N18 C143 . . 124.1(3) ?
    C136 N18 H18N . . 121(2) ?
    C143 N18 H18N . . 114(2) ?
    C139 N19 C140 . . 115.6(3) ?
    C142 N20 C141 . . 115.0(3) ?
    C145 P7 C157 . . 102.91(14) ?
    C145 P7 C151 . . 104.25(14) ?
    C157 P7 C151 . . 103.01(14) ?
    C145 P7 Ag4 . . 112.01(11) ?
    C157 P7 Ag4 . . 123.37(10) ?
    C151 P7 Ag4 . . 109.43(10) ?
    C163 P8 C169 . . 102.70(15) ?
    C163 P8 C175 . . 106.46(14) ?
    C169 P8 C175 . . 103.47(16) ?
    C163 P8 Ag4 . . 117.03(10) ?
    C169 P8 Ag4 . . 112.24(10) ?
    C175 P8 Ag4 . . 113.55(10) ?
    C136 S4 Ag4 . . 98.98(10) ?
    N18 C136 N16 . . 117.4(3) ?
    N18 C136 S4 . . 124.0(2) ?
    N16 C136 S4 . . 118.6(2) ?
    N17 C137 C139 . . 114.1(3) ?
    N17 C137 C138 . . 125.3(3) ?
    C139 C137 C138 . . 120.5(3) ?
    C137 C138 H13A . . 109.5 ?
    C137 C138 H13B . . 109.5 ?
    H13A C138 H13B . . 109.5 ?
    C137 C138 H13C . . 109.5 ?
    H13A C138 H13C . . 109.5 ?
    H13B C138 H13C . . 109.5 ?
    N19 C139 C142 . . 121.3(3) ?
    N19 C139 C137 . . 117.8(3) ?
    C142 C139 C137 . . 121.0(3) ?
    N19 C140 C141 . . 122.6(3) ?
    N19 C140 H140 . . 118.7 ?
    C141 C140 H140 . . 118.7 ?
    N20 C141 C140 . . 122.9(3) ?
    N20 C141 H141 . . 118.6 ?
    C140 C141 H141 . . 118.6 ?
    N20 C142 C139 . . 122.3(3) ?
    N20 C142 H142 . . 118.8 ?
    C139 C142 H142 . . 118.8 ?
    N18 C143 C144 . . 109.4(3) ?
    N18 C143 H14A . . 109.8 ?
    C144 C143 H14A . . 109.8 ?
    N18 C143 H14B . . 109.8 ?
    C144 C143 H14B . . 109.8 ?
    H14A C143 H14B . . 108.2 ?
    C143 C144 H14C . . 109.5 ?
    C143 C144 H14D . . 109.5 ?
    H14C C144 H14D . . 109.5 ?
    C143 C144 H14E . . 109.5 ?
    H14C C144 H14E . . 109.5 ?
    H14D C144 H14E . . 109.5 ?
    C146 C145 C150 . . 119.5(3) ?
    C146 C145 P7 . . 123.5(2) ?
    C150 C145 P7 . . 117.0(2) ?
    C145 C146 C147 . . 120.3(3) ?
    C145 C146 H146 . . 119.8 ?
    C147 C146 H146 . . 119.8 ?
    C148 C147 C146 . . 119.6(3) ?
    C148 C147 H147 . . 120.2 ?
    C146 C147 H147 . . 120.2 ?
    C147 C148 C149 . . 120.7(3) ?
    C147 C148 H148 . . 119.7 ?
    C149 C148 H148 . . 119.7 ?
    C150 C149 C148 . . 119.8(4) ?
    C150 C149 H149 . . 120.1 ?
    C148 C149 H149 . . 120.1 ?
    C149 C150 C145 . . 120.0(3) ?
    C149 C150 H150 . . 120.0 ?
    C145 C150 H150 . . 120.0 ?
    C152 C151 C156 . . 118.0(3) ?
    C152 C151 P7 . . 118.3(2) ?
    C156 C151 P7 . . 123.7(2) ?
    C151 C152 C153 . . 120.9(3) ?
    C151 C152 H152 . . 119.6 ?
    C153 C152 H152 . . 119.6 ?
    C154 C153 C152 . . 120.4(3) ?
    C154 C153 H153 . . 119.8 ?
    C152 C153 H153 . . 119.8 ?
    C153 C154 C155 . . 119.5(3) ?
    C153 C154 H154 . . 120.3 ?
    C155 C154 H154 . . 120.3 ?
    C154 C155 C156 . . 120.1(3) ?
    C154 C155 H155 . . 120.0 ?
    C156 C155 H155 . . 120.0 ?
    C155 C156 C151 . . 121.1(3) ?
    C155 C156 H156 . . 119.5 ?
    C151 C156 H156 . . 119.5 ?
    C162 C157 C158 . . 119.3(3) ?
    C162 C157 P7 . . 119.1(2) ?
    C158 C157 P7 . . 121.5(2) ?
    C159 C158 C157 . . 120.0(3) ?
    C159 C158 H158 . . 120.0 ?
    C157 C158 H158 . . 120.0 ?
    C160 C159 C158 . . 120.2(3) ?
    C160 C159 H159 . . 119.9 ?
    C158 C159 H159 . . 119.9 ?
    C161 C160 C159 . . 119.8(3) ?
    C161 C160 H160 . . 120.1 ?
    C159 C160 H160 . . 120.1 ?
    C160 C161 C162 . . 120.7(3) ?
    C160 C161 H161 . . 119.6 ?
    C162 C161 H161 . . 119.6 ?
    C157 C162 C161 . . 119.9(3) ?
    C157 C162 H162 . . 120.0 ?
    C161 C162 H162 . . 120.0 ?
    C164 C163 C168 . . 118.7(3) ?
    C164 C163 P8 . . 117.9(2) ?
    C168 C163 P8 . . 123.3(2) ?
    C165 C164 C163 . . 121.2(3) ?
    C165 C164 H164 . . 119.4 ?
    C163 C164 H164 . . 119.4 ?
    C166 C165 C164 . . 119.4(3) ?
    C166 C165 H165 . . 120.3 ?
    C164 C165 H165 . . 120.3 ?
    C167 C166 C165 . . 120.1(3) ?
    C167 C166 H166 . . 119.9 ?
    C165 C166 H166 . . 119.9 ?
    C166 C167 C168 . . 120.3(3) ?
    C166 C167 H167 . . 119.8 ?
    C168 C167 H167 . . 119.8 ?
    C163 C168 C167 . . 120.2(3) ?
    C163 C168 H168 . . 119.9 ?
    C167 C168 H168 . . 119.9 ?
    C174 C169 C170 . . 119.3(3) ?
    C174 C169 P8 . . 120.7(3) ?
    C170 C169 P8 . . 119.8(3) ?
    C169 C170 C171 . . 119.6(4) ?
    C169 C170 H170 . . 120.2 ?
    C171 C170 H170 . . 120.2 ?
    C172 C171 C170 . . 120.0(4) ?
    C172 C171 H171 . . 120.0 ?
    C170 C171 H171 . . 120.0 ?
    C173 C172 C171 . . 120.2(4) ?
    C173 C172 H172 . . 119.9 ?
    C171 C172 H172 . . 119.9 ?
    C172 C173 C174 . . 120.5(5) ?
    C172 C173 H173 . . 119.7 ?
    C174 C173 H173 . . 119.7 ?
    C169 C174 C173 . . 120.3(4) ?
    C169 C174 H174 . . 119.9 ?
    C173 C174 H174 . . 119.9 ?
    C176 C175 C180 . . 118.9(3) ?
    C176 C175 P8 . . 117.6(2) ?
    C180 C175 P8 . . 123.4(3) ?
    C175 C176 C177 . . 120.9(3) ?
    C175 C176 H176 . . 119.6 ?
    C177 C176 H176 . . 119.6 ?
    C178 C177 C176 . . 119.5(3) ?
    C178 C177 H177 . . 120.2 ?
    C176 C177 H177 . . 120.2 ?
    C179 C178 C177 . . 119.8(3) ?
    C179 C178 H178 . . 120.1 ?
    C177 C178 H178 . . 120.1 ?
    C178 C179 C180 . . 121.5(3) ?
    C178 C179 H179 . . 119.3 ?
    C180 C179 H179 . . 119.3 ?
    C179 C180 C175 . . 119.4(3) ?
    C179 C180 H180 . . 120.3 ?
    C175 C180 H180 . . 120.3 ?
loop_
    _geom_torsion_atom_site_label_1
    _geom_torsion_atom_site_label_2
    _geom_torsion_atom_site_label_3
    _geom_torsion_atom_site_label_4
    _geom_torsion_site_symmetry_1
    _geom_torsion_site_symmetry_2
    _geom_torsion_site_symmetry_3
    _geom_torsion_site_symmetry_4
    _geom_torsion
    _geom_torsion_publ_flag
    C1 N1 N2 C2 . . . . -175.1(3) ?
    P2 Ag1 P1 C16 . . . . 171.02(11) ?
    Cl1 Ag1 P1 C16 . . . . -42.66(11) ?
    S1 Ag1 P1 C16 . . . . 50.32(11) ?
    P2 Ag1 P1 C10 . . . . -65.75(12) ?
    Cl1 Ag1 P1 C10 . . . . 80.56(12) ?
    S1 Ag1 P1 C10 . . . . 173.54(12) ?
    P2 Ag1 P1 C22 . . . . 54.75(11) ?
    Cl1 Ag1 P1 C22 . . . . -158.94(10) ?
    S1 Ag1 P1 C22 . . . . -65.95(11) ?
    P1 Ag1 P2 C34 . . . . -72.92(12) ?
    Cl1 Ag1 P2 C34 . . . . 139.47(12) ?
    S1 Ag1 P2 C34 . . . . 40.56(12) ?
    P1 Ag1 P2 C28 . . . . 162.91(12) ?
    Cl1 Ag1 P2 C28 . . . . 15.31(13) ?
    S1 Ag1 P2 C28 . . . . -83.61(12) ?
    P1 Ag1 P2 C40 . . . . 44.35(12) ?
    Cl1 Ag1 P2 C40 . . . . -103.25(12) ?
    S1 Ag1 P2 C40 . . . . 157.84(12) ?
    P1 Ag1 S1 C1 . . . . 162.42(11) ?
    P2 Ag1 S1 C1 . . . . 39.57(11) ?
    Cl1 Ag1 S1 C1 . . . . -77.75(11) ?
    C8 N3 C1 N1 . . . . 177.1(3) ?
    C8 N3 C1 S1 . . . . -3.0(4) ?
    N2 N1 C1 N3 . . . . 7.9(4) ?
    N2 N1 C1 S1 . . . . -172.1(2) ?
    Ag1 S1 C1 N3 . . . . -130.6(3) ?
    Ag1 S1 C1 N1 . . . . 49.3(3) ?
    N1 N2 C2 C4 . . . . -178.4(3) ?
    N1 N2 C2 C3 . . . . 2.9(5) ?
    C5 N4 C4 C7 . . . . 4.2(5) ?
    C5 N4 C4 C2 . . . . -174.9(3) ?
    N2 C2 C4 N4 . . . . 166.8(3) ?
    C3 C2 C4 N4 . . . . -14.5(5) ?
    N2 C2 C4 C7 . . . . -12.3(5) ?
    C3 C2 C4 C7 . . . . 166.4(3) ?
    C4 N4 C5 C6 . . . . -0.7(6) ?
    C7 N5 C6 C5 . . . . 3.1(5) ?
    N4 C5 C6 N5 . . . . -3.1(6) ?
    C6 N5 C7 C4 . . . . 0.5(5) ?
    N4 C4 C7 N5 . . . . -4.3(5) ?
    C2 C4 C7 N5 . . . . 174.8(3) ?
    C1 N3 C8 C9 . . . . -77.7(4) ?
    C16 P1 C10 C15 . . . . -32.8(3) ?
    C22 P1 C10 C15 . . . . 75.4(3) ?
    Ag1 P1 C10 C15 . . . . -160.8(2) ?
    C16 P1 C10 C11 . . . . 149.4(2) ?
    C22 P1 C10 C11 . . . . -102.3(2) ?
    Ag1 P1 C10 C11 . . . . 21.5(3) ?
    C15 C10 C11 C12 . . . . -2.0(4) ?
    P1 C10 C11 C12 . . . . 175.7(2) ?
    C10 C11 C12 C13 . . . . -0.3(4) ?
    C11 C12 C13 C14 . . . . 2.1(4) ?
    C12 C13 C14 C15 . . . . -1.5(5) ?
    C11 C10 C15 C14 . . . . 2.6(4) ?
    P1 C10 C15 C14 . . . . -175.1(2) ?
    C13 C14 C15 C10 . . . . -0.9(4) ?
    C10 P1 C16 C21 . . . . -84.9(3) ?
    C22 P1 C16 C21 . . . . 167.7(3) ?
    Ag1 P1 C16 C21 . . . . 48.1(3) ?
    C10 P1 C16 C17 . . . . 96.7(3) ?
    C22 P1 C16 C17 . . . . -10.8(3) ?
    Ag1 P1 C16 C17 . . . . -130.3(2) ?
    C21 C16 C17 C18 . . . . 1.5(5) ?
    P1 C16 C17 C18 . . . . 180.0(2) ?
    C16 C17 C18 C19 . . . . 1.1(5) ?
    C17 C18 C19 C20 . . . . -1.7(5) ?
    C18 C19 C20 C21 . . . . -0.4(6) ?
    C17 C16 C21 C20 . . . . -3.6(5) ?
    P1 C16 C21 C20 . . . . 177.9(3) ?
    C19 C20 C21 C16 . . . . 3.0(6) ?
    C16 P1 C22 C27 . . . . -74.5(3) ?
    C10 P1 C22 C27 . . . . 178.3(2) ?
    Ag1 P1 C22 C27 . . . . 47.3(3) ?
    C16 P1 C22 C23 . . . . 108.1(3) ?
    C10 P1 C22 C23 . . . . 0.9(3) ?
    Ag1 P1 C22 C23 . . . . -130.1(2) ?
    C27 C22 C23 C24 . . . . 2.0(5) ?
    P1 C22 C23 C24 . . . . 179.4(3) ?
    C22 C23 C24 C25 . . . . -0.5(5) ?
    C23 C24 C25 C26 . . . . -0.2(5) ?
    C24 C25 C26 C27 . . . . -0.6(5) ?
    C23 C22 C27 C26 . . . . -2.8(5) ?
    P1 C22 C27 C26 . . . . 179.6(2) ?
    C25 C26 C27 C22 . . . . 2.2(5) ?
    C34 P2 C28 C29 . . . . 17.2(3) ?
    C40 P2 C28 C29 . . . . -91.1(3) ?
    Ag1 P2 C28 C29 . . . . 144.6(2) ?
    C34 P2 C28 C33 . . . . -162.8(3) ?
    C40 P2 C28 C33 . . . . 88.9(3) ?
    Ag1 P2 C28 C33 . . . . -35.4(3) ?
    C33 C28 C29 C30 . . . . -0.9(5) ?
    P2 C28 C29 C30 . . . . 179.1(3) ?
    C28 C29 C30 C31 . . . . -1.4(5) ?
    C29 C30 C31 C32 . . . . 1.9(5) ?
    C30 C31 C32 C33 . . . . -0.2(6) ?
    C31 C32 C33 C28 . . . . -2.1(5) ?
    C29 C28 C33 C32 . . . . 2.6(5) ?
    P2 C28 C33 C32 . . . . -177.4(3) ?
    C28 P2 C34 C35 . . . . 112.0(3) ?
    C40 P2 C34 C35 . . . . -140.5(3) ?
    Ag1 P2 C34 C35 . . . . -17.6(3) ?
    C28 P2 C34 C39 . . . . -69.6(3) ?
    C40 P2 C34 C39 . . . . 37.9(3) ?
    Ag1 P2 C34 C39 . . . . 160.8(2) ?
    C39 C34 C35 C36 . . . . -1.3(5) ?
    P2 C34 C35 C36 . . . . 177.2(3) ?
    C34 C35 C36 C37 . . . . 0.9(6) ?
    C35 C36 C37 C38 . . . . -0.4(5) ?
    C36 C37 C38 C39 . . . . 0.4(5) ?
    C37 C38 C39 C34 . . . . -0.8(5) ?
    C35 C34 C39 C38 . . . . 1.2(5) ?
    P2 C34 C39 C38 . . . . -177.2(2) ?
    C34 P2 C40 C41 . . . . -150.4(3) ?
    C28 P2 C40 C41 . . . . -39.8(3) ?
    Ag1 P2 C40 C41 . . . . 86.9(3) ?
    C34 P2 C40 C45 . . . . 35.7(3) ?
    C28 P2 C40 C45 . . . . 146.3(3) ?
    Ag1 P2 C40 C45 . . . . -87.0(3) ?
    C45 C40 C41 C42 . . . . 0.6(5) ?
    P2 C40 C41 C42 . . . . -173.4(3) ?
    C40 C41 C42 C43 . . . . -1.6(6) ?
    C41 C42 C43 C44 . . . . 0.9(6) ?
    C42 C43 C44 C45 . . . . 0.9(6) ?
    C41 C40 C45 C44 . . . . 1.2(5) ?
    P2 C40 C45 C44 . . . . 175.2(3) ?
    C43 C44 C45 C40 . . . . -2.0(6) ?
    C46 N6 N7 C47 . . . . -176.4(3) ?
    P4 Ag2 P3 C61 . . . . -45.67(12) ?
    Cl2 Ag2 P3 C61 . . . . 99.11(12) ?
    S2 Ag2 P3 C61 . . . . -167.51(12) ?
    P4 Ag2 P3 C55 . . . . 71.71(10) ?
    Cl2 Ag2 P3 C55 . . . . -143.51(10) ?
    S2 Ag2 P3 C55 . . . . -50.13(10) ?
    P4 Ag2 P3 C67 . . . . -169.38(11) ?
    Cl2 Ag2 P3 C67 . . . . -24.60(12) ?
    S2 Ag2 P3 C67 . . . . 68.79(11) ?
    P3 Ag2 P4 C85 . . . . -71.76(12) ?
    Cl2 Ag2 P4 C85 . . . . 141.31(12) ?
    S2 Ag2 P4 C85 . . . . 40.90(12) ?
    P3 Ag2 P4 C73 . . . . 166.14(12) ?
    Cl2 Ag2 P4 C73 . . . . 19.21(12) ?
    S2 Ag2 P4 C73 . . . . -81.19(12) ?
    P3 Ag2 P4 C79 . . . . 44.65(11) ?
    Cl2 Ag2 P4 C79 . . . . -102.28(10) ?
    S2 Ag2 P4 C79 . . . . 157.32(10) ?
    P3 Ag2 S2 C46 . . . . 167.73(11) ?
    P4 Ag2 S2 C46 . . . . 41.97(11) ?
    Cl2 Ag2 S2 C46 . . . . -72.89(11) ?
    C53 N8 C46 N6 . . . . 179.8(3) ?
    C53 N8 C46 S2 . . . . -0.9(4) ?
    N7 N6 C46 N8 . . . . 10.5(4) ?
    N7 N6 C46 S2 . . . . -168.8(2) ?
    Ag2 S2 C46 N8 . . . . -136.1(2) ?
    Ag2 S2 C46 N6 . . . . 43.2(3) ?
    N6 N7 C47 C49 . . . . -177.6(3) ?
    N6 N7 C47 C48 . . . . 2.1(5) ?
    C50 N9 C49 C52 . . . . 4.3(5) ?
    C50 N9 C49 C47 . . . . -173.5(3) ?
    N7 C47 C49 N9 . . . . 166.7(3) ?
    C48 C47 C49 N9 . . . . -13.0(4) ?
    N7 C47 C49 C52 . . . . -11.2(4) ?
    C48 C47 C49 C52 . . . . 169.2(3) ?
    C49 N9 C50 C51 . . . . 0.4(5) ?
    C52 N10 C51 C50 . . . . 3.8(5) ?
    N9 C50 C51 N10 . . . . -4.7(6) ?
    C51 N10 C52 C49 . . . . 1.0(5) ?
    N9 C49 C52 N10 . . . . -5.3(5) ?
    C47 C49 C52 N10 . . . . 172.5(3) ?
    C46 N8 C53 C54 . . . . -80.1(4) ?
    C61 P3 C55 C56 . . . . 93.1(3) ?
    C67 P3 C55 C56 . . . . -160.5(2) ?
    Ag2 P3 C55 C56 . . . . -35.1(3) ?
    C61 P3 C55 C60 . . . . -87.9(3) ?
    C67 P3 C55 C60 . . . . 18.5(3) ?
    Ag2 P3 C55 C60 . . . . 143.9(2) ?
    C60 C55 C56 C57 . . . . 2.1(5) ?
    P3 C55 C56 C57 . . . . -178.8(3) ?
    C55 C56 C57 C58 . . . . -0.8(5) ?
    C56 C57 C58 C59 . . . . -0.8(5) ?
    C57 C58 C59 C60 . . . . 1.1(5) ?
    C58 C59 C60 C55 . . . . 0.2(5) ?
    C56 C55 C60 C59 . . . . -1.8(4) ?
    P3 C55 C60 C59 . . . . 179.3(2) ?
    C55 P3 C61 C66 . . . . -179.7(2) ?
    C67 P3 C61 C66 . . . . 70.3(2) ?
    Ag2 P3 C61 C66 . . . . -60.4(2) ?
    C55 P3 C61 C62 . . . . -1.2(3) ?
    C67 P3 C61 C62 . . . . -111.3(2) ?
    Ag2 P3 C61 C62 . . . . 118.0(2) ?
    C66 C61 C62 C63 . . . . -1.6(4) ?
    P3 C61 C62 C63 . . . . -180.0(2) ?
    C61 C62 C63 C64 . . . . 0.5(4) ?
    C62 C63 C64 C65 . . . . 1.0(4) ?
    C63 C64 C65 C66 . . . . -1.4(4) ?
    C62 C61 C66 C65 . . . . 1.2(4) ?
    P3 C61 C66 C65 . . . . 179.7(2) ?
    C64 C65 C66 C61 . . . . 0.3(4) ?
    C61 P3 C67 C72 . . . . -136.3(3) ?
    C55 P3 C67 C72 . . . . 116.0(3) ?
    Ag2 P3 C67 C72 . . . . -3.3(3) ?
    C61 P3 C67 C68 . . . . 40.0(3) ?
    C55 P3 C67 C68 . . . . -67.6(3) ?
    Ag2 P3 C67 C68 . . . . 173.1(2) ?
    C72 C67 C68 C69 . . . . -3.6(4) ?
    P3 C67 C68 C69 . . . . -179.9(2) ?
    C67 C68 C69 C70 . . . . 1.6(4) ?
    C68 C69 C70 C71 . . . . 0.8(5) ?
    C69 C70 C71 C72 . . . . -1.2(5) ?
    C68 C67 C72 C71 . . . . 3.1(5) ?
    P3 C67 C72 C71 . . . . 179.5(3) ?
    C70 C71 C72 C67 . . . . -0.7(5) ?
    C85 P4 C73 C74 . . . . -174.1(3) ?
    C79 P4 C73 C74 . . . . 79.4(3) ?
    Ag2 P4 C73 C74 . . . . -46.8(3) ?
    C85 P4 C73 C78 . . . . 6.1(3) ?
    C79 P4 C73 C78 . . . . -100.4(3) ?
    Ag2 P4 C73 C78 . . . . 133.4(2) ?
    C78 C73 C74 C75 . . . . 3.1(5) ?
    P4 C73 C74 C75 . . . . -176.7(3) ?
    C73 C74 C75 C76 . . . . -2.5(5) ?
    C74 C75 C76 C77 . . . . 0.1(5) ?
    C75 C76 C77 C78 . . . . 1.7(5) ?
    C76 C77 C78 C73 . . . . -1.1(5) ?
    C74 C73 C78 C77 . . . . -1.3(5) ?
    P4 C73 C78 C77 . . . . 178.5(2) ?
    C85 P4 C79 C80 . . . . -109.9(3) ?
    C73 P4 C79 C80 . . . . -2.4(3) ?
    Ag2 P4 C79 C80 . . . . 127.0(2) ?
    C85 P4 C79 C84 . . . . 71.8(2) ?
    C73 P4 C79 C84 . . . . 179.3(2) ?
    Ag2 P4 C79 C84 . . . . -51.3(2) ?
    C84 C79 C80 C81 . . . . -0.2(4) ?
    P4 C79 C80 C81 . . . . -178.5(2) ?
    C79 C80 C81 C82 . . . . -1.2(5) ?
    C80 C81 C82 C83 . . . . 1.6(5) ?
    C81 C82 C83 C84 . . . . -0.5(5) ?
    C82 C83 C84 C79 . . . . -1.0(5) ?
    C80 C79 C84 C83 . . . . 1.3(5) ?
    P4 C79 C84 C83 . . . . 179.7(3) ?
    C73 P4 C85 C90 . . . . -84.4(3) ?
    C79 P4 C85 C90 . . . . 23.2(3) ?
    Ag2 P4 C85 C90 . . . . 145.8(2) ?
    C73 P4 C85 C86 . . . . 95.2(2) ?
    C79 P4 C85 C86 . . . . -157.3(2) ?
    Ag2 P4 C85 C86 . . . . -34.6(3) ?
    C90 C85 C86 C87 . . . . -0.4(4) ?
    P4 C85 C86 C87 . . . . -179.9(2) ?
    C85 C86 C87 C88 . . . . 0.6(5) ?
    C86 C87 C88 C89 . . . . -0.6(5) ?
    C87 C88 C89 C90 . . . . 0.4(5) ?
    C88 C89 C90 C85 . . . . -0.2(5) ?
    C86 C85 C90 C89 . . . . 0.2(4) ?
    P4 C85 C90 C89 . . . . 179.8(2) ?
    C91 N11 N12 C92 . . . . 175.4(3) ?
    P6 Ag3 P5 C106 . . . . 45.33(12) ?
    Cl3 Ag3 P5 C106 . . . . -99.22(12) ?
    S3 Ag3 P5 C106 . . . . 166.21(12) ?
    P6 Ag3 P5 C112 . . . . -71.79(10) ?
    Cl3 Ag3 P5 C112 . . . . 143.66(10) ?
    S3 Ag3 P5 C112 . . . . 49.10(10) ?
    P6 Ag3 P5 C100 . . . . 168.89(10) ?
    Cl3 Ag3 P5 C100 . . . . 24.33(11) ?
    S3 Ag3 P5 C100 . . . . -70.23(11) ?
    P5 Ag3 P6 C130 . . . . -45.98(11) ?
    Cl3 Ag3 P6 C130 . . . . 100.82(11) ?
    S3 Ag3 P6 C130 . . . . -158.84(10) ?
    P5 Ag3 P6 C118 . . . . -167.00(12) ?
    Cl3 Ag3 P6 C118 . . . . -20.20(12) ?
    S3 Ag3 P6 C118 . . . . 80.13(12) ?
    P5 Ag3 P6 C124 . . . . 70.80(12) ?
    Cl3 Ag3 P6 C124 . . . . -142.39(11) ?
    S3 Ag3 P6 C124 . . . . -42.06(12) ?
    P5 Ag3 S3 C91 . . . . -167.61(11) ?
    P6 Ag3 S3 C91 . . . . -42.04(12) ?
    Cl3 Ag3 S3 C91 . . . . 72.71(11) ?
    C98 N13 C91 N11 . . . . 179.3(3) ?
    C98 N13 C91 S3 . . . . -0.4(4) ?
    N12 N11 C91 N13 . . . . -9.7(4) ?
    N12 N11 C91 S3 . . . . 170.0(2) ?
    Ag3 S3 C91 N13 . . . . 135.6(2) ?
    Ag3 S3 C91 N11 . . . . -44.0(3) ?
    N11 N12 C92 C94 . . . . 177.2(3) ?
    N11 N12 C92 C93 . . . . -2.0(5) ?
    C95 N14 C94 C97 . . . . -3.8(5) ?
    C95 N14 C94 C92 . . . . 177.1(3) ?
    N12 C92 C94 N14 . . . . -168.3(3) ?
    C93 C92 C94 N14 . . . . 11.0(4) ?
    N12 C92 C94 C97 . . . . 12.6(4) ?
    C93 C92 C94 C97 . . . . -168.2(3) ?
    C94 N14 C95 C96 . . . . 0.1(5) ?
    C97 N15 C96 C95 . . . . -1.9(5) ?
    N14 C95 C96 N15 . . . . 2.9(6) ?
    C96 N15 C97 C94 . . . . -1.8(5) ?
    N14 C94 C97 N15 . . . . 4.9(5) ?
    C92 C94 C97 N15 . . . . -176.1(3) ?
    C91 N13 C98 C99 . . . . 79.4(4) ?
    C106 P5 C100 C105 . . . . 136.8(3) ?
    C112 P5 C100 C105 . . . . -115.4(3) ?
    Ag3 P5 C100 C105 . . . . 4.2(3) ?
    C106 P5 C100 C101 . . . . -40.5(3) ?
    C112 P5 C100 C101 . . . . 67.3(3) ?
    Ag3 P5 C100 C101 . . . . -173.0(2) ?
    C105 C100 C101 C102 . . . . 2.5(4) ?
    P5 C100 C101 C102 . . . . 179.7(2) ?
    C100 C101 C102 C103 . . . . -0.8(4) ?
    C101 C102 C103 C104 . . . . -1.8(5) ?
    C102 C103 C104 C105 . . . . 2.6(5) ?
    C101 C100 C105 C104 . . . . -1.7(5) ?
    P5 C100 C105 C104 . . . . -179.0(3) ?
    C103 C104 C105 C100 . . . . -0.8(6) ?
    C112 P5 C106 C107 . . . . 179.9(2) ?
    C100 P5 C106 C107 . . . . -70.2(2) ?
    Ag3 P5 C106 C107 . . . . 61.1(3) ?
    C112 P5 C106 C111 . . . . 0.0(3) ?
    C100 P5 C106 C111 . . . . 109.9(2) ?
    Ag3 P5 C106 C111 . . . . -118.8(2) ?
    C111 C106 C107 C108 . . . . -0.2(4) ?
    P5 C106 C107 C108 . . . . 180.0(2) ?
    C106 C107 C108 C109 . . . . -1.3(4) ?
    C107 C108 C109 C110 . . . . 2.0(4) ?
    C108 C109 C110 C111 . . . . -1.3(4) ?
    C109 C110 C111 C106 . . . . -0.1(4) ?
    C107 C106 C111 C110 . . . . 0.9(4) ?
    P5 C106 C111 C110 . . . . -179.3(2) ?
    C106 P5 C112 C117 . . . . -92.7(2) ?
    C100 P5 C112 C117 . . . . 161.3(2) ?
    Ag3 P5 C112 C117 . . . . 34.8(2) ?
    C106 P5 C112 C113 . . . . 87.2(3) ?
    C100 P5 C112 C113 . . . . -18.8(3) ?
    Ag3 P5 C112 C113 . . . . -145.4(2) ?
    C117 C112 C113 C114 . . . . 0.9(4) ?
    P5 C112 C113 C114 . . . . -179.0(2) ?
    C112 C113 C114 C115 . . . . 0.1(5) ?
    C113 C114 C115 C116 . . . . -0.9(5) ?
    C114 C115 C116 C117 . . . . 0.7(5) ?
    C113 C112 C117 C116 . . . . -1.1(5) ?
    P5 C112 C117 C116 . . . . 178.8(3) ?
    C115 C116 C117 C112 . . . . 0.3(5) ?
    C130 P6 C118 C123 . . . . 101.4(3) ?
    C124 P6 C118 C123 . . . . -4.9(3) ?
    Ag3 P6 C118 C123 . . . . -132.8(2) ?
    C130 P6 C118 C119 . . . . -78.0(3) ?
    C124 P6 C118 C119 . . . . 175.7(2) ?
    Ag3 P6 C118 C119 . . . . 47.9(3) ?
    C123 C118 C119 C120 . . . . -2.3(5) ?
    P6 C118 C119 C120 . . . . 177.1(3) ?
    C118 C119 C120 C121 . . . . 0.5(5) ?
    C119 C120 C121 C122 . . . . 1.5(5) ?
    C120 C121 C122 C123 . . . . -1.8(5) ?
    C119 C118 C123 C122 . . . . 2.0(5) ?
    P6 C118 C123 C122 . . . . -177.3(3) ?
    C121 C122 C123 C118 . . . . 0.0(5) ?
    C130 P6 C124 C125 . . . . -20.6(3) ?
    C118 P6 C124 C125 . . . . 86.7(3) ?
    Ag3 P6 C124 C125 . . . . -143.5(2) ?
    C130 P6 C124 C129 . . . . 160.0(2) ?
    C118 P6 C124 C129 . . . . -92.7(2) ?
    Ag3 P6 C124 C129 . . . . 37.1(3) ?
    C129 C124 C125 C126 . . . . 0.2(4) ?
    P6 C124 C125 C126 . . . . -179.2(2) ?
    C124 C125 C126 C127 . . . . 0.8(3) ?
    C125 C126 C127 C128 . . . . -1.1(2) ?
    C126 C127 C128 C129 . . . . 0.4(4) ?
    C125 C124 C129 C128 . . . . -1.0(4) ?
    P6 C124 C129 C128 . . . . 178.5(2) ?
    C127 C128 C129 C124 . . . . 0.6(5) ?
    C118 P6 C130 C131 . . . . 2.2(3) ?
    C124 P6 C130 C131 . . . . 109.4(3) ?
    Ag3 P6 C130 C131 . . . . -126.6(2) ?
    C118 P6 C130 C135 . . . . -178.9(2) ?
    C124 P6 C130 C135 . . . . -71.8(2) ?
    Ag3 P6 C130 C135 . . . . 52.2(2) ?
    C135 C130 C131 C132 . . . . 0.7(5) ?
    P6 C130 C131 C132 . . . . 179.6(3) ?
    C130 C131 C132 C133 . . . . 0.1(5) ?
    C131 C132 C133 C134 . . . . -0.8(5) ?
    C132 C133 C134 C135 . . . . 0.6(5) ?
    C133 C134 C135 C130 . . . . 0.3(5) ?
    C131 C130 C135 C134 . . . . -0.9(4) ?
    P6 C130 C135 C134 . . . . -179.8(2) ?
    C136 N16 N17 C137 . . . . 171.8(3) ?
    P8 Ag4 P7 C145 . . . . -170.74(11) ?
    Cl4 Ag4 P7 C145 . . . . 44.22(11) ?
    S4 Ag4 P7 C145 . . . . -49.88(11) ?
    P8 Ag4 P7 C157 . . . . 65.57(13) ?
    Cl4 Ag4 P7 C157 . . . . -79.47(13) ?
    S4 Ag4 P7 C157 . . . . -173.58(12) ?
    P8 Ag4 P7 C151 . . . . -55.65(11) ?
    Cl4 Ag4 P7 C151 . . . . 159.31(10) ?
    S4 Ag4 P7 C151 . . . . 65.21(11) ?
    P7 Ag4 P8 C163 . . . . -159.19(12) ?
    Cl4 Ag4 P8 C163 . . . . -13.55(12) ?
    S4 Ag4 P8 C163 . . . . 85.09(12) ?
    P7 Ag4 P8 C169 . . . . -40.81(13) ?
    Cl4 Ag4 P8 C169 . . . . 104.82(13) ?
    S4 Ag4 P8 C169 . . . . -156.53(13) ?
    P7 Ag4 P8 C175 . . . . 76.10(12) ?
    Cl4 Ag4 P8 C175 . . . . -138.26(12) ?
    S4 Ag4 P8 C175 . . . . -39.62(12) ?
    P7 Ag4 S4 C136 . . . . -163.09(11) ?
    P8 Ag4 S4 C136 . . . . -40.74(11) ?
    Cl4 Ag4 S4 C136 . . . . 77.76(11) ?
    C143 N18 C136 N16 . . . . -172.0(3) ?
    C143 N18 C136 S4 . . . . 7.9(5) ?
    N17 N16 C136 N18 . . . . -7.2(4) ?
    N17 N16 C136 S4 . . . . 172.9(2) ?
    Ag4 S4 C136 N18 . . . . 133.4(3) ?
    Ag4 S4 C136 N16 . . . . -46.7(3) ?
    N16 N17 C137 C139 . . . . 176.8(3) ?
    N16 N17 C137 C138 . . . . -2.3(5) ?
    C140 N19 C139 C142 . . . . -4.9(5) ?
    C140 N19 C139 C137 . . . . 174.4(3) ?
    N17 C137 C139 N19 . . . . -163.8(3) ?
    C138 C137 C139 N19 . . . . 15.4(4) ?
    N17 C137 C139 C142 . . . . 15.5(4) ?
    C138 C137 C139 C142 . . . . -165.3(3) ?
    C139 N19 C140 C141 . . . . 0.4(6) ?
    C142 N20 C141 C140 . . . . -2.5(6) ?
    N19 C140 C141 N20 . . . . 3.5(7) ?
    C141 N20 C142 C139 . . . . -2.1(5) ?
    N19 C139 C142 N20 . . . . 6.0(5) ?
    C137 C139 C142 N20 . . . . -173.3(3) ?
    C136 N18 C143 C144 . . . . 86.4(4) ?
    C157 P7 C145 C146 . . . . -90.1(3) ?
    C151 P7 C145 C146 . . . . 17.1(3) ?
    Ag4 P7 C145 C146 . . . . 135.4(2) ?
    C157 P7 C145 C150 . . . . 90.1(3) ?
    C151 P7 C145 C150 . . . . -162.6(3) ?
    Ag4 P7 C145 C150 . . . . -44.4(3) ?
    C150 C145 C146 C147 . . . . -2.4(5) ?
    P7 C145 C146 C147 . . . . 177.8(2) ?
    C145 C146 C147 C148 . . . . -0.1(5) ?
    C146 C147 C148 C149 . . . . 1.5(5) ?
    C147 C148 C149 C150 . . . . -0.4(6) ?
    C148 C149 C150 C145 . . . . -2.2(6) ?
    C146 C145 C150 C149 . . . . 3.6(5) ?
    P7 C145 C150 C149 . . . . -176.7(3) ?
    C145 P7 C151 C152 . . . . 78.6(3) ?
    C157 P7 C151 C152 . . . . -174.3(2) ?
    Ag4 P7 C151 C152 . . . . -41.4(2) ?
    C145 P7 C151 C156 . . . . -103.5(3) ?
    C157 P7 C151 C156 . . . . 3.7(3) ?
    Ag4 P7 C151 C156 . . . . 136.6(2) ?
    C156 C151 C152 C153 . . . . 1.5(4) ?
    P7 C151 C152 C153 . . . . 179.6(2) ?
    C151 C152 C153 C154 . . . . -0.7(5) ?
    C152 C153 C154 C155 . . . . -0.3(5) ?
    C153 C154 C155 C156 . . . . 0.3(5) ?
    C154 C155 C156 C151 . . . . 0.6(5) ?
    C152 C151 C156 C155 . . . . -1.5(5) ?
    P7 C151 C156 C155 . . . . -179.5(2) ?
    C145 P7 C157 C162 . . . . -149.3(2) ?
    C151 P7 C157 C162 . . . . 102.5(2) ?
    Ag4 P7 C157 C162 . . . . -21.6(3) ?
    C145 P7 C157 C158 . . . . 33.4(3) ?
    C151 P7 C157 C158 . . . . -74.8(3) ?
    Ag4 P7 C157 C158 . . . . 161.1(2) ?
    C162 C157 C158 C159 . . . . -3.2(4) ?
    P7 C157 C158 C159 . . . . 174.2(2) ?
    C157 C158 C159 C160 . . . . 1.3(4) ?
    C158 C159 C160 C161 . . . . 1.2(4) ?
    C159 C160 C161 C162 . . . . -1.8(5) ?
    C158 C157 C162 C161 . . . . 2.6(4) ?
    P7 C157 C162 C161 . . . . -174.8(2) ?
    C160 C161 C162 C157 . . . . -0.2(4) ?
    C169 P8 C163 C164 . . . . -88.6(3) ?
    C175 P8 C163 C164 . . . . 163.0(3) ?
    Ag4 P8 C163 C164 . . . . 34.8(3) ?
    C169 P8 C163 C168 . . . . 90.5(3) ?
    C175 P8 C163 C168 . . . . -17.9(3) ?
    Ag4 P8 C163 C168 . . . . -146.1(2) ?
    C168 C163 C164 C165 . . . . -1.8(5) ?
    P8 C163 C164 C165 . . . . 177.4(3) ?
    C163 C164 C165 C166 . . . . 1.7(5) ?
    C164 C165 C166 C167 . . . . -0.5(5) ?
    C165 C166 C167 C168 . . . . -0.5(5) ?
    C164 C163 C168 C167 . . . . 0.8(5) ?
    P8 C163 C168 C167 . . . . -178.3(3) ?
    C166 C167 C168 C163 . . . . 0.3(5) ?
    C163 P8 C169 C174 . . . . 36.9(3) ?
    C175 P8 C169 C174 . . . . 147.6(3) ?
    Ag4 P8 C169 C174 . . . . -89.6(3) ?
    C163 P8 C169 C170 . . . . -148.7(3) ?
    C175 P8 C169 C170 . . . . -38.0(3) ?
    Ag4 P8 C169 C170 . . . . 84.8(3) ?
    C174 C169 C170 C171 . . . . -1.6(5) ?
    P8 C169 C170 C171 . . . . -176.2(3) ?
    C169 C170 C171 C172 . . . . 2.4(6) ?
    C170 C171 C172 C173 . . . . -2.2(7) ?
    C171 C172 C173 C174 . . . . 1.1(7) ?
    C170 C169 C174 C173 . . . . 0.6(5) ?
    P8 C169 C174 C173 . . . . 175.1(3) ?
    C172 C173 C174 C169 . . . . -0.4(6) ?
    C163 P8 C175 C176 . . . . -109.5(3) ?
    C169 P8 C175 C176 . . . . 142.6(3) ?
    Ag4 P8 C175 C176 . . . . 20.7(3) ?
    C163 P8 C175 C180 . . . . 73.0(3) ?
    C169 P8 C175 C180 . . . . -34.9(3) ?
    Ag4 P8 C175 C180 . . . . -156.8(2) ?
    C180 C175 C176 C177 . . . . 0.0(5) ?
    P8 C175 C176 C177 . . . . -177.6(3) ?
    C175 C176 C177 C178 . . . . 1.2(5) ?
    C176 C177 C178 C179 . . . . -1.9(5) ?
    C177 C178 C179 C180 . . . . 1.4(5) ?
    C178 C179 C180 C175 . . . . -0.1(5) ?
    C176 C175 C180 C179 . . . . -0.6(5) ?
    P8 C175 C180 C179 . . . . 176.9(2) ?
loop_
    _geom_hbond_atom_site_label_D
    _geom_hbond_atom_site_label_H
    _geom_hbond_atom_site_label_A
    _geom_hbond_site_symmetry_A
    _geom_hbond_distance_DH
    _geom_hbond_distance_HA
    _geom_hbond_distance_DA
    _geom_hbond_angle_DHA
    N1 H1N Cl1 . 0.875(17) 2.54(2) 3.381(3) 163(3)
    N3 H3N Cl3 . 0.871(17) 2.68(3) 3.406(3) 142(3)
    N6 H6N Cl2 . 0.877(17) 2.53(2) 3.370(3) 162(3)
    N8 H8N Cl4 . 0.861(17) 2.68(3) 3.411(3) 143(3)
    N11 H11N Cl3 . 0.882(17) 2.52(2) 3.363(3) 161(3)
    N13 H13N Cl2 . 0.878(17) 2.65(2) 3.423(3) 147(3)
    N16 H16N Cl4 . 0.860(17) 2.502(19) 3.338(3) 164(3)
    N18 H18N Cl1 1_454 0.860(17) 2.70(3) 3.425(3) 143(3)
