# Supplementary material for: Chlorido{4-ethyl-1-[1-(pyrazin-2-yl)ethyl­idene]thio­semicabazidato-κS}bis­(triphenyl­phosphane-κP)silver(I)
Source: Acta Crystallogr Sect E Struct Rep Online. 2013 Feb 6;69(Pt 3):m137–8. doi: 10.1107/S1600536813003152 (PMC3588416; doi:10.1107/S1600536813003152)
Supplement: Supplementary file 2 [file e-69-0m137-Isup2.hkl]

# 
# h,k,l, Fc-squared, Fo-squared, sigma(Fo-squared) and status flag 
# 
data_I
_shelx_title ' Venkat11' 
_shelx_refln_list_code          4 
_shelx_F_calc_maximum      915.47 
_exptl_crystal_F_000      3664.00 
_reflns_d_resolution_high  0.6604 
 
loop_ 
 _symmetry_equiv_pos_as_xyz 
 'x, y, z' 
 '-x, y+1/2, -z' 
 
_cell_length_a    12.0640 
_cell_length_b    31.8100 
_cell_length_c    21.9207 
_cell_angle_alpha  90.000 
_cell_angle_beta   98.029 
_cell_angle_gamma  90.000 
 
_shelx_F_squared_multiplier     1.000 
 
loop_ 
 _refln_index_h 
 _refln_index_k 
 _refln_index_l 
 _refln_F_squared_calc 
 _refln_F_squared_meas 
 _refln_F_squared_sigma 
 _refln_observed_status 
   0 -46   0     1456.99     1363.69    252.41 o 
   1 -46   0      265.42      444.13    131.03 o 
   2 -46   0     7161.50     7586.88    390.01 o 
   3 -46   0      250.65      459.97    242.74 o 
   4 -46   0      181.18      177.03    158.87 o 
   5 -46   0      129.60       46.77    233.08 o 
   1 -45   0      197.03      162.34    123.69 o 
   2 -45   0      827.32      947.01    133.74 o 
   3 -45   0      124.33       84.65    120.21 o 
   4 -45   0     2255.55     1992.58    149.97 o 
   5 -45   0      356.56      255.11    123.30 o 
   0 -44   0     2170.06     1965.14    209.50 o 
   1 -44   0      576.20      800.12    130.26 o 
   2 -44   0     1821.09     1931.89    191.33 o 
   3 -44   0       46.71       92.77    116.35 o 
   4 -44   0     4401.75     4600.91    219.16 o 
   5 -44   0      406.79      444.13    120.60 o 
   6 -44   0     1168.21     1300.30    134.51 o 
   1 -43   0      134.81      393.49    115.96 o 
   2 -43   0     1611.24     2076.84    181.28 o 
   3 -43   0      182.95      135.29    115.57 o 
   4 -43   0     2015.46     1808.59    148.04 o 
   5 -43   0      133.90      115.57    119.05 o 
   6 -43   0     1257.33     1377.60    138.38 o 
   7 -43   0      601.16      691.51    156.93 o 
   0 -42   0     5303.48     5032.28    317.73 o 
   1 -42   0      499.96      452.24    100.50 o 
   2 -42   0     1064.13     1098.14    123.69 o 
   3 -42   0       63.39      -11.60     93.15 o 
   4 -42   0      241.39      281.78     89.68 o 
   5 -42   0       39.38      177.03    112.48 o 
   6 -42   0     5224.20     4796.88    215.30 o 
   7 -42   0       38.76      -11.60     89.29 o 
   8 -42   0      244.62      444.13    225.35 o 
   1 -41   0      165.20      103.98     85.04 o 
   2 -41   0     2126.85     2082.64    141.86 o 
   3 -41   0      798.94      744.85    105.14 o 
   4 -41   0     6420.96     6422.25    219.16 o 
   5 -41   0      855.01      843.03    104.75 o 
   6 -41   0     1847.96     1899.42    135.67 o 
   7 -41   0      610.79      462.68    112.48 o 
   8 -41   0      778.05      850.37    170.46 o 
   9 -41   0      273.55       27.44    240.81 o 
   0 -40   0     3248.78     3343.13    265.93 o 
   1 -40   0      109.93       50.25    116.35 o 
   2 -40   0      245.98      386.15     85.42 o 
   3 -40   0      846.02      872.02    117.51 o 
   4 -40   0     7548.25     7870.98    253.57 o 
   5 -40   0      768.44      704.65     98.95 o 
   6 -40   0     3205.45     3103.09    173.17 o 
   7 -40   0      550.52      572.84    119.05 o 
   8 -40   0       85.39       38.65    143.02 o 
   9 -40   0      152.79       53.73    146.88 o 
   1 -39   0      262.74       96.63     89.29 o 
   2 -39   0       85.85      146.88     88.90 o 
   3 -39   0      259.58      390.79    100.89 o 
   4 -39   0     1164.35     1318.47    108.23 o 
   5 -39   0      946.69      835.69     90.06 o 
   6 -39   0     5209.56     5473.70    211.43 o 
   7 -39   0      251.66      235.79    109.00 o 
   8 -39   0     6344.17     6332.96    326.62 o 
   9 -39   0      335.53      313.87    143.02 o 
   0 -38   0      663.79      768.81    179.35 o 
   1 -38   0      496.00      567.04     80.01 o 
   2 -38   0     6639.03     6382.44    208.73 o 
   3 -38   0      894.82      886.71     88.90 o 
   4 -38   0      927.14      916.86     97.79 o 
   5 -38   0      128.65      139.54     97.02 o 
   6 -38   0     3008.26     3013.80    143.40 o 
   7 -38   0      146.55      135.29     97.02 o 
   8 -38   0       63.53      -57.59    107.46 o 
   9 -38   0      496.57      652.85    149.20 o 
  10 -38   0      266.51      305.36    149.97 o 
  11 -38   0       32.86      111.71    255.11 o 
   1 -37   0       58.90      -19.33     77.31 o 
   2 -37   0     5024.37     5492.25    193.65 o 
   3 -37   0      937.06      924.20    102.04 o 
   4 -37   0     3491.59     3437.05    145.72 o 
   5 -37   0      468.28      609.18     95.09 o 
   6 -37   0       20.85      -19.33     93.15 o 
   7 -37   0      230.11      386.15     85.42 o 
   8 -37   0     3994.71     3803.88    199.45 o 
   9 -37   0      330.04      373.78    134.51 o 
  10 -37   0     3660.69     3803.88    229.99 o 
  11 -37   0      667.30     1049.05    253.57 o 
   0 -36   0    19932.90    19970.25    579.80 o 
   1 -36   0      389.12      495.54     85.81 o 
   2 -36   0     5137.92     5772.10    179.35 o 
   3 -36   0      907.58     1073.40    101.66 o 
   4 -36   0     4849.22     4702.56    161.96 o 
   5 -36   0      165.44      135.29     85.42 o 
   6 -36   0      255.87      177.03     81.17 o 
   7 -36   0      320.31      325.07     85.04 o 
   8 -36   0      376.27      157.71     96.63 o 
   9 -36   0       54.47       34.79    104.36 o 
  10 -36   0       82.72      127.94    132.19 o 
  11 -36   0      867.59      897.92    167.76 o 
   1 -35   0      747.57      810.95     85.04 o 
   2 -35   0     4362.25     4517.03    158.87 o 
   3 -35   0      135.77       96.63     57.59 o 
   4 -35   0     4989.92     4762.48    163.12 o 
   5 -35   0      980.84     1021.22     83.49 o 
   6 -35   0    11504.43    11891.70    311.93 o 
   7 -35   0      731.90      741.37    118.67 o 
   8 -35   0     2639.30     2637.32    166.21 o 
   9 -35   0      179.11      154.61    100.50 o 
  10 -35   0       94.69       89.29    127.94 o 
  11 -35   0      470.03      410.88    138.77 o 
   0 -34   0     7827.49     7532.76    248.15 o 
   1 -34   0      899.20      928.07     83.49 o 
   2 -34   0     5765.84     5943.34    182.06 o 
   3 -34   0     1598.96     1699.20     97.41 o 
   4 -34   0     8512.67     8743.38    244.29 o 
   5 -34   0      160.91      100.11     77.31 o 
   6 -34   0     2379.60     2406.17    146.50 o 
   7 -34   0      224.84      220.71    109.00 o 
   8 -34   0      152.40      107.84    116.35 o 
   9 -34   0      281.88      239.65    107.84 o 
  10 -34   0      479.45      543.47    139.15 o 
  11 -34   0       46.67      194.04    131.42 o 
  12 -34   0      248.02       73.44    197.52 o 
   1 -33   0      221.53      188.63     61.46 o 
   2 -33   0      174.39      228.05     61.85 o 
   3 -33   0      457.32      540.76     78.08 o 
   4 -33   0      383.58      366.82     76.15 o 
   5 -33   0        6.89       -7.73     62.23 o 
   6 -33   0     6011.09     5895.41    219.55 o 
   7 -33   0      481.22      449.54     97.41 o 
   8 -33   0    27368.85    31616.88    862.36 o 
   9 -33   0      671.54      714.70    126.40 o 
  10 -33   0     3705.68     3510.50    199.06 o 
  11 -33   0      228.72      173.55    131.03 o 
  12 -33   0      170.09      259.36    186.31 o 
   0 -32   0    32175.21    33501.23    842.26 o 
   1 -32   0     1018.28      997.64     66.87 o 
   2 -32   0     6724.42     6899.23    196.36 o 
   3 -32   0      153.85       84.65     53.73 o 
   4 -32   0     3542.80     3488.46    124.85 o 
   5 -32   0       91.83       30.54     69.58 o 
   6 -32   0      355.65      213.37     85.42 o 
   7 -32   0      671.93      748.33    109.00 o 
   8 -32   0     3599.03     3750.15    182.83 o 
   9 -32   0      120.61      296.47    115.57 o 
  10 -32   0     1386.98     1471.53    133.74 o 
  11 -32   0      291.37      273.67    119.44 o 
  12 -32   0     1265.38     1419.35    234.24 o 
  13 -32   0      280.03      277.53    201.00 o 
   1 -31   0      333.96      320.44     51.02 o 
   2 -31   0     4306.70     4575.40    134.51 o 
   3 -31   0       29.83      115.57     61.46 o 
   4 -31   0     3505.36     3437.05    167.76 o 
   5 -31   0       46.57       19.33     81.17 o 
   6 -31   0    11290.87    11689.16    349.43 o 
   7 -31   0     2314.01     2567.35    151.13 o 
   8 -31   0     3708.50     3927.57    179.35 o 
   9 -31   0     1039.92     1291.41    129.49 o 
  10 -31   0      216.58      103.98    111.71 o 
  11 -31   0        9.84      154.61    112.87 o 
  12 -31   0     3378.43     3958.49    328.55 o 
  13 -31   0      321.84       73.44    170.85 o 
   0 -30   0      332.11      331.65     76.92 o 
   1 -30   0      541.96      652.85     54.11 o 
   2 -30   0    26216.95    26614.37    527.23 o 
   3 -30   0       41.94      127.94     50.64 o 
   4 -30   0     3208.31     3130.92    111.32 o 
   5 -30   0      484.08      520.66     65.32 o 
   6 -30   0     1208.27     1190.52     85.81 o 
   7 -30   0      212.50      273.67     69.96 o 
   8 -30   0     1134.26     1045.19     84.26 o 
   9 -30   0     2728.59     2892.04    133.74 o 
  10 -30   0       98.51      204.48    104.75 o 
  11 -30   0       67.52       38.65    112.09 o 
  12 -30   0      271.90      207.95    166.98 o 
  13 -30   0      763.82      587.92    147.66 o 
   1 -29   0     1717.22     1829.46     74.60 o 
   2 -29   0      125.95      100.11     49.86 o 
   3 -29   0      711.36      684.94     84.65 o 
   4 -29   0     3577.92     3720.00    121.37 o 
   5 -29   0       83.06       42.52     54.50 o 
   6 -29   0     3839.27     4060.92    134.90 o 
   7 -29   0      692.38      694.99     78.85 o 
   8 -29   0     5480.02     5914.73    181.67 o 
   9 -29   0      751.28      772.29     86.20 o 
  10 -29   0      121.54       84.65     81.17 o 
  11 -29   0      195.36      359.48     89.68 o 
  12 -29   0      205.11      277.53    120.21 o 
  13 -29   0      867.95     1029.34    191.33 o 
  14 -29   0     4011.76     2733.95    292.61 o 
   0 -28   0    39063.99    39754.18    843.03 o 
   1 -28   0     2067.07     2279.77     83.10 o 
   2 -28   0     1484.67     1578.22     69.19 o 
   3 -28   0      357.25      231.92     58.75 o 
   4 -28   0     2170.90     2197.44     87.36 o 
   5 -28   0      104.59       53.73     50.25 o 
   6 -28   0      437.54      290.29     61.46 o 
   7 -28   0       66.07       50.25     61.85 o 
   8 -28   0     1155.49     1143.75     88.13 o 
   9 -28   0      880.20      912.99     86.58 o 
  10 -28   0      158.79       15.46     76.92 o 
  11 -28   0      308.91      273.67     88.52 o 
  12 -28   0     4235.97     2959.30    291.06 o 
  13 -28   0       23.26      -57.59    111.32 o 
  14 -28   0      250.60      373.78    134.51 o 
   1 -27   0      713.40      681.84     55.27 o 
   2 -27   0      794.49      939.28     53.34 o 
   3 -27   0       97.61      107.84     69.58 o 
   4 -27   0     9898.91    11210.24    263.23 o 
   5 -27   0       24.10      -42.13     42.13 o 
   6 -27   0    17990.55    19342.90    415.14 o 
   7 -27   0      481.61      567.04     65.32 o 
   8 -27   0      575.96      537.67     69.19 o 
   9 -27   0      980.65      977.93     81.56 o 
  10 -27   0     7393.54     7276.10    212.21 o 
  11 -27   0      620.51      694.99     95.09 o 
  12 -27   0     2725.52     2792.70    164.28 o 
  13 -27   0      428.96      231.92    119.44 o 
  14 -27   0     1288.74     1098.14    152.29 o 
   0 -26   0    19860.23    20733.26    483.55 o 
   1 -26   0     1440.61     1291.41     53.73 o 
   2 -26   0    32801.68    35323.35    607.63 o 
   3 -26   0     1050.42      853.85     61.85 o 
   4 -26   0     1392.88     1363.69     68.80 o 
   5 -26   0      321.49      309.61     50.25 o 
   6 -26   0       93.62       38.65     42.52 o 
   7 -26   0       64.78      100.11     58.37 o 
   8 -26   0     2817.88     2753.28    110.94 o 
   9 -26   0     1220.94     1359.05     86.97 o 
  10 -26   0      973.89      846.51     86.97 o 
  11 -26   0      260.95      157.71     62.62 o 
  12 -26   0      670.52      718.18    119.83 o 
  13 -26   0      572.06      398.13    101.66 o 
  14 -26   0     6826.27     5933.67    268.25 o 
   1 -25   0     1367.55     1220.67     56.43 o 
   2 -25   0       65.66      100.11     31.31 o 
   3 -25   0      263.32      316.18     51.02 o 
   4 -25   0    37730.57    39407.85    790.07 o 
   5 -25   0     2613.96     2467.63     98.95 o 
   6 -25   0    24287.13    25430.80    535.35 o 
   7 -25   0      309.92      296.47     57.98 o 
   8 -25   0     7814.60     8048.40    211.82 o 
   9 -25   0      468.17      509.45     70.35 o 
  10 -25   0      282.19      340.92     73.44 o 
  11 -25   0      165.85      267.48     77.31 o 
  12 -25   0     6501.39     6462.06    269.80 o 
  13 -25   0      769.27      618.45    126.78 o 
  14 -25   0     2703.86     2548.41    188.24 o 
  15 -25   0     1051.92      718.18    160.02 o 
   0 -24   0    21731.21    22524.84    504.04 o 
   1 -24   0     2555.72     2650.07     83.10 o 
   2 -24   0      371.08      273.67     30.92 o 
   3 -24   0      154.46      119.83     31.31 o 
   4 -24   0    60749.05    64470.29   1231.50 o 
   5 -24   0     1620.14     1505.16     72.28 o 
   6 -24   0    10085.73    10421.71    241.20 o 
   7 -24   0      246.81      217.23     45.61 o 
   8 -24   0     1278.45     1182.02     76.92 o 
   9 -24   0      364.31      383.44     58.37 o 
  10 -24   0      690.30      728.23     77.31 o 
  11 -24   0     1074.16     1304.94     98.95 o 
  12 -24   0    10769.82    11756.41    391.17 o 
  13 -24   0      263.19      220.71    109.00 o 
  14 -24   0      437.30      331.65    120.21 o 
  15 -24   0      438.63      305.36    123.69 o 
   1 -23   0      886.25      839.55     46.77 o 
   2 -23   0      219.79      300.72     30.15 o 
   3 -23   0      131.98      103.98     26.67 o 
   4 -23   0     1400.03     1438.29     51.80 o 
   5 -23   0     1260.08     1182.02     64.16 o 
   6 -23   0    17367.86    17372.36    344.01 o 
   7 -23   0       82.81      100.11     49.86 o 
   8 -23   0    24940.28    26533.20    546.94 o 
   9 -23   0      106.61       81.17     58.37 o 
  10 -23   0    19886.79    22375.64    520.66 o 
  11 -23   0     1082.52     1017.36     87.36 o 
  12 -23   0     1706.76     1888.60    134.90 o 
  13 -23   0      571.15      484.33    103.98 o 
  14 -23   0      378.91      459.97    114.80 o 
  15 -23   0      850.90      935.80    140.70 o 
   0 -22   0    53063.72    54095.73   1012.33 o 
   1 -22   0     2566.23     2430.52     79.63 o 
   2 -22   0    69157.71    73074.52    974.84 o 
   3 -22   0     1239.77     1273.63     44.45 o 
   4 -22   0     4083.57     3911.72     85.42 o 
   5 -22   0      827.14      793.17     45.61 o 
   6 -22   0     4382.40     4575.40    126.01 o 
   7 -22   0      126.93       42.52     46.38 o 
   8 -22   0      287.81      273.67     57.59 o 
   9 -22   0      199.27      313.87     61.85 o 
  10 -22   0      303.24      235.79     57.21 o 
  11 -22   0     1188.70     1225.31     91.22 o 
  12 -22   0      619.06      662.52     99.34 o 
  13 -22   0      169.62      247.38     95.86 o 
  14 -22   0     3024.51     3144.84    188.24 o 
  15 -22   0      491.58      540.76    130.26 o 
   1 -21   0      498.90      452.24     47.54 o 
   2 -21   0     2287.01     2376.02     66.48 o 
   3 -21   0      731.01      765.34     37.88 o 
   4 -21   0    21488.92    22190.11    296.47 o 
   5 -21   0      464.03      478.91     38.27 o 
   6 -21   0    11103.35    11973.26    217.62 o 
   7 -21   0       60.50       46.77     39.04 o 
   8 -21   0       81.52       46.77     54.50 o 
   9 -21   0      613.81      591.01     66.48 o 
  10 -21   0    11438.07    12246.92    302.66 o 
  11 -21   0      406.31      410.88     73.05 o 
  12 -21   0     4292.15     4840.17    199.06 o 
  13 -21   0     1047.02     1114.76    116.35 o 
  14 -21   0      874.94     1053.30    129.10 o 
  15 -21   0      342.65      498.24    116.73 o 
   0 -20   0    39621.88    38573.32    757.22 o 
   1 -20   0      735.19      755.29     30.92 o 
   2 -20   0    11991.76    11810.53    202.54 o 
   3 -20   0      896.04      807.08     35.17 o 
   4 -20   0    18139.08    18827.27    272.89 o 
   5 -20   0      262.37      224.58     35.56 o 
   6 -20   0      884.78      824.86     39.43 o 
   7 -20   0     1033.91     1021.22     51.80 o 
   8 -20   0      950.08      872.02     51.41 o 
   9 -20   0      242.80      185.54     57.59 o 
  10 -20   0      236.57      378.80     63.00 o 
  11 -20   0     2132.79     2065.63     96.25 o 
  12 -20   0     4333.87     4294.00    195.59 o 
  13 -20   0      225.50      127.94     97.02 o 
  14 -20   0      207.24      142.63     88.90 o 
  15 -20   0      150.05      119.83    100.50 o 
  16 -20   0     6108.68     5282.37    370.69 o 
   1 -19   0      589.96      606.08     33.63 o 
   2 -19   0    47707.02    49678.04    692.67 o 
   3 -19   0     2544.96     2510.92     68.42 o 
   4 -19   0     6452.21     6313.25    108.62 o 
   5 -19   0       89.70      123.69     30.54 o 
   6 -19   0     7372.01     7651.81    141.47 o 
   7 -19   0      191.10      228.05     39.43 o 
   8 -19   0     2773.14     2675.58     83.49 o 
   9 -19   0      447.39      441.42     49.48 o 
  10 -19   0      535.23      498.24     66.48 o 
  11 -19   0     1151.82     1186.27     81.56 o 
  12 -19   0     1006.79     1177.77    106.68 o 
  13 -19   0      523.11      637.01    100.50 o 
  14 -19   0     1534.40     1447.57    132.58 o 
  15 -19   0      543.14      526.46    117.12 o 
  16 -19   0     1475.64     1438.29    250.09 o 
   0 -18   0     2524.85     2351.67     90.45 o 
   1 -18   0      727.79      711.22     33.24 o 
   2 -18   0    65654.23    68672.29   1010.01 o 
   3 -18   0      795.45      772.29     34.40 o 
   4 -18   0       13.07       46.77     19.71 o 
   5 -18   0     1413.84     1382.24     46.38 o 
   6 -18   0    26081.44    26776.71    407.02 o 
   7 -18   0       19.50       27.44     35.17 o 
   8 -18   0      421.33      452.24     47.54 o 
   9 -18   0      628.12      684.94     55.27 o 
  10 -18   0      362.08      329.71     49.48 o 
  11 -18   0     1171.34     1131.38     79.63 o 
  12 -18   0     4155.79     4156.78    176.26 o 
  13 -18   0      632.20      646.67     91.61 o 
  14 -18   0     3226.24     3444.40    175.10 o 
  15 -18   0      360.81      305.36     93.54 o 
  16 -18   0      209.24      154.61    162.34 o 
   1 -17   0      568.27      561.25     26.67 o 
   2 -17   0    35187.71    37385.89    601.06 o 
   3 -17   0      474.13      459.97     32.08 o 
   4 -17   0      184.70      165.44     22.42 o 
   5 -17   0      304.98      259.36     28.22 o 
   6 -17   0     1678.77     1699.20     56.43 o 
   7 -17   0      807.47      779.25     41.75 o 
   8 -17   0    25778.80    26290.84    443.74 o 
   9 -17   0      664.55      520.66     45.22 o 
  10 -17   0     1747.60     1776.89     68.03 o 
  11 -17   0      208.94      207.95     50.25 o 
  12 -17   0     1758.46     1529.13    107.07 o 
  13 -17   0     1685.22     1797.77    121.37 o 
  14 -17   0     4580.03     4745.47    205.64 o 
  15 -17   0      669.73      810.95    198.29 o 
  16 -17   0     1402.81     1396.16    255.50 o 
   0 -16   0   155749.73   172738.66   4289.36 o 
   1 -16   0     4557.97     4668.55     93.54 o 
   2 -16   0    19663.26    20323.15    336.67 o 
   3 -16   0      117.04       89.29     18.94 o 
   4 -16   0    32341.61    33138.28    430.21 o 
   5 -16   0      332.97      331.65     27.06 o 
   6 -16   0     1475.47     1354.80     50.25 o 
   7 -16   0     1505.43     1485.83     52.57 o 
   8 -16   0     1815.19     1819.03     63.78 o 
   9 -16   0      723.88      744.85     51.02 o 
  10 -16   0      117.10       76.92     42.52 o 
  11 -16   0      229.07      267.48     51.02 o 
  12 -16   0       53.19       84.65     65.32 o 
  13 -16   0      781.52      711.22     96.25 o 
  14 -16   0      992.84      761.86     99.73 o 
  15 -16   0      240.45      188.63    174.33 o 
  16 -16   0    12039.62    11118.25    616.13 o 
   1 -15   0     1361.41     1340.88     40.97 o 
   2 -15   0    47201.16    46810.74    699.63 o 
   3 -15   0      857.38      832.21     32.47 o 
   4 -15   0      541.24      452.24     23.97 o 
   5 -15   0      564.13      449.54     23.58 o 
   6 -15   0     6453.27     7044.57    125.24 o 
   7 -15   0      859.73      803.60     42.13 o 
   8 -15   0    15601.27    15959.96    282.94 o 
   9 -15   0      310.21      290.29     42.52 o 
  10 -15   0     8596.96     8930.47    187.86 o 
  11 -15   0      159.09      139.54     49.86 o 
  12 -15   0     7144.53     7297.36    201.77 o 
  13 -15   0      542.77      428.67     74.60 o 
  14 -15   0     5183.24     5584.63    213.75 o 
  15 -15   0      167.88      231.92    122.92 o 
  16 -15   0     1079.38      810.95    237.33 o 
   0 -14   0     1522.75     1391.52     83.49 o 
   1 -14   0     2706.61     2637.32     57.59 o 
   2 -14   0    48261.75    48274.93    655.56 o 
   3 -14   0     1350.69     1225.31     39.04 o 
   4 -14   0       44.37       57.59     18.94 o 
   5 -14   0      684.01      649.76     28.60 o 
   6 -14   0    28067.60    27082.85    409.34 o 
   7 -14   0        6.63       65.32     31.31 o 
   8 -14   0      391.65      383.44     39.04 o 
   9 -14   0     1948.58     2020.41     67.26 o 
  10 -14   0    14149.54    14413.06    268.64 o 
  11 -14   0       80.08       61.46     45.61 o 
  12 -14   0      426.91      371.46     57.59 o 
  13 -14   0      753.44      839.55     71.90 o 
  14 -14   0     5603.70     5547.53    175.87 o 
  15 -14   0      173.13      398.13    178.58 o 
  16 -14   0      670.14     1049.05    245.84 o 
   1 -13   0     3139.24     3207.84     63.39 o 
   2 -13   0    21260.67    21364.47    308.84 o 
   3 -13   0      830.29      814.43     32.08 o 
   4 -13   0     8700.31     8307.38    136.06 o 
   5 -13   0      197.14      142.63     19.33 o 
   6 -13   0     1028.98     1037.07     40.20 o 
   7 -13   0      308.76      255.11     31.70 o 
   8 -13   0     7700.57     7673.85    152.68 o 
   9 -13   0     2318.68     2268.18     71.12 o 
  10 -13   0    10040.03    10396.20    215.69 o 
  11 -13   0      507.63      457.27     53.34 o 
  12 -13   0     2478.15     2357.85     96.63 o 
  13 -13   0     1285.70     1207.92     81.95 o 
  14 -13   0     4136.07     4180.75    152.68 o 
  15 -13   0      553.96      652.85    184.38 o 
  16 -13   0      150.99       30.54    145.72 o 
   0 -12   0     5902.29     7138.88    252.02 o 
   1 -12   0     2133.97     2297.55     47.54 o 
   2 -12   0     1085.94     1242.70     35.17 o 
   3 -12   0     2065.38     2145.26     46.00 o 
   4 -12   0    70259.02    70509.09    924.59 o 
   5 -12   0      379.12      354.84     18.55 o 
   6 -12   0     2755.97     2746.71     65.32 o 
   7 -12   0      389.22      347.88     30.15 o 
   8 -12   0      769.50      649.76     34.79 o 
   9 -12   0      435.15      343.24     39.04 o 
  10 -12   0     5130.90     5210.08    125.62 o 
  11 -12   0       68.31       89.29     42.13 o 
  12 -12   0     1508.50     1359.05     78.08 o 
  13 -12   0       85.97      107.84     57.98 o 
  14 -12   0      207.60       84.65     96.25 o 
  15 -12   0      221.46      194.04    109.00 o 
  16 -12   0     6111.72     6254.11    422.87 o 
   1 -11   0       10.51       34.79     11.60 o 
   2 -11   0      685.59      655.95     22.42 o 
   3 -11   0      631.76      602.99     24.35 o 
   4 -11   0    24802.72    27123.82    368.75 o 
   5 -11   0     1448.96     1423.99     32.86 o 
   6 -11   0    11860.02    12068.73    204.86 o 
   7 -11   0       50.04       57.59     22.81 o 
   8 -11   0     2250.15     2273.98     59.14 o 
   9 -11   0      197.99      149.97     38.27 o 
  10 -11   0    10104.02    10434.08    203.32 o 
  11 -11   0      568.65      552.36     46.77 o 
  12 -11   0     8985.83     8930.47    223.42 o 
  13 -11   0      358.98      420.93     61.07 o 
  14 -11   0      532.39      675.27    103.59 o 
  15 -11   0      737.46      912.99    131.42 o 
  16 -11   0      618.62      555.06    137.61 o 
   0 -10   0     3048.40     3151.79     90.84 o 
   1 -10   0     2864.42     2812.42     59.53 o 
   2 -10   0   269362.75   267117.75   5012.56 o 
   3 -10   0     2155.25     2076.84     45.22 o 
   4 -10   0      927.41      905.65     26.28 o 
   5 -10   0      879.03      814.43     35.56 o 
   6 -10   0      294.29      366.82     26.28 o 
   7 -10   0      429.39      331.65     31.70 o 
   8 -10   0     4272.74     4294.00     97.79 o 
   9 -10   0     1766.17     1648.18     60.69 o 
  10 -10   0      707.70      599.90     45.61 o 
  11 -10   0      126.29      100.11     38.65 o 
  12 -10   0      685.44      602.99     61.07 o 
  13 -10   0      246.79      271.35     57.21 o 
  14 -10   0     9809.63    10728.62    360.64 o 
  15 -10   0       82.98       84.65     89.29 o 
  16 -10   0      519.32      329.71    131.03 o 
  17 -10   0      215.66      111.71    147.27 o 
   1  -9   0     1808.64     1750.61     36.33 o 
   2  -9   0    61953.58    65103.04    951.65 o 
   3  -9   0     2304.04     2436.71     49.09 o 
   4  -9   0    79849.02    84154.49   1118.24 o 
   5  -9   0     1812.04     1861.54     48.32 o 
   6  -9   0     2114.37     2226.82     52.96 o 
   7  -9   0       86.90       61.46     23.19 o 
   8  -9   0      811.04      796.65     35.17 o 
   9  -9   0     1840.66     1719.69     51.41 o 
  10  -9   0    18309.40    18895.68    359.09 o 
  11  -9   0      434.33      517.95     45.22 o 
  12  -9   0     9089.04     9322.41    240.04 o 
  13  -9   0      427.49      413.20     57.98 o 
  14  -9   0     1093.44     1122.88    124.85 o 
  15  -9   0     1597.05     2015.00    144.95 o 
  16  -9   0     2446.06     2430.52    183.99 o 
  17  -9   0      637.75      552.36    140.31 o 
   0  -8   0    28423.90    27473.25    577.09 o 
   1  -8   0      465.23      436.40     18.17 o 
   2  -8   0    26364.01    27969.94    415.91 o 
   3  -8   0     2061.64     1975.96     38.65 o 
   4  -8   0   138502.91   139848.55   2743.61 o 
   5  -8   0      417.37      444.13     23.58 o 
   6  -8   0    11351.85    11382.25    172.39 o 
   7  -8   0      359.64      371.46     26.28 o 
   8  -8   0      500.21      561.25     32.47 o 
   9  -8   0     1614.55     1505.16     48.32 o 
  10  -8   0      713.99      728.23     40.20 o 
  11  -8   0     1359.75     1391.52     60.30 o 
  12  -8   0    16566.35    16964.95    388.85 o 
  13  -8   0      513.64      286.03     92.38 o 
  14  -8   0     1214.09      912.99    109.00 o 
  15  -8   0      147.56      115.57     88.13 o 
  16  -8   0     1203.74      989.53    140.70 o 
  17  -8   0      390.97      567.04    148.04 o 
   1  -7   0     1899.17     1834.87     37.11 o 
   2  -7   0    20807.36    21528.36    310.00 o 
   3  -7   0       31.43       46.77     11.98 o 
   4  -7   0     9220.06     8860.12    128.72 o 
   5  -7   0     1112.68     1135.64     29.38 o 
   6  -7   0    41624.63    41054.09    529.16 o 
   7  -7   0      195.90      182.06     23.58 o 
   8  -7   0      687.79      649.76     34.79 o 
   9  -7   0      353.27      340.92     34.40 o 
  10  -7   0    18531.92    18335.98    303.04 o 
  11  -7   0     2600.10     2630.75     76.53 o 
  12  -7   0     7410.96     7446.56    193.27 o 
  13  -7   0     1483.01     1359.05    100.89 o 
  14  -7   0       88.63      213.37     81.56 o 
  15  -7   0     1196.93     1300.30    125.62 o 
  16  -7   0     1703.31     1730.12    160.41 o 
  17  -7   0     1354.49     1350.16    141.47 o 
   0  -6   0     3075.15     2892.04     80.40 o 
   1  -6   0      166.87      142.63     11.98 o 
   2  -6   0   136684.00   134734.72   2555.76 o 
   3  -6   0     1185.80     1177.77     25.51 o 
   4  -6   0     8721.81     9190.99    131.03 o 
   5  -6   0      943.93     1001.51     27.44 o 
   6  -6   0    13142.33    14219.40    207.57 o 
   7  -6   0      151.15      162.34     23.97 o 
   8  -6   0     2241.69     2256.20     53.34 o 
   9  -6   0      785.60      734.80     37.11 o 
  10  -6   0     3007.67     2714.24     71.12 o 
  11  -6   0      599.44      602.99     46.00 o 
  12  -6   0      467.51      433.69     49.09 o 
  13  -6   0      169.97      224.58     89.29 o 
  14  -6   0     4965.02     4491.90    191.72 o 
  15  -6   0      617.55      779.25    124.85 o 
  16  -6   0      648.14      775.77    141.86 o 
  17  -6   0       27.60       50.25    134.90 o 
   1  -5   0     1126.05     1114.76     24.74 o 
   2  -5   0     2145.08     2197.44     40.97 o 
   3  -5   0      244.21      243.52     15.46 o 
   4  -5   0     9413.51     9735.23    134.90 o 
   5  -5   0      107.02      107.84     15.46 o 
   6  -5   0     3747.32     3393.76     65.32 o 
   7  -5   0       84.76      111.71     23.58 o 
   8  -5   0     7639.02     7630.17    130.26 o 
   9  -5   0     3046.10     2871.94     66.48 o 
  10  -5   0    14006.01    13997.92    235.40 o 
  11  -5   0      335.58      390.79     41.75 o 
  12  -5   0     4285.05     4417.30    115.57 o 
  13  -5   0      980.19      789.69     76.92 o 
  14  -5   0      953.67      886.71    110.94 o 
  15  -5   0     1519.36     1597.93    139.15 o 
  16  -5   0      534.84      630.82    115.57 o 
  17  -5   0      865.53      943.14    152.68 o 
   1  -4   0      905.45      744.85     20.49 o 
   2  -4   0     7140.07     7597.70     97.41 o 
   3  -4   0       87.05       65.32     11.98 o 
   4  -4   0     9789.82     9179.01    131.03 o 
   5  -4   0      360.38      300.72     19.33 o 
   6  -4   0     1410.58     1597.93     39.81 o 
   7  -4   0      455.01      459.97     26.67 o 
   8  -4   0      370.74      373.78     26.28 o 
   9  -4   0      922.38      810.95     39.04 o 
  10  -4   0      273.24      247.38     35.17 o 
  11  -4   0       44.55       22.81     34.40 o 
  12  -4   0    21307.25    19759.97    419.39 o 
  13  -4   0      190.16      343.24     62.23 o 
  14  -4   0     2019.41     2139.46    149.59 o 
  15  -4   0      165.00      235.79    109.00 o 
  16  -4   0     4571.14     4979.32    263.23 o 
  17  -4   0      185.65      343.24    143.02 o 
   1  -3   0        2.35       27.44      7.73 o 
   2  -3   0    27160.61    28094.79    354.45 o 
   3  -3   0      146.90      142.63     11.98 o 
   4  -3   0     4690.05     4517.03     75.37 o 
   5  -3   0      224.64      220.71     18.55 o 
   6  -3   0    71862.92    75514.70    922.66 o 
   7  -3   0       89.89      100.11     20.10 o 
   8  -3   0    15207.52    14204.71    207.57 o 
   9  -3   0       39.91       61.46     23.19 o 
  10  -3   0      133.16      111.71     30.15 o 
  11  -3   0     2134.23     2191.64     69.96 o 
  12  -3   0      220.22      255.11     61.46 o 
  13  -3   0      407.70      459.97     69.19 o 
  14  -3   0     9558.06     9735.23    269.80 o 
  15  -3   0     1592.31     1653.20    141.47 o 
  16  -3   0     1815.87     1524.49    150.36 o 
  17  -3   0      339.30      561.25    144.18 o 
   2  -2   0    23151.87    24061.70    308.45 o 
   3  -2   0     2477.02     2197.44     40.97 o 
   4  -2   0    18114.26    18810.26    255.89 o 
   5  -2   0      264.90      267.48     16.23 o 
   6  -2   0    26447.22    25134.33    335.12 o 
   7  -2   0      776.65      734.80     27.06 o 
   8  -2   0     1045.37     1045.19     36.33 o 
   9  -2   0      694.70      734.80     33.63 o 
  10  -2   0    14194.43    13968.54    235.01 o 
  11  -2   0     1217.27     1194.77     56.05 o 
  12  -2   0     3801.27     3386.42    122.92 o 
  13  -2   0       67.29       38.65     69.58 o 
  14  -2   0     9392.42     8836.54    245.45 o 
  15  -2   0      133.25       76.92     85.04 o 
  16  -2   0      153.17      165.44    127.94 o 
  17  -2   0      100.95      100.11    177.81 o 
   2  -1   0    16551.98    17274.18    245.06 o 
   3  -1   0     8679.08     7532.76    107.84 o 
   4  -1   0      285.60      296.47     15.07 o 
   5  -1   0      795.79      800.12     24.74 o 
   6  -1   0     6821.91     6165.98     97.79 o 
   7  -1   0     3722.39     3372.12     57.59 o 
   8  -1   0    66813.91    69555.13    885.55 o 
   9  -1   0     2247.35     2162.65     52.18 o 
  10  -1   0      927.71      912.99     37.49 o 
  11  -1   0      824.28      824.86     64.16 o 
  12  -1   0     2449.31     1948.51     82.33 o 
  13  -1   0      480.70      537.67     72.28 o 
  14  -1   0     5276.12     5165.25    178.58 o 
  15  -1   0     2116.18     2145.26    120.98 o 
  16  -1   0     1066.55     1033.20    139.93 o 
  17  -1   0      990.84     1160.76    228.83 o 
   2   0   0       35.00       42.52      3.87 o 
   3   0   0     6853.60     5696.73     84.65 o 
   4   0   0     5233.68     5183.41     80.40 o 
   5   0   0     1414.97     1377.60     32.47 o 
   6   0   0      822.15      810.95     28.22 o 
   7   0   0      129.11       89.29     15.46 o 
   8   0   0     3563.19     3343.13     71.90 o 
   9   0   0     1795.30     1583.24     44.45 o 
  10   0   0        8.62        7.73     23.19 o 
  11   0   0       80.59       73.44     46.77 o 
  12   0   0      165.96      165.44     57.59 o 
  13   0   0       16.95       81.17     61.85 o 
  14   0   0      206.40      251.25     73.05 o 
  15   0   0       47.29      103.98     88.90 o 
  16   0   0    18410.54    20733.26   1002.67 o 
  17   0   0      235.89      228.05    189.79 o 
   2   1   0    16546.01    17602.73    247.38 o 
   3   1   0     8649.48     7586.88    119.05 o 
   4   1   0      273.42      325.07     15.85 o 
   5   1   0      788.77      758.38     23.97 o 
   6   1   0     6839.39     6273.82     98.57 o 
   7   1   0     3721.79     3481.12     58.75 o 
   8   1   0    66813.01    67439.63    904.10 o 
   9   1   0     2241.93     2174.25     52.18 o 
  10   1   0      887.22      886.71     37.11 o 
  11   1   0      833.29      775.77     55.27 o 
  12   1   0     2440.64     2268.18    100.50 o 
  13   1   0      485.15      420.93     73.83 o 
  14   1   0     5273.99     5264.20    171.23 o 
  15   1   0     2129.81     2256.20    118.28 o 
  16   1   0     1072.46     1013.10    221.48 o 
  17   1   0     1002.31     1029.34    223.42 o 
   2   2   0    23088.23    23869.21    403.54 o 
   3   2   0     2486.27     2122.45     40.20 o 
   4   2   0    18152.93    19359.91    276.76 o 
   5   2   0      266.96      243.52     15.46 o 
   6   2   0    26408.12    25589.67    357.93 o 
   7   2   0      787.46      672.18     22.42 o 
   8   2   0     1051.19     1135.64     37.88 o 
   9   2   0      715.77      694.99     29.38 o 
  10   2   0    14168.36    13415.80    244.68 o 
  11   2   0     1216.53     1061.42     73.05 o 
  12   2   0     3770.17     2838.70    105.91 o 
  13   2   0       63.27       50.25     69.58 o 
  14   2   0     9403.44     8523.83    229.60 o 
  15   2   0      133.07       38.65    108.23 o 
  16   2   0      152.02      149.97    111.32 o 
  17   2   0       97.26      127.94    132.19 o 
   2   3   0    27191.13    27886.84    477.76 o 
   3   3   0      144.85      135.29     15.85 o 
   4   3   0     4663.83     4310.23     81.56 o 
   5   3   0      224.02      251.25     15.85 o 
   6   3   0    71829.88    74900.89   1224.92 o 
   7   3   0       87.72       34.79     11.60 o 
   8   3   0    15196.37    13792.67    219.16 o 
   9   3   0       39.50       61.46     23.19 o 
  10   3   0      157.18      119.83     42.13 o 
  11   3   0     2115.80     2209.04     93.54 o 
  12   3   0      193.12      235.79     61.07 o 
  13   3   0      412.52      459.97     77.31 o 
  14   3   0     9519.39     9661.79    281.01 o 
  15   3   0     1594.34     1653.20    141.47 o 
  16   3   0     1825.63     1658.23    166.98 o 
  17   3   0      328.76      -69.58    181.28 o 
   1   4   0      909.59      800.12     24.74 o 
   2   4   0     7130.71     7350.32    170.46 o 
   3   4   0       85.85       53.73     15.46 o 
   4   4   0     9792.39     9274.48    179.74 o 
   5   4   0      362.63      316.18     15.46 o 
   6   4   0     1432.06     1683.74     35.56 o 
   7   4   0      442.38      428.67     20.49 o 
   8   4   0      357.77      316.18     22.03 o 
   9   4   0      920.55      810.95     35.56 o 
  10   4   0      289.57      188.63     64.94 o 
  11   4   0       48.22      139.54     47.16 o 
  12   4   0    21316.94    19742.58    436.78 o 
  13   4   0      189.20       11.60     62.23 o 
  14   4   0     2036.31     1931.89    142.24 o 
  15   4   0      162.28       53.73    115.96 o 
  16   4   0     4551.04     4918.25    279.08 o 
  17   4   0      178.32      449.54    192.49 o 
   1   5   0     1128.44     1160.76     29.76 o 
   2   5   0     2134.50     2139.46     57.59 o 
   3   5   0      238.81      213.37     23.58 o 
   4   5   0     9392.21     9539.64    182.06 o 
   5   5   0      111.20      127.94     11.21 o 
   6   5   0     3749.74     3495.81     58.75 o 
   7   5   0       85.70       65.32     11.98 o 
   8   5   0     7643.17     7468.21    129.10 o 
   9   5   0     3039.48     2637.32    108.62 o 
  10   5   0    14017.44    13300.61    373.00 o 
  11   5   0      348.05      354.84     53.73 o 
  12   5   0     4315.70     4156.78    136.45 o 
  13   5   0      998.32     1118.63    108.23 o 
  14   5   0      902.48      786.21    104.75 o 
  15   5   0     1508.48     1648.18    156.55 o 
  16   5   0      537.92      517.95    144.18 o 
  17   5   0      866.59      602.99    207.57 o 
   0   6   0     3072.52     2932.24    114.41 o 
   1   6   0      163.32      131.03     11.21 o 
   2   6   0   136689.97   136199.28   3304.09 o 
   3   6   0     1172.84     1165.01     46.77 o 
   4   6   0     8753.29     9083.92    213.37 o 
   5   6   0      955.78     1021.22     27.83 o 
   6   6   0    13127.16    14115.81    192.11 o 
   7   6   0      157.22      149.97     12.37 o 
   8   6   0     2206.19     2174.25     52.18 o 
   9   6   0      804.25      810.95     70.74 o 
  10   6   0     2996.29     2759.85    117.51 o 
  11   6   0      601.15      579.03     56.82 o 
  12   6   0      472.34      373.78     69.58 o 
  13   6   0      172.80      271.35     77.69 o 
  14   6   0     4986.40     4285.88    195.20 o 
  15   6   0      620.21      468.09    104.75 o 
  16   6   0      648.70      462.68    136.45 o 
  17   6   0       25.73       73.44    204.86 o 
   1   7   0     1902.05     1861.54     48.32 o 
   2   7   0    20772.97    22450.24    354.06 o 
   3   7   0       33.15        3.87     19.71 o 
   4   7   0     9254.01     8754.98    209.50 o 
   5   7   0     1118.50     1049.05     36.33 o 
   6   7   0    41631.38    41230.74    555.45 o 
   7   7   0      196.61      194.04     11.98 o 
   8   7   0      731.79      761.86     23.97 o 
   9   7   0      346.54      359.48     54.11 o 
  10   7   0    18464.71    17388.59    459.20 o 
  11   7   0     2569.87     2599.05    177.42 o 
  12   7   0     7408.97     7159.76    241.97 o 
  13   7   0     1467.63     1583.24    123.69 o 
  14   7   0      100.47      111.71    103.98 o 
  15   7   0     1204.76     1377.60    129.10 o 
  16   7   0     1723.28     2128.25    177.81 o 
  17   7   0     1348.10      897.92    178.96 o 
   0   8   0    28525.81    29274.10    957.44 o 
   1   8   0      472.34      436.40     23.19 o 
   2   8   0    26383.38    29252.84    510.22 o 
   3   8   0     2078.86     2185.85     75.76 o 
   4   8   0   138399.31   138318.25   4809.63 o 
   5   8   0      417.63      436.40     31.31 o 
   6   8   0    11405.91    11986.79    218.00 o 
   7   8   0      365.75      359.48     16.62 o 
   8   8   0      498.03      624.64     49.86 o 
   9   8   0     1637.56     1447.57    103.98 o 
  10   8   0      741.55      579.03    104.75 o 
  11   8   0     1385.37     1578.22    143.40 o 
  12   8   0    16611.65    16371.23    461.52 o 
  13   8   0      511.27      459.97     95.86 o 
  14   8   0     1219.24      872.02    117.51 o 
  15   8   0      144.88      243.52     89.29 o 
  16   8   0     1221.27     1233.81    135.29 o 
   1   9   0     1797.92     1803.18     52.96 o 
   2   9   0    61915.79    64723.08   1296.82 o 
   3   9   0     2304.16     2436.71     79.63 o 
   4   9   0    79864.69    82646.24   1608.75 o 
   5   9   0     1819.35     1965.14     77.31 o 
   6   9   0     2124.76     2128.25     51.80 o 
   7   9   0       87.08      100.11     11.21 o 
   8   9   0      838.88      744.85     54.11 o 
   9   9   0     1856.04     1673.69    137.22 o 
  10   9   0    18398.50    17685.06    644.74 o 
  11   9   0      434.16      599.90    118.67 o 
  12   9   0     9062.66     8697.00    278.30 o 
  13   9   0      424.27      386.15     80.79 o 
  14   9   0     1073.95     1148.00    122.14 o 
  15   9   0     1584.35     1921.07    152.68 o 
  16   9   0     2424.77     2486.18    192.11 o 
   0  10   0     3047.91     3257.32    106.30 o 
   1  10   0     2867.11     2966.26     74.60 o 
   2  10   0   269433.22   265065.25   8514.17 o 
   3  10   0     2168.56     2209.04     64.16 o 
   4  10   0      893.33      894.44     44.45 o 
   5  10   0      889.37      814.43     46.00 o 
   6  10   0      273.22      354.84     23.58 o 
   7  10   0      436.46      359.48     47.16 o 
   8  10   0     4228.12     4076.77    134.90 o 
   9  10   0     1782.90     1921.07    141.86 o 
  10  10   0      712.29      531.87     57.21 o 
  11  10   0      123.34      217.23    100.89 o 
  12  10   0      683.38      672.18    112.87 o 
  13  10   0      251.91      340.92     96.25 o 
  14  10   0     9771.91    10244.68    339.76 o 
  15  10   0       81.45       27.44    100.50 o 
  16  10   0      520.64      489.74    143.02 o 
   1  11   0       10.32       30.54     19.33 o 
   2  11   0      677.86      662.52     47.93 o 
   3  11   0      625.55      609.18     27.44 o 
   4  11   0    24788.86    26797.20    569.75 o 
   5  11   0     1435.39     1466.89     61.85 o 
   6  11   0    11854.35    11837.58    297.63 o 
   7  11   0       50.48       22.81     38.65 o 
   8  11   0     2229.78     2351.67    102.43 o 
   9  11   0      191.81      247.38     88.13 o 
  10  11   0    10066.07    10510.62    318.50 o 
  11  11   0      551.18      698.08    105.14 o 
  12  11   0     8980.58     9107.50    451.08 o 
  13  11   0      354.17      383.44     97.41 o 
  14  11   0      561.92      436.40    101.27 o 
  15  11   0      759.10      615.36    132.58 o 
  16  11   0      597.07      681.84    149.20 o 
   0  12   0     6031.01     7244.41    201.00 o 
   1  12   0     2142.76     2369.84     60.69 o 
   2  12   0     1085.81     1291.41     44.84 o 
   3  12   0     2061.37     2076.84     51.02 o 
   4  12   0    70256.96    70146.53   1383.02 o 
   5  12   0      387.20      343.24     34.40 o 
   6  12   0     2779.76     2617.99     95.47 o 
   7  12   0      399.53      418.23     51.02 o 
   8  12   0      765.56      555.06     58.75 o 
   9  12   0      449.14      449.54     89.68 o 
  10  12   0     5061.97     5354.65    190.95 o 
  11  12   0       63.18      139.54     69.19 o 
  12  12   0     1510.27     1377.60    129.10 o 
  13  12   0       86.80      201.00     97.02 o 
  14  12   0      204.89      142.63    108.23 o 
  15  12   0      221.58      165.44    120.21 o 
  16  12   0     6144.21     7159.76    336.67 o 
   1  13   0     3126.64     3343.13     86.20 o 
   2  13   0    21238.99    22171.55    463.07 o 
   3  13   0      823.57      935.80     30.54 o 
   4  13   0     8709.32     8501.03    229.21 o 
   5  13   0      191.71      220.71     35.17 o 
   6  13   0     1066.64      909.13     63.78 o 
   7  13   0      310.00      364.11     49.86 o 
   8  13   0     7693.44     7992.74    233.47 o 
   9  13   0     2334.76     2256.20    147.66 o 
  10  13   0    10031.79    10370.69    303.82 o 
  11  13   0      520.67      441.42     73.05 o 
  12  13   0     2454.65     2321.52    191.72 o 
  13  13   0     1255.65     1447.57    109.00 o 
  14  13   0     4157.07     4711.07    230.37 o 
  15  13   0      541.20      476.21    116.73 o 
  16  13   0      152.58      173.55    134.51 o 
   0  14   0     1521.77     1331.99     59.14 o 
   1  14   0     2698.65     2772.99     65.32 o 
   2  14   0    48323.90    47404.45   1110.12 o 
   3  14   0     1364.15     1313.83     40.59 o 
   4  14   0       47.68        0.00     38.65 o 
   5  14   0      678.13      691.51     49.09 o 
   6  14   0    28102.90    26654.96    649.76 o 
   7  14   0        5.51      -42.13     42.13 o 
   8  14   0      376.03      281.78     58.37 o 
   9  14   0     1970.19     2381.82    163.89 o 
  10  14   0    14137.17    14457.89    418.62 o 
  11  14   0       83.13      157.71     76.53 o 
  12  14   0      439.19      386.15    134.51 o 
  13  14   0      762.67      890.57    163.12 o 
  14  14   0     5615.75     5866.80    257.04 o 
  15  14   0      167.64      354.84    131.03 o 
  16  14   0      660.90      935.80    159.64 o 
   1  15   0     1368.91     1391.52     46.38 o 
   2  15   0    47221.55    48548.20   1150.71 o 
   3  15   0      844.55      864.68     29.38 o 
   4  15   0      577.67      405.86     42.52 o 
   5  15   0      559.53      509.45     47.54 o 
   6  15   0     6419.70     6888.80    195.97 o 
   7  15   0      876.22      839.55     64.94 o 
   8  15   0    15606.09    15897.34    407.79 o 
   9  15   0      311.38      273.67     61.85 o 
  10  15   0     8595.15     9095.90    272.89 o 
  11  15   0      161.72      228.05     73.44 o 
  12  15   0     7157.20     7393.22    342.08 o 
  13  15   0      541.68      711.22    149.20 o 
  14  15   0     5166.98     5640.68    242.74 o 
  15  15   0      166.89       96.63    127.17 o 
  16  15   0     1080.93     1041.32    164.66 o 
   1  16   0     4532.50     4660.05    110.16 o 
   2  16   0    19672.84    21382.64    454.56 o 
   3  16   0      114.20      119.83     23.19 o 
   4  16   0    32357.29    33296.76    657.88 o 
   5  16   0      334.79      441.42     47.16 o 
   6  16   0     1452.24     1264.74     70.74 o 
   7  16   0     1505.96     1500.14     81.95 o 
   8  16   0     1804.98     1543.81     88.13 o 
   9  16   0      718.65      796.65     77.31 o 
  10  16   0      112.31      213.37     69.19 o 
  11  16   0      227.15      259.36     74.21 o 
  12  16   0       58.75      182.06    131.03 o 
  13  16   0      789.45      954.74    161.18 o 
  14  16   0      990.10      875.88    132.58 o 
  15  16   0      248.66      213.37    105.52 o 
  16  16   0    12046.46    12930.31    537.28 o 
   1  17   0      568.03      487.03     35.56 o 
   2  17   0    35128.86    36715.64    619.61 o 
   3  17   0      470.47      537.67     25.90 o 
   4  17   0      152.45      142.63     26.67 o 
   5  17   0      295.18      316.18     46.38 o 
   6  17   0     1725.48     1756.02     73.05 o 
   7  17   0      818.75      649.76     63.39 o 
   8  17   0    25802.73    26513.10    546.56 o 
   9  17   0      661.76      584.82     72.28 o 
  10  17   0     1767.62     2071.05    107.46 o 
  11  17   0      216.74      177.03     72.67 o 
  12  17   0     1766.11     1648.18    171.62 o 
  13  17   0     1675.10     1921.07    196.36 o 
  14  17   0     4603.67     5129.68    231.53 o 
  15  17   0      674.99      853.85    137.99 o 
  16  17   0     1417.88     1766.46    255.89 o 
   0  18   0     2531.35     2517.11     93.54 o 
   1  18   0      727.51      741.37     37.11 o 
   2  18   0    65678.10    66090.24   1086.93 o 
   3  18   0      785.33      803.60     35.17 o 
   4  18   0       11.54       15.46     26.67 o 
   5  18   0     1400.08     1447.57     71.12 o 
   6  18   0    26045.69    26351.14    645.90 o 
   7  18   0       21.81       15.46     34.40 o 
   8  18   0      439.57      444.13     54.89 o 
   9  18   0      634.89      587.92     57.21 o 
  10  18   0      377.04      309.61     74.21 o 
  11  18   0     1186.66     1093.89     98.57 o 
  12  18   0     4118.69     4326.85    269.80 o 
  13  18   0      633.40      738.28    172.39 o 
  14  18   0     3244.41     3674.39    195.97 o 
  15  18   0      363.76      220.71    134.90 o 
  16  18   0      209.25      111.71    204.86 o 
   1  19   0      594.45      602.99     30.54 o 
   2  19   0    47691.64    48548.20    821.77 o 
   3  19   0     2554.75     2517.11     62.23 o 
   4  19   0     6466.05     6372.78    139.15 o 
   5  19   0       82.55       65.32     35.17 o 
   6  19   0     7371.48     7717.53    185.54 o 
   7  19   0      195.43      177.03     46.38 o 
   8  19   0     2702.77     2688.73    103.20 o 
   9  19   0      454.02      320.44     57.98 o 
  10  19   0      582.82      594.10     85.04 o 
  11  19   0     1169.37     1251.60    110.16 o 
  12  19   0     1008.93      786.21    146.50 o 
  13  19   0      522.53      947.01    164.66 o 
  14  19   0     1526.32     1834.87    159.64 o 
  15  19   0      539.18      386.15    119.83 o 
  16  19   0     1473.55      761.86    240.42 o 
   0  20   0    39572.15    38232.01    923.81 o 
   1  20   0      732.13      741.37     37.11 o 
   2  20   0    11991.13    11891.70    230.37 o 
   3  20   0      875.41      796.65     35.17 o 
   4  20   0    18146.33    18589.16    338.99 o 
   5  20   0      271.91      251.25     43.29 o 
   6  20   0      871.74      894.44     59.53 o 
   7  20   0     1048.47     1122.88     66.48 o 
   8  20   0      946.78      901.78     63.39 o 
   9  20   0      235.86      235.79     46.00 o 
  10  20   0      227.66      259.36     81.95 o 
  11  20   0     2148.68     2088.05    124.85 o 
  12  20   0     4344.27     4245.30    194.43 o 
  13  20   0      225.84      441.42    146.50 o 
  14  20   0      205.47      400.84    104.36 o 
  15  20   0      152.22      286.03    130.26 o 
   1  21   0      497.48      476.21     37.88 o 
   2  21   0     2306.35     2492.37     74.60 o 
   3  21   0      725.23      761.86     30.92 o 
   4  21   0    21514.77    22153.00    388.47 o 
   5  21   0      477.75      498.24     49.86 o 
   6  21   0    11094.75    11824.06    270.57 o 
   7  21   0       65.20      103.98     50.64 o 
   8  21   0       91.26       84.65     50.25 o 
   9  21   0      598.85      517.95     70.74 o 
  10  21   0    11419.53    11824.06    337.83 o 
  11  21   0      395.24      476.21     89.68 o 
  12  21   0     4294.49     4433.54    198.68 o 
  13  21   0     1053.49     1377.60    175.49 o 
  14  21   0      861.29     1013.10    194.04 o 
  15  21   0      340.40      220.71    138.77 o 
   0  22   0    53076.39    53002.23   1259.71 o 
   1  22   0     2557.31     2536.05     74.99 o 
   2  22   0    69061.96    68314.36   1105.10 o 
   3  22   0     1254.04     1331.99     45.22 o 
   4  22   0     4055.01     3757.88     91.61 o 
   5  22   0      821.09      734.80     54.11 o 
   6  22   0     4360.25     4172.63    112.48 o 
   7  22   0      131.88      119.83     50.25 o 
   8  22   0      275.13      204.48     58.75 o 
   9  22   0      206.43      139.54     58.75 o 
  10  22   0      318.52      281.78     81.56 o 
  11  22   0     1201.28     1331.99    113.25 o 
  12  22   0      607.30      807.08    112.87 o 
  13  22   0      165.09      173.55    165.44 o 
  14  22   0     3010.44     3408.06    319.28 o 
  15  22   0      497.14      173.55    150.75 o 
   1  23   0      884.90      768.81     44.84 o 
   2  23   0      216.83      373.78     45.61 o 
   3  23   0      130.58      100.11     27.44 o 
   4  23   0     1474.89     1568.55     59.14 o 
   5  23   0     1284.93     1037.07     56.05 o 
   6  23   0    17326.39    17159.76    358.32 o 
   7  23   0       84.32       57.59     49.86 o 
   8  23   0    24937.87    26695.54    548.49 o 
   9  23   0       99.98       81.17     58.37 o 
  10  23   0    19843.14    21002.68    594.49 o 
  11  23   0     1072.76     1190.52    111.71 o 
  12  23   0     1684.96     2003.79    144.56 o 
   0  24   0    21749.37    23372.51    589.46 o 
   1  24   0     2519.99     2542.23     75.37 o 
   2  24   0      370.42      325.07     38.27 o 
   3  24   0      154.49      165.44     38.27 o 
   4  24   0    60690.94    62838.73   1246.96 o 
   5  24   0     1606.38     1461.87     95.09 o 
   6  24   0    10126.75    10244.68    289.51 o 
   7  24   0      243.98      194.04     72.67 o 
   8  24   0     1291.83     1350.16     82.33 o 
   9  24   0      374.56      398.13     76.92 o 
  10  24   0      671.63      567.04    153.84 o 
  11  24   0     1087.53      768.81    158.48 o 
  12  24   0    10779.79    12178.12    631.21 o 
   1  25   0     1379.54     1336.25     63.78 o 
   2  25   0       70.31       89.29     38.65 o 
   3  25   0      256.71      313.87     41.75 o 
   4  25   0    37688.34    38329.42    778.86 o 
   5  25   0     2641.17     2363.65    114.80 o 
   6  25   0    24280.68    24977.01    628.89 o 
   7  25   0      313.30      281.78     77.31 o 
   8  25   0     7771.68     7992.74    266.71 o 
   9  25   0      475.88      290.29     74.21 o 
  10  25   0      287.96     -107.84    124.08 o 
  11  25   0      167.34      119.83    151.13 o 
  12  25   0     6470.60     7044.57    375.71 o 
   0  26   0    19862.00    20876.67    521.05 o 
   1  26   0     1405.33     1377.60     59.91 o 
   2  26   0    32807.82    34718.43    625.41 o 
   3  26   0     1065.46     1090.02     53.34 o 
   4  26   0     1410.44     1442.93     75.76 o 
   5  26   0      330.98      343.24     78.47 o 
   6  26   0       97.11       42.52     73.83 o 
   7  26   0       62.21      -42.52     73.83 o 
   8  26   0     2841.60     2825.56    138.77 o 
   9  26   0     1231.47     1268.99    106.30 o 
  10  26   0      990.19      989.53    168.14 o 
  11  26   0      267.72      300.72    155.39 o 
  12  26   0      678.01      371.46    134.13 o 
   1  27   0      707.17      618.45     46.38 o 
   2  27   0      799.79      761.86     58.37 o 
   3  27   0      102.78       53.73     34.79 o 
   4  27   0     9841.70    10523.37    255.11 o 
   5  27   0       24.00      -27.44     66.10 o 
   6  27   0    17964.70    18981.50    514.09 o 
   7  27   0      479.45      420.93     76.53 o 
   8  27   0      603.65      688.42     97.79 o 
   9  27   0      964.43      744.85     95.09 o 
  10  27   0     7374.20     7013.26    406.25 o 
  11  27   0      620.72      691.51    183.22 o 
  12  27   0     2724.48     2599.05    259.75 o 
   0  28   0    39111.37    39903.38    943.91 o 
   1  28   0     2068.50     2221.02     76.15 o 
   2  28   0     1478.92     1423.99     61.07 o 
   3  28   0      365.52      371.46     45.61 o 
   4  28   0     2170.82     2020.41     83.88 o 
   5  28   0      104.26      162.34     73.05 o 
   6  28   0      434.25      336.28     81.95 o 
   7  28   0       61.38       46.77     62.23 o 
   8  28   0     1153.66      943.14    110.94 o 
   9  28   0      878.69      872.02    102.82 o 
  10  28   0      154.79        0.00     38.65 o 
  11  28   0      308.19       34.79    162.34 o 
  12  28   0     4229.55     2945.77    256.27 o 
   1  29   0     1716.10     1792.74     73.83 o 
   2  29   0      135.20      157.71     42.13 o 
   3  29   0      716.59      694.99     52.57 o 
   4  29   0     3570.62     3510.50    117.89 o 
   5  29   0       88.76       42.52     73.83 o 
   6  29   0     3854.21     3772.95    168.14 o 
   7  29   0      706.70      587.92     87.36 o 
   8  29   0     5490.84     5482.98    221.10 o 
   9  29   0      768.25      714.70     99.73 o 
  10  29   0      106.89      100.11    150.75 o 
  11  29   0      194.41      277.53    184.38 o 
  12  29   0      227.39      352.52    193.65 o 
   0  30   0      327.90      371.46     62.23 o 
   1  30   0      527.15      665.61     57.59 o 
   2  30   0    26159.95    26654.96    507.52 o 
   3  30   0       44.75      -22.81     46.00 o 
   4  30   0     3218.63     3103.09    117.89 o 
   5  30   0      483.74      364.11     73.44 o 
   6  30   0     1225.43      985.66    105.52 o 
   7  30   0      204.42      220.71     77.69 o 
   8  30   0     1148.16      879.36    114.41 o 
   9  30   0     2741.69     2650.07    160.02 o 
  10  30   0      106.45     -154.61    154.61 o 
  11  30   0       64.56     -111.71    161.57 o 
  12  30   0      264.77      235.79    181.28 o 
   1  31   0      331.92      300.72     53.73 o 
   2  31   0     4301.08     4660.05    127.17 o 
   3  31   0       31.76        0.00     38.65 o 
   4  31   0     3506.91     3422.75    123.69 o 
   5  31   0       44.15       42.52     73.83 o 
   6  31   0    11252.42    11157.67    341.31 o 
   7  31   0     2314.30     2015.00    144.95 o 
   8  31   0     3696.58     3554.95    185.54 o 
   9  31   0     1032.95      909.13    119.83 o 
  10  31   0      210.14      194.04    166.21 o 
  11  31   0        8.50     -112.09    112.09 o 
  12  31   0     3374.54     2727.38    311.55 o 
   0  32   0    32268.13    32171.95    825.25 o 
   1  32   0     1030.41     1207.92     69.19 o 
   2  32   0     6736.96     7044.57    166.98 o 
   3  32   0      152.09      157.71     54.50 o 
   4  32   0     3542.12     3179.62    126.40 o 
   5  32   0       97.03       38.65     73.44 o 
   6  32   0      344.58      146.88     69.19 o 
   7  32   0      675.66      758.38    116.35 o 
   8  32   0     3596.19     3430.10    182.06 o 
   9  32   0      120.93      119.83     92.38 o 
  10  32   0     1399.53     1242.70    223.42 o 
  11  32   0      293.13      170.46    147.66 o 
  12  32   0     1265.89      947.01    241.20 o 
   1  33   0      224.95      220.71     57.21 o 
   2  33   0      171.63      201.00     51.02 o 
   3  33   0      464.17      444.13     49.86 o 
   4  33   0      359.30      294.54     61.85 o 
   5  33   0        7.56       61.46     96.25 o 
   6  33   0     5999.71     5809.98    218.00 o 
   7  33   0      485.94      591.01    114.80 o 
   8  33   0    27343.87    28178.28    793.17 o 
   9  33   0      673.08      537.67    103.98 o 
  10  33   0     3721.87     3307.18    307.29 o 
  11  33   0      221.26      220.71    194.04 o 
  12  33   0      176.08      -69.58    219.55 o 
   0  34   0     7803.62     8149.28    258.20 o 
   1  34   0      889.00      924.20     71.90 o 
   2  34   0     5802.80     5991.27    153.84 o 
   3  34   0     1580.29     1593.29     89.29 o 
   4  34   0     8543.57     8639.02    277.53 o 
   5  34   0      161.16      146.88    100.89 o 
   6  34   0     2374.49     2381.82    157.71 o 
   7  34   0      227.79      100.11    112.09 o 
   8  34   0      148.25       92.77     88.52 o 
   9  34   0      283.74      177.03    100.89 o 
  10  34   0      478.71      452.24    211.43 o 
  11  34   0       45.53     -131.03    211.82 o 
  12  34   0      242.68      655.95    203.70 o 
   1  35   0      752.13      694.99     68.80 o 
   2  35   0     4352.29     4302.12    130.65 o 
   3  35   0      137.43      142.63     69.58 o 
   4  35   0     4983.33     5246.03    216.07 o 
   5  35   0      985.81      962.47    119.44 o 
   6  35   0    11503.21    12123.23    396.97 o 
   7  35   0      733.73      890.57    126.01 o 
   8  35   0     2631.66     2333.50    174.33 o 
   9  35   0      183.56      251.25    108.62 o 
  10  35   0      103.90      290.29    205.64 o 
  11  35   0      470.74      277.53    211.43 o 
  12  35   0     3057.05     2197.44    303.04 o 
   0  36   0    19942.02    21165.02    596.81 o 
   1  36   0      371.96      373.78     64.94 o 
   2  36   0     5146.79     5743.89    160.02 o 
   3  36   0      912.95      981.79     93.54 o 
   4  36   0     4841.68     5264.20    216.46 o 
   5  36   0      165.59      359.48    113.25 o 
   6  36   0      255.91       73.44    116.35 o 
   7  36   0      330.66      290.29    116.35 o 
   8  36   0      378.70      271.35    100.50 o 
   9  36   0       56.14      -69.58    107.84 o 
  10  36   0       76.69     -135.29    219.55 o 
  11  36   0      871.46      630.82    262.46 o 
   1  37   0       60.09      115.57     53.34 o 
   2  37   0     5020.67     5372.81    145.72 o 
   3  37   0      943.86     1106.26     95.09 o 
   4  37   0     3484.04     3517.84    199.06 o 
   5  37   0      475.25      410.88    103.20 o 
   6  37   0       15.82       11.60    116.35 o 
   7  37   0      220.19      316.18    123.69 o 
   8  37   0     3978.76     3689.46    196.36 o 
   9  37   0      332.48      197.52    124.08 o 
  10  37   0     3677.52     2972.83    311.93 o 
  11  37   0      666.34      452.24    216.85 o 
   0  38   0      669.14      931.93    117.51 o 
   1  38   0      488.72      484.33     65.71 o 
   2  38   0     6628.08     6806.47    174.33 o 
   3  38   0      884.88      714.70     96.25 o 
   4  38   0      931.32     1139.50    142.63 o 
   5  38   0      131.09      127.94     88.52 o 
   6  38   0     3002.71     2818.99    191.33 o 
   7  38   0      150.46      194.04    109.00 o 
   8  38   0       65.76       38.65    143.02 o 
   9  38   0      484.49      386.15    127.17 o 
  10  38   0      275.75      517.95    231.92 o 
   1  39   0      261.44      286.03     73.44 o 
   2  39   0       80.02       96.63     80.79 o 
   3  39   0      261.81      325.07     85.04 o 
   4  39   0     1151.86     1152.26    151.91 o 
   5  39   0      962.66      758.38    116.35 o 
   6  39   0     5207.41     5147.46    240.81 o 
   7  39   0      256.47      290.29    107.84 o 
   8  39   0     6340.52     6673.89    355.61 o 
   9  39   0      348.41      188.63    119.44 o 
   0  40   0     3277.40     3278.58    178.19 o 
   1  40   0      119.26      -19.33     73.44 o 
   2  40   0      238.38      207.95     87.74 o 
   3  40   0      856.47      807.08    105.91 o 
   4  40   0     7542.54     7804.88    285.65 o 
   5  40   0      758.28      758.38    140.31 o 
   6  40   0     3217.59     2473.81    179.35 o 
   7  40   0      557.88      452.24    119.05 o 
   8  40   0       81.76       19.33    151.52 o 
   9  40   0      158.01      162.34    123.69 o 
   1  41   0      161.56      286.03     81.95 o 
   2  41   0     2128.54     1915.66    125.24 o 
   3  41   0      804.88      761.86    130.26 o 
   4  41   0     6412.35     6283.49    246.61 o 
   5  41   0      855.59      886.71    148.04 o 
   6  41   0     1843.93     2076.84    164.28 o 
   7  41   0      594.68      433.69    126.78 o 
   8  41   0      781.52      470.80    153.84 o 
   0  42   0     5304.64     4753.97    223.03 o 
   1  42   0      487.81      462.68    101.66 o 
   2  42   0     1083.00     1102.39    107.46 o 
   3  42   0       61.28      131.03    126.78 o 
   4  42   0      242.17      366.82    135.67 o 
   5  42   0       38.22       -3.87    136.83 o 
   6  42   0     5222.80     5094.12    292.99 o 
   7  42   0       41.23     -119.83    143.02 o 
   8  42   0      234.73      194.04    216.46 o 
   1  43   0      131.09      119.83     81.56 o 
   2  43   0     1610.17     1663.25    121.76 o 
   3  43   0      187.55      103.98    126.78 o 
   4  43   0     1998.75     1888.60    189.01 o 
   5  43   0      138.09      -46.77    136.06 o 
   6  43   0     1262.68     1340.88    168.53 o 
   7  43   0      609.24      552.36    219.16 o 
   8  43   0     1890.74     1377.60    272.12 o 
   0  44   0     2168.42     2031.62    162.34 o 
   1  44   0      585.14      514.86     95.86 o 
   2  44   0     1823.88     1429.01    145.72 o 
   3  44   0       46.25      239.65    134.90 o 
   4  44   0     4428.17     4100.73    254.73 o 
   5  44   0      400.70      383.44    104.75 o 
   6  44   0     1179.15      803.60    172.78 o 
   1  45   0      195.25      182.06     97.41 o 
   2  45   0      828.29     1077.66    163.12 o 
   3  45   0      123.70      294.54    143.02 o 
   4  45   0     2251.76     2037.42    185.15 o 
   5  45   0      352.20      235.79    158.48 o 
   0  46   0     1463.12     1452.59    246.61 o 
   1  46   0      259.29       92.77    119.83 o 
   2  46   0     7129.66     7339.88    383.44 o 
   3  46   0      240.31      123.69     97.02 o 
   2  47   0     2100.15     1264.74    269.80 o 
  -5 -46   1      291.63      300.72    239.26 o 
  -4 -46   1      151.69      255.11    240.42 o 
  -3 -46   1     1803.67     1668.28    253.95 o 
  -2 -46   1       75.36       -7.73    128.33 o 
  -1 -46   1      649.72      872.02    139.54 o 
   0 -46   1      960.73     1277.88    173.17 o 
   1 -46   1     4640.59     4384.06    279.85 o 
   2 -46   1      147.73      594.10    242.36 o 
   3 -46   1       24.80      441.42    209.11 o 
   4 -46   1       71.01       53.73    157.71 o 
   5 -46   1     2475.92     2082.64    294.92 o 
  -6 -45   1      545.18      359.48    134.51 o 
  -5 -45   1     7401.96     7532.76    377.64 o 
  -4 -45   1      279.47      247.38    123.30 o 
  -3 -45   1     1538.61     1730.12    186.31 o 
  -2 -45   1      566.07      609.18    119.83 o 
  -1 -45   1      327.88      572.84    139.93 o 
   0 -45   1      200.69      157.71    157.71 o 
   1 -45   1      341.94      390.79    140.31 o 
   2 -45   1      114.84      201.00    146.11 o 
   3 -45   1       31.38     -123.69    150.75 o 
   4 -45   1       60.86       73.44    119.44 o 
   5 -45   1       50.32       27.44    147.27 o 
  -6 -44   1       15.72     -131.03    142.24 o 
  -5 -44   1     1467.14     1331.99    145.34 o 
  -4 -44   1      754.94      649.76    101.27 o 
  -3 -44   1      848.02      939.28    129.49 o 
  -2 -44   1      176.22      294.54    113.25 o 
  -1 -44   1      337.68      420.93    122.53 o 
   0 -44   1      287.71      386.15    114.80 o 
   1 -44   1     2259.69     2510.92    187.08 o 
   2 -44   1      137.44      165.44    112.09 o 
   3 -44   1     4543.93     4180.75    201.00 o 
   4 -44   1      203.81      413.20    103.59 o 
   5 -44   1      414.02      398.13    124.08 o 
   6 -44   1      149.69       27.44    135.67 o 
  -7 -43   1      350.95      526.46    119.83 o 
  -6 -43   1      579.56      495.54    107.84 o 
  -5 -43   1     6362.41     5659.23    243.13 o 
  -4 -43   1      145.85      231.92     92.77 o 
  -3 -43   1     6216.57     5933.67    239.65 o 
  -2 -43   1      648.09      807.08    158.87 o 
  -1 -43   1      280.89      420.93    112.09 o 
   0 -43   1      459.73      572.84    127.94 o 
   1 -43   1      721.97      846.51    130.26 o 
   2 -43   1       40.95      207.95    116.73 o 
   3 -43   1       25.10      340.92    100.89 o 
   4 -43   1      231.23      162.34    120.60 o 
   5 -43   1     2331.06     2345.48    150.36 o 
   6 -43   1      285.05      142.63    123.30 o 
   7 -43   1      996.47      711.22    228.83 o 
  -8 -42   1      304.16      681.84    139.54 o 
  -7 -42   1      204.97      100.11    119.44 o 
  -6 -42   1      182.60       81.17    116.73 o 
  -5 -42   1     4493.68     4500.02    216.85 o 
  -4 -42   1      122.58      123.69    112.09 o 
  -3 -42   1     1121.50     1345.52    114.03 o 
  -2 -42   1       76.30       53.73    103.98 o 
  -1 -42   1       35.31      111.71    107.84 o 
   0 -42   1      597.72      665.61    125.24 o 
   1 -42   1     3553.80     3415.41    189.01 o 
   2 -42   1      330.57      489.74    132.19 o 
   3 -42   1       22.79       -7.73     89.29 o 
   4 -42   1      187.25      146.88    100.89 o 
   5 -42   1     7621.47     8421.02    296.86 o 
   6 -42   1      744.91      824.86    124.85 o 
   7 -42   1     3733.83     3849.87    254.73 o 
   8 -42   1       42.29      -19.33    232.69 o 
  -8 -41   1      716.51      675.27    158.48 o 
  -7 -41   1     3516.87     3372.12    187.86 o 
  -6 -41   1      662.57      649.76    107.84 o 
  -5 -41   1     9441.09     9981.84    335.51 o 
  -4 -41   1     1432.13     1899.42    141.08 o 
  -3 -41   1     9448.80    10485.10    330.87 o 
  -2 -41   1      644.67      526.46     97.02 o 
  -1 -41   1      622.92      779.25    135.29 o 
   0 -41   1       66.46       61.46    119.83 o 
   1 -41   1       62.59      165.44    103.98 o 
   2 -41   1       64.20      273.67    104.75 o 
   3 -41   1        9.66      -96.63     96.63 o 
   4 -41   1      179.07      162.34    107.84 o 
   5 -41   1      430.03      555.06    117.12 o 
   6 -41   1      176.23       69.58     96.25 o 
   7 -41   1     6239.46     6826.95    349.43 o 
   8 -41   1      136.05       38.65    143.02 o 
   9 -41   1     3254.36     2517.11    299.56 o 
  -9 -40   1      667.59      835.69    147.27 o 
  -8 -40   1      729.93      503.65    153.45 o 
  -7 -40   1     1536.43     1597.93    144.18 o 
  -6 -40   1       11.98     -107.84    107.84 o 
  -5 -40   1      444.54      386.15    100.11 o 
  -4 -40   1      786.95      786.21    104.75 o 
  -3 -40   1      867.71     1049.05    112.87 o 
  -2 -40   1       20.91       -7.73     93.15 o 
  -1 -40   1     1337.50     1295.66    147.66 o 
   0 -40   1      462.52      537.67    120.98 o 
   1 -40   1     1810.12     1781.92    141.86 o 
   2 -40   1      361.50      436.40    101.27 o 
   3 -40   1    14532.88    16180.67    458.82 o 
   4 -40   1       36.51       46.77     77.31 o 
   5 -40   1       79.87      290.29    103.98 o 
   6 -40   1        7.04       84.65    107.46 o 
   7 -40   1     3610.61     3584.71    186.31 o 
   8 -40   1      187.63      185.54    138.77 o 
   9 -40   1      208.65      286.03    151.52 o 
 -10 -39   1      663.81      599.90    243.52 o 
  -9 -39   1     1395.85     1186.27    171.23 o 
  -8 -39   1      258.14      170.46     97.41 o 
  -7 -39   1     1554.64     1808.59    137.61 o 
  -6 -39   1      778.06      846.51    104.75 o 
  -5 -39   1     1795.18     1829.46    132.97 o 
  -4 -39   1     1087.98     1505.16    120.60 o 
  -3 -39   1     9477.20    10396.20    291.45 o 
  -2 -39   1      168.54      313.87     85.81 o 
  -1 -39   1     6791.23     7086.32    240.81 o 
   0 -39   1      355.78      420.93    112.09 o 
   1 -39   1      460.69      587.92     84.26 o 
   2 -39   1      219.19      220.71     92.38 o 
   3 -39   1     2241.36     2238.41    135.29 o 
   4 -39   1       70.61      123.69     97.02 o 
   5 -39   1     4650.97     4719.57    179.35 o 
   6 -39   1      374.68      509.45     95.47 o 
   7 -39   1      661.91      633.91     93.93 o 
   8 -39   1      597.78      675.27    138.77 o 
   9 -39   1     1394.46     1169.26    140.31 o 
  10 -39   1      471.59      383.44    243.52 o 
 -11 -38   1     5167.27     5492.25    442.19 o 
 -10 -38   1     1601.91     1593.29    173.55 o 
  -9 -38   1      916.50     1207.92    160.02 o 
  -8 -38   1       22.12       38.65    104.36 o 
  -7 -38   1      426.14      444.13    107.46 o 
  -6 -38   1      777.74      977.93    112.87 o 
  -5 -38   1     1190.04     1372.97    105.91 o 
  -4 -38   1       48.88       89.29     77.69 o 
  -3 -38   1     2413.49     2285.96    124.85 o 
  -2 -38   1      791.32      939.28     95.09 o 
  -1 -38   1       73.12       96.63     85.42 o 
   0 -38   1      701.13      772.29    117.51 o 
   1 -38   1    12688.51    12831.75    323.91 o 
   2 -38   1      535.00      531.87     86.20 o 
   3 -38   1     2050.74     1992.58    116.73 o 
   4 -38   1       77.15      228.05     88.13 o 
   5 -38   1     5516.58     5372.81    200.61 o 
   6 -38   1       80.11      146.88     93.54 o 
   7 -38   1      291.14      194.04    100.50 o 
   8 -38   1      398.29      543.47    142.24 o 
   9 -38   1      786.04      924.20    151.13 o 
  10 -38   1      171.50       38.65    119.83 o 
 -11 -37   1     2611.03     2133.66    292.99 o 
 -10 -37   1     1408.47     1638.13    181.28 o 
  -9 -37   1     1858.02     2065.63    175.10 o 
  -8 -37   1      539.85      621.55    139.54 o 
  -7 -37   1     1256.70     1447.57    113.64 o 
  -6 -37   1      852.77      939.28    106.68 o 
  -5 -37   1     3490.03     3422.75    152.68 o 
  -4 -37   1     1440.92     1699.20    117.89 o 
  -3 -37   1     7892.99     8352.60    250.09 o 
  -2 -37   1      306.72      383.44     70.74 o 
  -1 -37   1     3235.63     3510.50    132.58 o 
   0 -37   1        6.28     -100.89    100.89 o 
   1 -37   1       18.52      115.57     65.71 o 
   2 -37   1      257.79      194.04     65.71 o 
   3 -37   1     1513.25     1735.15    114.03 o 
   4 -37   1      573.93      734.80     84.26 o 
   5 -37   1       70.39       30.54     65.32 o 
   6 -37   1      892.53     1160.76    110.16 o 
   7 -37   1     2684.19     2733.95    149.59 o 
   8 -37   1      100.28      -84.65    123.69 o 
   9 -37   1     4738.23     4668.55    263.23 o 
  10 -37   1      698.69      741.37    132.19 o 
  11 -37   1     1767.55     1643.15    292.22 o 
 -11 -36   1      266.75       65.32    134.51 o 
 -10 -36   1       18.93     -128.33    128.33 o 
  -9 -36   1     1778.87     1761.05    172.39 o 
  -8 -36   1      251.83       61.46    115.96 o 
  -7 -36   1     1167.18      981.79    132.58 o 
  -6 -36   1      341.07      259.36     81.95 o 
  -5 -36   1      966.56      807.08     95.47 o 
  -4 -36   1      386.21      462.68     85.42 o 
  -3 -36   1      182.83      188.63     80.40 o 
  -2 -36   1      489.76      476.21     78.85 o 
  -1 -36   1     9826.60    10805.93    271.35 o 
   0 -36   1      306.96      217.23     66.10 o 
   1 -36   1     3597.09     3974.34    141.08 o 
   2 -36   1     1127.16     1135.64     96.25 o 
   3 -36   1     9320.76     9503.31    266.71 o 
   4 -36   1      464.35      618.45     80.40 o 
   5 -36   1      514.28      599.90     91.22 o 
   6 -36   1      324.29      259.36     88.13 o 
   7 -36   1     1652.18     1745.58    119.44 o 
   8 -36   1       60.98      352.52    105.14 o 
   9 -36   1      170.08      247.38     99.73 o 
  10 -36   1      218.73      235.79    109.00 o 
  11 -36   1      100.37       84.65    146.50 o 
 -12 -35   1       79.30      182.06    209.89 o 
 -11 -35   1      592.99      555.06    120.21 o 
 -10 -35   1      519.49      503.65    139.54 o 
  -9 -35   1     3002.73     3935.30    218.39 o 
  -8 -35   1       60.76      -81.17    112.09 o 
  -7 -35   1    23891.21    27226.25    800.12 o 
  -6 -35   1      794.69      909.13    119.83 o 
  -5 -35   1     8870.27     9466.97    278.30 o 
  -4 -35   1     1210.93     1304.94    103.20 o 
  -3 -35   1     3950.12     3911.72    147.66 o 
  -2 -35   1      111.44      182.06     62.23 o 
  -1 -35   1       12.06       38.65     65.71 o 
   0 -35   1      246.23      235.79     64.94 o 
   1 -35   1      290.38      251.25     76.92 o 
   2 -35   1      282.14      185.54     77.69 o 
   3 -35   1       39.39       65.32     81.56 o 
   4 -35   1       46.35      -27.44     74.21 o 
   5 -35   1     1114.50     1207.92     90.84 o 
   6 -35   1      381.05      316.18     81.95 o 
   7 -35   1       82.32      -77.31     77.31 o 
   8 -35   1       11.24       -7.73     85.42 o 
   9 -35   1     5421.02     5436.98    247.38 o 
  10 -35   1      348.70      259.36     91.99 o 
  11 -35   1     5421.83     5677.79    290.29 o 
 -12 -34   1      114.40      -46.77    136.06 o 
 -11 -34   1     3022.29     2766.42    189.79 o 
 -10 -34   1     1159.48     1423.99    149.97 o 
  -9 -34   1      778.37      698.08    127.94 o 
  -8 -34   1      521.77      449.54    115.96 o 
  -7 -34   1      511.68      489.74    115.57 o 
  -6 -34   1      967.31     1102.39    119.83 o 
  -5 -34   1      264.11      352.52     95.86 o 
  -4 -34   1      206.56      243.52     73.83 o 
  -3 -34   1     1332.33     1433.65     89.29 o 
  -2 -34   1      371.23      329.71     61.07 o 
  -1 -34   1     1429.09     1419.35     84.26 o 
   0 -34   1       16.04       30.54     57.98 o 
   1 -34   1    10922.51    11342.43    277.92 o 
   2 -34   1      728.76      721.27     73.44 o 
   3 -34   1    15559.25    16626.73    384.99 o 
   4 -34   1      682.46      850.37     79.63 o 
   5 -34   1     7681.89     8037.57    223.03 o 
   6 -34   1      183.18      259.36     78.08 o 
   7 -34   1     2178.23     2003.79    116.73 o 
   8 -34   1      394.25      305.36    119.44 o 
   9 -34   1     1707.56     1714.66    149.20 o 
  10 -34   1       46.31      -38.65    104.36 o 
  11 -34   1     3014.19     2637.32    204.48 o 
  12 -34   1      476.24      329.71    194.04 o 
 -12 -33   1      305.46      255.11     97.41 o 
 -11 -33   1      755.04      875.88    143.40 o 
 -10 -33   1      396.53      277.53    107.84 o 
  -9 -33   1     4667.35     5436.98    247.38 o 
  -8 -33   1      415.40      405.86    112.87 o 
  -7 -33   1     5350.02     6010.59    212.21 o 
  -6 -33   1     1533.07     1410.07    107.46 o 
  -5 -33   1       11.60      142.63     88.90 o 
  -4 -33   1      480.40      489.74     79.63 o 
  -3 -33   1    10717.68    11026.64    274.05 o 
  -2 -33   1      755.02      905.65     74.99 o 
  -1 -33   1    20793.62    21455.30    473.50 o 
   0 -33   1       90.99       69.58     53.73 o 
   1 -33   1      175.03      207.95     61.07 o 
   2 -33   1      596.75      543.47     78.47 o 
   3 -33   1     6531.86     6694.37    193.27 o 
   4 -33   1      387.16      609.18     76.92 o 
   5 -33   1     1345.87     1597.93    104.36 o 
   6 -33   1      492.19      655.95     85.81 o 
   7 -33   1    11792.24    12579.34    390.40 o 
   8 -33   1     1097.15     1242.70    114.03 o 
   9 -33   1     4299.22     4909.36    226.51 o 
  10 -33   1      263.08      386.15    105.14 o 
  11 -33   1      409.76      354.84    131.03 o 
  12 -33   1       43.90      204.48    184.76 o 
 -13 -32   1     2359.36     2151.06    259.36 o 
 -12 -32   1      243.00      259.36    136.06 o 
 -11 -32   1     2819.76     2892.04    194.04 o 
 -10 -32   1      304.50      418.23    119.44 o 
  -9 -32   1     6186.87     6961.47    280.24 o 
  -8 -32   1     1004.81     1065.29    121.76 o 
  -7 -32   1      616.65      584.82    108.23 o 
  -6 -32   1      353.60      235.79     64.94 o 
  -5 -32   1      264.34      366.82     76.15 o 
  -4 -32   1      158.92       19.33     65.71 o 
  -3 -32   1     8082.35     8512.62    229.60 o 
  -2 -32   1      690.24      691.51     68.80 o 
  -1 -32   1    26384.10    27949.07    499.01 o 
   0 -32   1     1089.38     1005.37     66.87 o 
   1 -32   1     1913.74     1899.42     81.17 o 
   2 -32   1      644.33      575.93     74.60 o 
   3 -32   1     8110.36     7926.25    210.27 o 
   4 -32   1      792.25      721.27     80.01 o 
   5 -32   1     6134.14     6234.40    186.70 o 
   6 -32   1      701.21      817.90     88.90 o 
   7 -32   1    17443.25    18050.72    534.58 o 
   8 -32   1       70.68      131.03     85.42 o 
   9 -32   1       10.69     -104.36    104.36 o 
  10 -32   1      352.06      652.85    127.17 o 
  11 -32   1      167.25      255.11    123.30 o 
  12 -32   1      971.69     1282.52    218.00 o 
 -13 -31   1      386.00      428.67    192.88 o 
 -12 -31   1      524.84      563.95    129.88 o 
 -11 -31   1      169.70      217.23    111.71 o 
 -10 -31   1      125.98      286.03    111.32 o 
  -9 -31   1     3300.07     3503.15    169.30 o 
  -8 -31   1      262.71      420.93    104.75 o 
  -7 -31   1    30925.74    33569.65    843.03 o 
  -6 -31   1     1157.28     1049.05     88.52 o 
  -5 -31   1     5366.37     5255.31    198.29 o 
  -4 -31   1      550.95      615.36     80.01 o 
  -3 -31   1     3132.83     3000.27    136.06 o 
  -2 -31   1      681.27      755.29     74.99 o 
  -1 -31   1     1626.52     1438.29     70.74 o 
   0 -31   1     1176.04     1190.52     64.55 o 
   1 -31   1      882.20     1017.36     67.26 o 
   2 -31   1      167.70      154.61     54.11 o 
   3 -31   1     1605.51     1648.18     85.81 o 
   4 -31   1      119.60      142.63     50.64 o 
   5 -31   1     3403.14     3576.98    119.05 o 
   6 -31   1        1.24      -53.73     61.85 o 
   7 -31   1    11118.62    12096.17    314.64 o 
   8 -31   1      181.32      177.03     77.69 o 
   9 -31   1     7985.48     9107.50    272.89 o 
  10 -31   1       46.57      -11.60    109.00 o 
  11 -31   1     4249.26     4475.28    241.20 o 
  12 -31   1      131.67      -53.73    177.03 o 
  13 -31   1     2910.89     3110.05    291.06 o 
 -13 -30   1      206.94     -103.98    170.07 o 
 -12 -30   1      307.96      340.92    119.44 o 
 -11 -30   1      438.46      457.27    117.12 o 
 -10 -30   1     1095.61     1122.88    120.98 o 
  -9 -30   1      207.13      103.98    100.11 o 
  -8 -30   1     1718.46     1548.84    127.17 o 
  -7 -30   1     2374.26     2455.26    148.04 o 
  -6 -30   1      416.17      506.36     72.67 o 
  -5 -30   1       46.87       15.46     76.92 o 
  -4 -30   1      489.09      470.80     72.67 o 
  -3 -30   1    11028.49    11448.34    332.42 o 
  -2 -30   1      510.31      420.93     66.48 o 
  -1 -30   1      917.34      920.34     56.43 o 
   0 -30   1     3203.38     3103.09     97.02 o 
   1 -30   1    20181.98    20715.10    375.71 o 
   2 -30   1     1622.98     1505.16     81.95 o 
   3 -30   1      260.77      366.82     66.48 o 
   4 -30   1     1372.79     1471.53     90.45 o 
   5 -30   1    18170.21    19988.03    456.88 o 
   6 -30   1      151.77      131.03     65.32 o 
   7 -30   1      940.38     1093.89     90.45 o 
   8 -30   1      469.45      606.08     79.63 o 
   9 -30   1     3609.97     3667.04    135.67 o 
  10 -30   1      369.24      273.67     88.52 o 
  11 -30   1      484.65      371.46     95.86 o 
  12 -30   1      673.67      609.18    134.90 o 
  13 -30   1      435.28      267.48    174.71 o 
 -14 -29   1      340.29      487.03    181.28 o 
 -13 -29   1      676.36      609.18    178.19 o 
 -12 -29   1      203.18      273.67    123.30 o 
 -11 -29   1     4092.22     4857.18    225.35 o 
 -10 -29   1      780.36      817.90     99.73 o 
  -9 -29   1     4164.15     4814.27    207.18 o 
  -8 -29   1      639.16      531.87     88.90 o 
  -7 -29   1     4530.15     4762.48    163.12 o 
  -6 -29   1      382.63      449.54     60.69 o 
  -5 -29   1     8942.94     8977.62    270.96 o 
  -4 -29   1      461.18      537.67     77.69 o 
  -3 -29   1     3257.44     3103.09    138.38 o 
  -2 -29   1      228.03      247.38     46.77 o 
  -1 -29   1    12576.46    12789.62    253.18 o 
   0 -29   1      329.30      305.36     45.61 o 
   1 -29   1     6963.03     7500.29    161.57 o 
   2 -29   1      221.45      173.55     50.64 o 
   3 -29   1      149.73      111.71     61.85 o 
   4 -29   1      284.50      247.38     54.89 o 
   5 -29   1      316.86      359.48     49.48 o 
   6 -29   1       77.16       15.46     54.11 o 
   7 -29   1     1221.81     1152.26     84.26 o 
   8 -29   1     1168.80     1368.33     91.99 o 
   9 -29   1      388.03      462.68     77.69 o 
  10 -29   1      684.31      824.86     92.77 o 
  11 -29   1      108.69       96.63     89.29 o 
  12 -29   1      227.86       15.46    107.46 o 
  13 -29   1     6574.11     6214.68    294.15 o 
  14 -29   1      288.31      251.25    177.42 o 
 -14 -28   1      100.36      139.54    163.12 o 
 -13 -28   1     9879.86    10019.33    609.95 o 
 -12 -28   1      278.56      217.23     76.92 o 
 -11 -28   1      709.67      615.36     92.38 o 
 -10 -28   1      645.62      665.61     86.58 o 
  -9 -28   1      275.40      413.20     78.47 o 
  -8 -28   1     1760.11     1872.37     97.02 o 
  -7 -28   1      160.66       81.17     61.85 o 
  -6 -28   1      120.70      135.29     46.38 o 
  -5 -28   1       14.49       22.81     53.73 o 
  -4 -28   1      156.21      146.88     42.13 o 
  -3 -28   1      333.18      329.71     61.07 o 
  -2 -28   1      372.88      320.44     53.34 o 
  -1 -28   1    38139.48    39581.02    618.45 o 
   0 -28   1     1608.97     1548.84     63.78 o 
   1 -28   1    11562.11    12315.73    234.63 o 
   2 -28   1      947.76      970.20     54.11 o 
   3 -28   1     3983.19     4132.81    119.83 o 
   4 -28   1      393.17      364.11     68.80 o 
   5 -28   1     1820.83     1643.15     90.84 o 
   6 -28   1     1157.33     1340.88     81.95 o 
   7 -28   1     6895.55     7608.52    206.02 o 
   8 -28   1       78.86      -15.46     57.98 o 
   9 -28   1       92.60       96.63     69.58 o 
  10 -28   1     2056.29     2139.46    120.60 o 
  11 -28   1      936.07     1001.51    102.43 o 
  12 -28   1       55.48       15.46    107.46 o 
  13 -28   1      217.18      154.61    119.05 o 
  14 -28   1      403.17      157.71    134.13 o 
 -14 -27   1      362.37      305.36    130.26 o 
 -13 -27   1      258.75      235.79    116.35 o 
 -12 -27   1      266.15      281.78     89.68 o 
 -11 -27   1      891.13      901.78     93.15 o 
 -10 -27   1      379.29      331.65     76.92 o 
  -9 -27   1     6932.65     7489.86    215.30 o 
  -8 -27   1      692.97      694.99     78.85 o 
  -7 -27   1     8350.04     9107.50    213.75 o 
  -6 -27   1      138.16      162.34     50.64 o 
  -5 -27   1     6879.13     7543.59    194.43 o 
  -4 -27   1      821.48      684.94     58.75 o 
  -3 -27   1     7756.50     7619.35    238.88 o 
  -2 -27   1     1075.64      962.47     65.71 o 
  -1 -27   1     3831.78     3958.49     93.93 o 
   0 -27   1     1530.90     1578.22     69.19 o 
   1 -27   1      930.58      958.60     57.59 o 
   2 -27   1     1708.69     1623.05     64.94 o 
   3 -27   1       26.50       65.32     50.25 o 
   4 -27   1       85.10       73.44     66.10 o 
   5 -27   1    25911.65    27329.07    575.55 o 
   6 -27   1       42.39      -54.50     54.50 o 
   7 -27   1     3937.07     3966.61    132.97 o 
   8 -27   1      167.92      154.61     54.11 o 
   9 -27   1       69.29        3.87     70.35 o 
  10 -27   1      961.19      868.54     88.13 o 
  11 -27   1     2272.23     2449.08    122.92 o 
  12 -27   1      309.37      194.04     97.02 o 
  13 -27   1     3313.98     3054.77    192.49 o 
  14 -27   1      228.60      127.94    123.69 o 
 -15 -26   1     5697.71     5762.44    396.58 o 
 -14 -26   1      166.46      294.54    123.69 o 
 -13 -26   1      647.02      405.86    115.19 o 
 -12 -26   1      134.58      277.53     88.90 o 
 -11 -26   1     2621.75     2905.57    127.17 o 
 -10 -26   1     1291.83     1524.49     97.02 o 
  -9 -26   1     2766.29     2746.71    110.94 o 
  -8 -26   1      447.55      329.71     58.75 o 
  -7 -26   1     1803.97     1745.58     88.13 o 
  -6 -26   1      102.46      154.61     46.38 o 
  -5 -26   1     1469.77     1495.50     76.92 o 
  -4 -26   1      106.38       38.65     46.38 o 
  -3 -26   1    15033.96    14940.29    379.96 o 
  -2 -26   1      288.63      331.65     49.86 o 
  -1 -26   1     8114.41     8082.03    167.76 o 
   0 -26   1     2259.05     2273.98     71.12 o 
   1 -26   1     9084.60     9358.36    180.51 o 
   2 -26   1     1871.69     2026.21     56.05 o 
   3 -26   1      233.84      197.52     50.64 o 
   4 -26   1     1397.56     1490.47     91.22 o 
   5 -26   1    29289.08    30586.38    630.82 o 
   6 -26   1      283.17      296.47     62.23 o 
   7 -26   1     9375.41    10069.19    249.70 o 
   8 -26   1      562.62      655.95     69.96 o 
   9 -26   1     7690.96     7893.01    221.10 o 
  10 -26   1      141.30      177.03     77.69 o 
  11 -26   1      135.86      224.58     78.08 o 
  12 -26   1      138.76      -57.59    100.11 o 
  13 -26   1     3444.78     3103.09    194.04 o 
  14 -26   1      400.61      354.84    131.03 o 
 -15 -25   1      475.82      615.36    132.58 o 
 -14 -25   1      219.64      235.79    124.08 o 
 -13 -25   1     2159.82     2009.20    144.95 o 
 -12 -25   1      138.20       76.92     73.05 o 
 -11 -25   1      956.49     1135.64     91.99 o 
 -10 -25   1      718.91      755.29     81.95 o 
  -9 -25   1    14063.27    15107.66    351.36 o 
  -8 -25   1      209.40      111.71     53.73 o 
  -7 -25   1    16189.04    16835.85    371.07 o 
  -6 -25   1      402.54      436.40     49.48 o 
  -5 -25   1    29077.53    30174.34    604.92 o 
  -4 -25   1      998.20      817.90     60.30 o 
  -3 -25   1     3523.60     3357.43    100.89 o 
  -2 -25   1      832.72      796.65     52.57 o 
  -1 -25   1     2739.59     2892.04     93.54 o 
   0 -25   1      886.53      828.73     50.25 o 
   1 -25   1     4321.74     4084.88     95.47 o 
   2 -25   1       24.18       19.33     27.06 o 
   3 -25   1      495.68      498.24     39.04 o 
   4 -25   1       76.87      107.84     61.85 o 
   5 -25   1     4015.89     4302.12    138.77 o 
   6 -25   1      646.39      637.01     56.43 o 
   7 -25   1     4834.34     4874.57    147.66 o 
   8 -25   1       76.83       61.46     53.73 o 
   9 -25   1      587.00      400.84     62.23 o 
  10 -25   1      662.16      594.10     81.95 o 
  11 -25   1    11702.54    13401.11    331.26 o 
  12 -25   1      672.41      665.61     99.34 o 
  13 -25   1     6088.59     6049.25    270.96 o 
  14 -25   1      334.74      325.07    105.52 o 
  15 -25   1      174.78       19.33    124.08 o 
 -15 -24   1     3061.54     2473.81    179.35 o 
 -14 -24   1       53.31       19.33    112.48 o 
 -13 -24   1     7131.46     6899.23    278.69 o 
 -12 -24   1     1510.38     1714.66    108.23 o 
 -11 -24   1      593.44      606.08     79.63 o 
 -10 -24   1       15.49      -57.59     61.46 o 
  -9 -24   1      659.05      609.18     73.83 o 
  -8 -24   1     1211.19     1377.60     83.10 o 
  -7 -24   1      125.91       76.92     50.25 o 
  -6 -24   1      337.91      305.36     49.86 o 
  -5 -24   1     1311.74     1273.63     66.48 o 
  -4 -24   1      454.85      462.68     50.64 o 
  -3 -24   1     1038.82      954.74     57.59 o 
  -2 -24   1      787.80      758.38     51.41 o 
  -1 -24   1    35404.98    36501.50    617.68 o 
   0 -24   1        2.22       34.79     39.04 o 
   1 -24   1    14364.05    14263.85    252.41 o 
   2 -24   1     1387.72     1350.16     45.61 o 
   3 -24   1    38238.67    39482.06    592.94 o 
   4 -24   1      325.49      352.52     39.81 o 
   5 -24   1      284.28      296.47     53.34 o 
   6 -24   1      175.84      111.71     53.73 o 
   7 -24   1     3790.92     3935.30    124.85 o 
   8 -24   1      111.66      220.71     57.21 o 
   9 -24   1      107.43       53.73     50.25 o 
  10 -24   1     1118.45     1001.51     82.72 o 
  11 -24   1      145.61       69.58     73.44 o 
  12 -24   1      228.91      340.92    105.52 o 
  13 -24   1      478.48      413.20    111.32 o 
  14 -24   1      725.07      489.74    118.28 o 
  15 -24   1      179.15       19.33    124.08 o 
 -15 -23   1      638.73      698.08    124.85 o 
 -14 -23   1      137.81      100.11     91.99 o 
 -13 -23   1      879.81      731.32    110.94 o 
 -12 -23   1      991.05     1173.52     97.79 o 
 -11 -23   1     8785.54     9491.33    242.36 o 
 -10 -23   1      845.74     1045.19     80.40 o 
  -9 -23   1    11099.76    11837.58    297.63 o 
  -8 -23   1     2669.33     2586.29     94.70 o 
  -7 -23   1      105.35       89.29     42.13 o 
  -6 -23   1      246.63      213.37     41.75 o 
  -5 -23   1     1919.66     1926.48     76.53 o 
  -4 -23   1      279.76      263.23     38.27 o 
  -3 -23   1    30150.85    30174.34    432.14 o 
  -2 -23   1       62.74       50.25     34.40 o 
  -1 -23   1     6081.37     6653.40    152.29 o 
   0 -23   1      234.61      231.92     37.88 o 
   1 -23   1     1045.51     1057.17     44.45 o 
   2 -23   1     1132.02     1118.63     45.61 o 
   3 -23   1      273.78      267.48     34.40 o 
   4 -23   1      166.60      154.61     38.65 o 
   5 -23   1    25021.80    26533.20    445.67 o 
   6 -23   1      168.44      177.03     46.38 o 
   7 -23   1     7526.04     8104.44    201.38 o 
   8 -23   1      378.17      371.46     57.59 o 
   9 -23   1     5082.86     5464.42    174.71 o 
  10 -23   1      284.98      267.48     69.19 o 
  11 -23   1     4576.78     4762.48    154.61 o 
  12 -23   1      768.06      563.95    109.39 o 
  13 -23   1     2302.94     2232.62    152.68 o 
  14 -23   1      836.34      864.68    131.81 o 
  15 -23   1     6856.57     5905.07    286.81 o 
 -15 -22   1     5677.01     5076.34    257.04 o 
 -14 -22   1      202.71      103.98    107.84 o 
 -13 -22   1       62.29      273.67    100.89 o 
 -12 -22   1      757.46      714.70     86.58 o 
 -11 -22   1     7187.82     8003.95    222.64 o 
 -10 -22   1     1311.66     1350.16     86.97 o 
  -9 -22   1      618.00      514.86     64.94 o 
  -8 -22   1      502.20      410.88     63.00 o 
  -7 -22   1      560.14      418.23     53.34 o 
  -6 -22   1      474.84      366.82     45.22 o 
  -5 -22   1      309.11      170.46     47.16 o 
  -4 -22   1      270.71      281.78     27.06 o 
  -3 -22   1    18890.15    18167.84    284.88 o 
  -2 -22   1      733.99      704.65     36.33 o 
  -1 -22   1    11451.44    11276.34    211.43 o 
   0 -22   1     1075.80     1102.39     45.22 o 
   1 -22   1    32430.32    33296.76    430.98 o 
   2 -22   1     1564.96     1633.10     55.27 o 
   3 -22   1     1743.22     1792.74     52.57 o 
   4 -22   1      509.11      531.87     34.40 o 
   5 -22   1    22841.15    22301.43    371.46 o 
   6 -22   1      586.39      579.03     41.75 o 
   7 -22   1    14312.68    15261.11    291.83 o 
   8 -22   1      357.41      373.78     52.96 o 
   9 -22   1      281.61      231.92     62.62 o 
  10 -22   1      882.31      912.99     78.85 o 
  11 -22   1     7862.09     8512.62    229.60 o 
  12 -22   1      998.70      890.57    103.98 o 
  13 -22   1     1643.75     1476.17    133.74 o 
  14 -22   1        9.93       42.52     96.63 o 
  15 -22   1      896.98      748.33    132.58 o 
 -16 -21   1      282.83      487.03    219.55 o 
 -15 -21   1     2492.48     1845.70    160.41 o 
 -14 -21   1      223.89      313.87    103.59 o 
 -13 -21   1      651.47      517.95    104.75 o 
 -12 -21   1      871.74      872.02     84.26 o 
 -11 -21   1     1345.65     1442.93     89.68 o 
 -10 -21   1     1161.12     1377.60     83.10 o 
  -9 -21   1     1431.63     1500.14     81.95 o 
  -8 -21   1       62.46        7.73     50.64 o 
  -7 -21   1     4285.40     4542.15    125.62 o 
  -6 -21   1      660.23      618.45     46.38 o 
  -5 -21   1    41864.46    43767.95    650.54 o 
  -4 -21   1      185.26      162.34     27.06 o 
  -3 -21   1     1423.48     1509.80     48.32 o 
  -2 -21   1     1916.75     1921.07     54.50 o 
  -1 -21   1     9314.37     9969.47    198.68 o 
   0 -21   1     1148.69     1207.92     51.80 o 
   1 -21   1       97.16      139.54     26.28 o 
   2 -21   1       59.35       61.46     27.44 o 
   3 -21   1       33.56       38.65     27.06 o 
   4 -21   1     1118.44      954.74     46.00 o 
   5 -21   1     5989.12     6482.16    140.31 o 
   6 -21   1     1099.28     1169.26     55.27 o 
   7 -21   1     6411.14     6775.93    143.40 o 
   8 -21   1      306.57      239.65     42.52 o 
   9 -21   1     1947.47     2003.79     94.70 o 
  10 -21   1      149.44      135.29     62.23 o 
  11 -21   1     7541.35     8318.58    226.90 o 
  12 -21   1     1275.47     1156.51    114.03 o 
  13 -21   1     3844.86     4029.22    189.40 o 
  14 -21   1      299.76      305.36    112.87 o 
  15 -21   1       12.16       34.79    112.48 o 
 -16 -20   1      126.42       65.32    142.63 o 
 -15 -20   1     1241.47      931.93    132.97 o 
 -14 -20   1       35.01       19.33     93.15 o 
 -13 -20   1     6664.18     6552.51    241.58 o 
 -12 -20   1      322.84      459.97     77.31 o 
 -11 -20   1       32.22       42.52     58.37 o 
 -10 -20   1      117.88      173.55     57.21 o 
  -9 -20   1     5387.53     5192.30    143.40 o 
  -8 -20   1       94.91      115.57     50.64 o 
  -7 -20   1      358.41      413.20     37.88 o 
  -6 -20   1     1080.97     1194.77     51.41 o 
  -5 -20   1      903.92      916.86     41.36 o 
  -4 -20   1       21.89       34.79     23.58 o 
  -3 -20   1      590.36      714.70     33.24 o 
  -2 -20   1     2008.51     1937.69     54.89 o 
  -1 -20   1    17221.76    17094.82    292.61 o 
   0 -20   1      526.59      514.86     42.52 o 
   1 -20   1      507.50      441.42     26.28 o 
   2 -20   1     2387.54     2376.02     60.69 o 
   3 -20   1    73242.56    78690.85   1046.35 o 
   4 -20   1     1407.67     1336.25     49.86 o 
   5 -20   1      415.28      320.44     37.88 o 
   6 -20   1      287.83      336.28     34.40 o 
   7 -20   1     9905.51     9969.47    198.68 o 
   8 -20   1      496.63      495.54     47.16 o 
   9 -20   1      352.68      320.44     46.77 o 
  10 -20   1     1215.68     1340.88     86.58 o 
  11 -20   1      149.31      146.88     61.85 o 
  12 -20   1      219.66      228.05     80.79 o 
  13 -20   1      300.29      441.42    102.04 o 
  14 -20   1      271.22      197.52    104.75 o 
  15 -20   1     2746.68     2617.99    171.62 o 
 -16 -19   1      213.39      277.53    215.30 o 
 -15 -19   1     2434.34     2244.21    165.05 o 
 -14 -19   1      420.29      462.68    104.36 o 
 -13 -19   1      853.75      989.53    105.52 o 
 -12 -19   1      916.64     1057.17     80.79 o 
 -11 -19   1     1458.31     1633.10     90.45 o 
 -10 -19   1      883.89      768.81     68.80 o 
  -9 -19   1    11345.83    11905.23    284.88 o 
  -8 -19   1      730.08      738.28     50.64 o 
  -7 -19   1     9635.62    10269.80    201.77 o 
  -6 -19   1     2699.97     2675.58     77.31 o 
  -5 -19   1     8825.52     9370.34    168.53 o 
  -4 -19   1      152.30      182.06     23.58 o 
  -3 -19   1    43699.96    45794.15    611.88 o 
  -2 -19   1       16.13       50.25     22.81 o 
  -1 -19   1     7005.15     6961.47    145.34 o 
   0 -19   1     1881.49     1766.46     57.59 o 
   1 -19   1     6738.27     7307.80    127.56 o 
   2 -19   1      663.14      672.18     35.56 o 
   3 -19   1       37.92       38.65     27.06 o 
   4 -19   1      537.10      594.10     33.24 o 
   5 -19   1     1064.40     1045.19     44.06 o 
   6 -19   1       23.09        7.73     35.17 o 
   7 -19   1     2243.08     2185.85     69.58 o 
   8 -19   1      732.00      718.18     49.86 o 
   9 -19   1    11993.37    12677.13    252.02 o 
  10 -19   1     1633.69     1423.99     65.71 o 
  11 -19   1     2496.59     2675.58    109.39 o 
  12 -19   1      270.28      420.93     89.29 o 
  13 -19   1      512.44      599.90    103.59 o 
  14 -19   1      161.78      239.65    103.98 o 
  15 -19   1     2554.32     1953.93    165.05 o 
  16 -19   1      532.80      803.60    211.43 o 
 -16 -18   1      319.76      217.23    155.77 o 
 -15 -18   1     6940.72     7128.45    451.47 o 
 -14 -18   1      891.67      886.71    107.46 o 
 -13 -18   1     2529.65     2694.91    141.86 o 
 -12 -18   1      457.01      343.24     73.83 o 
 -11 -18   1    10841.92    11026.64    261.30 o 
 -10 -18   1      611.69      655.95     60.69 o 
  -9 -18   1    12198.06    12719.27    252.41 o 
  -8 -18   1      522.89      444.13     41.75 o 
  -7 -18   1      421.59      428.67     38.65 o 
  -6 -18   1     4601.24     4694.06    102.04 o 
  -5 -18   1     1503.01     1466.89     52.57 o 
  -4 -18   1     2256.36     2209.04     52.57 o 
  -3 -18   1    23123.67    25134.33    354.84 o 
  -2 -18   1     1079.51     1053.30     40.20 o 
  -1 -18   1    16902.81    17751.16    298.02 o 
   0 -18   1     1490.04     1466.89     52.57 o 
   1 -18   1    87204.74    88205.75   1255.46 o 
   2 -18   1     1626.70     1724.71     51.80 o 
   3 -18   1     1714.56     1673.69     51.02 o 
   4 -18   1       59.84       42.52     23.58 o 
   5 -18   1    16941.03    17917.37    282.94 o 
   6 -18   1      276.81      331.65     34.01 o 
   7 -18   1       40.67       50.25     27.44 o 
   8 -18   1     2746.45     2786.13     85.42 o 
   9 -18   1     8499.91     9036.38    189.01 o 
  10 -18   1      245.81      213.37     47.16 o 
  11 -18   1      459.26      449.54     57.98 o 
  12 -18   1      779.19      772.29     96.63 o 
  13 -18   1       44.26       22.81     76.92 o 
  14 -18   1       98.04      135.29     80.79 o 
  15 -18   1     1024.05      772.29    107.07 o 
  16 -18   1      246.89      300.72    157.32 o 
 -16 -17   1      247.56      149.97    201.00 o 
 -15 -17   1       97.43      -34.79    162.34 o 
 -14 -17   1     1193.12     1114.76    112.09 o 
 -13 -17   1     5130.54     5111.90    213.37 o 
 -12 -17   1     1115.05     1090.02     81.95 o 
 -11 -17   1     1777.50     1673.69     86.58 o 
 -10 -17   1      312.59      267.48     46.77 o 
  -9 -17   1     2513.61     2580.11     81.95 o 
  -8 -17   1     1140.99     1122.88     49.86 o 
  -7 -17   1    15692.97    16085.97    268.25 o 
  -6 -17   1     2632.81     2498.55     68.42 o 
  -5 -17   1     6091.58     6214.68    107.84 o 
  -4 -17   1     3121.38     3193.93     63.39 o 
  -3 -17   1    19832.15    20625.81    303.43 o 
  -2 -17   1     1921.45     1915.66     49.09 o 
  -1 -17   1    50052.04    52260.47    739.05 o 
   0 -17   1      920.07      947.01     38.27 o 
   1 -17   1     4291.28     4475.28     91.61 o 
   2 -17   1      698.60      775.77     34.79 o 
   3 -17   1     2839.50     2656.26     64.16 o 
   4 -17   1      107.16      119.83     23.19 o 
   5 -17   1      293.86      294.54     27.83 o 
   6 -17   1     1360.57     1400.80     51.02 o 
   7 -17   1    14882.95    15834.73    265.93 o 
   8 -17   1     4111.36     4180.75    104.36 o 
   9 -17   1     8262.45     8501.03    183.60 o 
  10 -17   1      289.79      354.84     49.09 o 
  11 -17   1     8350.50     8697.00    197.13 o 
  12 -17   1      378.08      420.93     66.48 o 
  13 -17   1     2865.91     2919.10    161.18 o 
  14 -17   1      837.63      989.53    109.39 o 
  15 -17   1     4312.04     4188.86    345.95 o 
  16 -17   1      490.80      340.92    204.48 o 
 -16 -16   1      487.80      786.21    188.24 o 
 -15 -16   1      116.69      217.23    185.15 o 
 -14 -16   1       31.86       46.77     93.54 o 
 -13 -16   1     2885.82     2580.11    145.34 o 
 -12 -16   1     1548.63     1618.03     95.09 o 
 -11 -16   1       28.60       30.54     46.00 o 
 -10 -16   1      130.12      142.63     46.00 o 
  -9 -16   1    70747.32    72571.25   1205.98 o 
  -8 -16   1     1990.76     2065.63     67.64 o 
  -7 -16   1     2525.17     2424.72     67.26 o 
  -6 -16   1      989.43      861.20     43.68 o 
  -5 -16   1    20831.71    19655.22    279.08 o 
  -4 -16   1      133.35      115.57     18.55 o 
  -3 -16   1    20772.78    21546.53    328.55 o 
  -2 -16   1      533.18      459.97     26.67 o 
  -1 -16   1    43248.66    44394.52    576.32 o 
   0 -16   1      489.36      495.54     27.83 o 
   1 -16   1      192.22      197.52     19.33 o 
   2 -16   1      304.09      294.54     23.58 o 
   3 -16   1    65144.52    65866.84    861.58 o 
   4 -16   1     1404.91     1386.88     37.11 o 
   5 -16   1     5116.54     5318.31     99.73 o 
   6 -16   1       20.67       50.25     27.44 o 
   7 -16   1    23610.28    24177.66    386.53 o 
   8 -16   1     1800.79     1648.18     65.71 o 
   9 -16   1     7644.55     7804.88    164.66 o 
  10 -16   1      647.27      572.84     50.64 o 
  11 -16   1     1255.39     1340.88     68.42 o 
  12 -16   1       19.79       57.59     61.46 o 
  13 -16   1     1064.33      864.68     80.40 o 
  14 -16   1      715.81      665.61    105.91 o 
  15 -16   1     6023.83     6283.49    413.98 o 
  16 -16   1        2.52     -209.11    209.11 o 
 -16 -15   1      327.42      217.23    197.91 o 
 -15 -15   1      209.76       19.33    174.71 o 
 -14 -15   1      507.55      366.82     97.79 o 
 -13 -15   1     3700.88     3880.79    162.73 o 
 -12 -15   1     2291.04     2381.82    103.20 o 
 -11 -15   1      579.77      526.46     54.11 o 
 -10 -15   1      894.66      879.36     55.27 o 
  -9 -15   1     3293.81     3250.36     91.99 o 
  -8 -15   1     1925.68     2015.00     66.87 o 
  -7 -15   1    38125.01    39284.55    566.66 o 
  -6 -15   1      157.96      173.55     26.28 o 
  -5 -15   1    24246.71    25510.43    357.54 o 
  -4 -15   1      424.47      383.44     24.35 o 
  -3 -15   1    25237.49    24488.05    311.16 o 
  -2 -15   1      378.63      393.49     22.03 o 
  -1 -15   1      131.48       96.63     19.71 o 
   0 -15   1     2557.65     2498.55     56.05 o 
   1 -15   1     2540.05     2688.73     64.55 o 
   2 -15   1     1541.07     1558.50     44.06 o 
   3 -15   1     3705.28     4005.64     86.58 o 
   4 -15   1      579.42      529.16     25.90 o 
   5 -15   1     9626.82     8685.40    139.15 o 
   6 -15   1      144.29      149.97     30.54 o 
   7 -15   1     3741.69     3720.00     90.84 o 
   8 -15   1     1185.87     1057.17     52.57 o 
   9 -15   1    80860.42    84949.59   1413.55 o 
  10 -15   1      649.34      594.10     51.41 o 
  11 -15   1     3394.71     3214.80    105.91 o 
  12 -15   1      180.56      119.83     61.07 o 
  13 -15   1     1668.66     1623.05     95.09 o 
  14 -15   1      913.65      861.20     94.70 o 
  15 -15   1     5591.83     5464.42    330.87 o 
  16 -15   1     1761.45     1735.15    253.95 o 
 -16 -14   1      576.51      989.53    219.16 o 
 -15 -14   1     4004.69     3927.57    288.35 o 
 -14 -14   1      500.92      549.26     98.95 o 
 -13 -14   1      404.70      444.13     65.71 o 
 -12 -14   1      487.94      459.97     66.87 o 
 -11 -14   1     8285.53     8466.63    194.43 o 
 -10 -14   1     1152.71     1118.63     58.37 o 
  -9 -14   1      163.18      107.84     38.65 o 
  -8 -14   1      110.89       76.92     34.79 o 
  -7 -14   1     3965.27     3966.61     86.20 o 
  -6 -14   1      407.04      413.20     30.15 o 
  -5 -14   1     3504.79     3990.18     70.74 o 
  -4 -14   1       30.88       76.92     15.07 o 
  -3 -14   1     9531.35    10231.92    163.50 o 
  -2 -14   1     2278.51     2309.54     53.73 o 
  -1 -14   1     4358.39     4668.55     85.04 o 
   0 -14   1     4325.65     4261.53     81.17 o 
   1 -14   1   160822.13   158571.44   2673.65 o 
   2 -14   1     2151.71     2333.50     54.11 o 
   3 -14   1     2760.58     2708.05     64.55 o 
   4 -14   1      346.91      331.65     22.81 o 
   5 -14   1    59573.92    62589.80    902.17 o 
   6 -14   1      742.13      698.08     39.43 o 
   7 -14   1      168.44      243.52     34.79 o 
   8 -14   1      623.66      462.68     37.49 o 
   9 -14   1      724.80      728.23     50.25 o 
  10 -14   1      707.87      761.86     54.89 o 
  11 -14   1      733.49      728.23     67.26 o 
  12 -14   1     1713.81     1787.33     89.29 o 
  13 -14   1        8.19       22.81     61.46 o 
  14 -14   1       98.74       -3.87     74.21 o 
  15 -14   1      240.13      217.23    185.15 o 
  16 -14   1      509.67      331.65    228.83 o 
 -16 -13   1      321.21      217.23    139.15 o 
 -15 -13   1      854.87      807.08    204.86 o 
 -14 -13   1      981.91     1106.26    107.46 o 
 -13 -13   1     3366.80     3257.32    127.56 o 
 -12 -13   1      921.53      974.06     69.96 o 
 -11 -13   1     1934.76     1761.05     73.05 o 
 -10 -13   1     5793.95     5943.34    143.79 o 
  -9 -13   1     1056.24     1077.66     49.09 o 
  -8 -13   1      419.30      347.88     39.43 o 
  -7 -13   1     7526.39     7630.17    130.26 o 
  -6 -13   1      388.41      383.44     31.70 o 
  -5 -13   1    38170.38    41154.98    555.06 o 
  -4 -13   1       62.91      107.84     19.33 o 
  -3 -13   1    18582.83    18759.24    255.50 o 
  -2 -13   1     2352.09     2327.70     54.11 o 
  -1 -13   1     1888.79     1543.81     44.06 o 
   0 -13   1     2386.74     2399.99     54.89 o 
   1 -13   1      184.65      127.94     19.71 o 
   2 -13   1     2165.99     2268.18     53.34 o 
   3 -13   1      332.77      420.93     22.81 o 
   4 -13   1      136.94      131.03     20.10 o 
   5 -13   1     4433.34     4779.48     85.81 o 
   6 -13   1      498.07      476.21     29.76 o 
   7 -13   1    11058.72    12027.76    204.48 o 
   8 -13   1     1792.01     1719.69     61.85 o 
   9 -13   1    23984.88    24546.41    428.67 o 
  10 -13   1       97.18      149.97     42.52 o 
  11 -13   1     7595.85     7695.49    196.36 o 
  12 -13   1     1042.26     1090.02     78.08 o 
  13 -13   1     2887.00     2832.13    125.62 o 
  14 -13   1     1205.47     1282.52     93.54 o 
  15 -13   1     1008.29     1037.07    140.31 o 
  16 -13   1      953.75      775.77    214.91 o 
 -16 -12   1      398.20      170.46    197.91 o 
 -15 -12   1      184.09      115.57    169.69 o 
 -14 -12   1      222.91      354.84    105.52 o 
 -13 -12   1    13722.99    13401.11    331.26 o 
 -12 -12   1     1108.94     1331.99     77.31 o 
 -11 -12   1     1695.27     1750.61     67.64 o 
 -10 -12   1     3500.17     3186.97     91.22 o 
  -9 -12   1     5569.61     5455.15    119.44 o 
  -8 -12   1      260.54      309.61     35.17 o 
  -7 -12   1      472.38      489.74     30.15 o 
  -6 -12   1       44.08       81.17     27.06 o 
  -5 -12   1     9192.54     8977.62    129.49 o 
  -4 -12   1      916.82      935.80     26.67 o 
  -3 -12   1    29960.85    32664.39    449.54 o 
  -2 -12   1     1904.25     1975.96     44.06 o 
  -1 -12   1    64133.39    66827.75   1060.65 o 
   0 -12   1     1849.47     1872.37     48.32 o 
   1 -12   1      649.05      718.18     26.67 o 
   2 -12   1       58.29       50.25     15.85 o 
   3 -12   1   162252.02   162357.14   3857.99 o 
   4 -12   1      579.84      609.18     27.44 o 
   5 -12   1     2080.90     2015.00     44.84 o 
   6 -12   1      468.44      405.86     30.15 o 
   7 -12   1       52.43       96.63     30.54 o 
   8 -12   1       71.71       92.77     31.31 o 
   9 -12   1     2190.91     2351.67     72.28 o 
  10 -12   1     1468.66     1543.81     63.39 o 
  11 -12   1      163.89      185.54     57.59 o 
  12 -12   1       78.98       57.59     57.59 o 
  13 -12   1      644.43      665.61     64.16 o 
  14 -12   1       38.45       15.46     65.32 o 
  15 -12   1     7755.41     8239.35    304.59 o 
  16 -12   1       39.61      207.95    143.40 o 
 -17 -11   1      218.48      347.88    150.75 o 
 -16 -11   1      231.32       89.29    197.52 o 
 -15 -11   1      116.06       15.46    107.46 o 
 -14 -11   1      512.19      373.78    108.23 o 
 -13 -11   1     4506.93     4392.56    148.43 o 
 -12 -11   1     2202.26     2256.20     94.31 o 
 -11 -11   1     1693.80     1618.03     64.94 o 
 -10 -11   1     1498.53     1568.55     64.16 o 
  -9 -11   1      723.68      711.22     43.29 o 
  -8 -11   1       87.53       92.77     27.44 o 
  -7 -11   1     3914.67     4005.65     78.85 o 
  -6 -11   1      238.18      273.67     26.67 o 
  -5 -11   1    27170.57    26472.51    364.11 o 
  -4 -11   1     2049.36     2105.06     39.81 o 
  -3 -11   1    54870.62    57711.37    746.78 o 
  -2 -11   1       33.68       22.81     15.46 o 
  -1 -11   1    14692.01    14849.07    242.36 o 
   0 -11   1      427.71      413.20     22.81 o 
   1 -11   1    12852.38    12398.83    207.57 o 
   2 -11   1       19.09        3.87     15.46 o 
   3 -11   1    15832.41    18251.72    285.65 o 
   4 -11   1      786.61      786.21     27.83 o 
   5 -11   1    22283.74    21784.63    293.77 o 
   6 -11   1      227.30      224.58     27.83 o 
   7 -11   1     1783.88     1583.24     49.48 o 
   8 -11   1      501.96      444.13     34.01 o 
   9 -11   1     2704.58     2786.13     78.85 o 
  10 -11   1      123.17       50.25     34.40 o 
  11 -11   1     5167.34     5085.23    141.86 o 
  12 -11   1      174.72      220.71     53.73 o 
  13 -11   1     2832.17     2838.70    112.48 o 
  14 -11   1      814.46      886.71    122.14 o 
  15 -11   1      479.65      602.99    128.33 o 
  16 -11   1     1465.80     1354.80    160.02 o 
 -17 -10   1      237.03      495.54    202.16 o 
 -16 -10   1      598.32      371.46    131.81 o 
 -15 -10   1     1983.21     1872.37    139.93 o 
 -14 -10   1       82.56      -46.77     93.54 o 
 -13 -10   1     1621.74     1524.49     87.36 o 
 -12 -10   1      431.91      325.07     58.37 o 
 -11 -10   1    35625.49    37409.86    649.38 o 
 -10 -10   1      905.41      916.86     45.22 o 
  -9 -10   1     1657.49     1578.22     49.48 o 
  -8 -10   1      161.27      127.94     26.67 o 
  -7 -10   1      251.19      220.71     27.83 o 
  -6 -10   1      435.77      452.24     26.28 o 
  -5 -10   1     9062.15     8883.70    129.10 o 
  -4 -10   1     2720.40     2727.38     51.80 o 
  -3 -10   1    88754.56    89689.27   1377.99 o 
  -2 -10   1       27.78       46.77     11.98 o 
  -1 -10   1   116914.54   119405.56   2062.54 o 
   0 -10   1     4642.12     4148.66     80.01 o 
   1 -10   1   111496.69   109645.21   2141.01 o 
   2 -10   1     2127.07     2105.06     51.41 o 
   3 -10   1    27121.12    30282.57    432.92 o 
   4 -10   1     1513.18     1509.80     38.65 o 
   5 -10   1   106901.59   109768.52   1483.13 o 
   6 -10   1      428.99      425.96     28.22 o 
   7 -10   1     4247.20     4069.04     87.36 o 
   8 -10   1      149.24      154.61     30.92 o 
   9 -10   1    15465.50    16085.97    299.56 o 
  10 -10   1      266.43      309.61     39.43 o 
  11 -10   1     1175.91     1452.59     75.76 o 
  12 -10   1     3602.64     3629.55    127.17 o 
  13 -10   1     3845.44     3607.13    126.78 o 
  14 -10   1      111.92      100.11    100.89 o 
  15 -10   1      934.33     1013.10    122.53 o 
  16 -10   1      411.87      364.11    135.29 o 
  17 -10   1     3171.24     3674.39    338.99 o 
 -17  -9   1      301.11      224.58    212.21 o 
 -16  -9   1     1357.60     1304.94    143.79 o 
 -15  -9   1      574.87      728.23    117.51 o 
 -14  -9   1     1204.37     1461.87    119.05 o 
 -13  -9   1     2407.70     2333.50    102.04 o 
 -12  -9   1      821.65      741.37     57.59 o 
 -11  -9   1     8008.36     8455.03    160.02 o 
 -10  -9   1     3072.00     2986.36     74.60 o 
  -9  -9   1    18278.47    18352.61    286.42 o 
  -8  -9   1      471.53      425.96     30.92 o 
  -7  -9   1     1352.43     1485.83     43.29 o 
  -6  -9   1      246.67      247.38     23.58 o 
  -5  -9   1    10406.61    10231.92    150.75 o 
  -4  -9   1      288.16      325.07     15.85 o 
  -3  -9   1    73534.26    74866.87   1156.89 o 
  -2  -9   1     3977.05     3826.68     69.19 o 
  -1  -9   1     9080.42     8093.24    145.34 o 
   0  -9   1    11238.06    10536.13    165.82 o 
   1  -9   1      526.96      529.16     22.81 o 
   2  -9   1     1343.96     1318.47     35.95 o 
   3  -9   1     1490.40     1519.46     34.01 o 
   4  -9   1      279.29      286.03     18.94 o 
   5  -9   1      704.48      694.99     22.81 o 
   6  -9   1     1848.30     1797.77     52.57 o 
   7  -9   1     4491.46     4677.05     93.54 o 
   8  -9   1      543.84      462.68     34.79 o 
   9  -9   1     5068.96     4909.36    113.25 o 
  10  -9   1     1964.30     1872.37     64.55 o 
  11  -9   1    11517.19    11249.67    263.62 o 
  12  -9   1     2381.59     2185.85     98.95 o 
  13  -9   1     6679.49     6562.56    181.28 o 
  14  -9   1      456.96      444.13    107.46 o 
  15  -9   1      856.52      755.29    105.91 o 
  16  -9   1      830.73      555.06    149.59 o 
  17  -9   1     2056.49     1771.48    156.93 o 
 -17  -8   1     4600.52     4261.53    251.63 o 
 -16  -8   1        4.72      -27.44    120.21 o 
 -15  -8   1      231.66      347.88    115.96 o 
 -14  -8   1      384.11      489.74    104.75 o 
 -13  -8   1    19438.75    20023.20    580.57 o 
 -12  -8   1      514.23      531.87     54.50 o 
 -11  -8   1      244.24      247.38     39.04 o 
 -10  -8   1     3383.11     3222.14     77.69 o 
  -9  -8   1      532.17      549.26     34.79 o 
  -8  -8   1      654.51      698.08     36.33 o 
  -7  -8   1     1789.34     1714.66     46.38 o 
  -6  -8   1      116.39      131.03     20.10 o 
  -5  -8   1      293.81      444.13     23.58 o 
  -4  -8   1       58.93       65.32     15.07 o 
  -3  -8   1     6285.02     6899.23     92.77 o 
  -2  -8   1     1367.67     1350.16     27.44 o 
  -1  -8   1   605835.69   601159.13  13497.36 o 
   0  -8   1    21313.18    20058.38    299.56 o 
   1  -8   1    62391.95    65484.55   1113.60 o 
   2  -8   1     5656.40     5282.37     90.45 o 
   3  -8   1   260667.36   251791.70   5677.79 o 
   4  -8   1      567.74      618.45     24.74 o 
   5  -8   1     1649.55     1819.03     37.11 o 
   6  -8   1      479.68      383.44     26.67 o 
   7  -8   1     7434.88     8295.78    147.27 o 
   8  -8   1       64.81       81.17     27.06 o 
   9  -8   1     3924.79     3911.72     85.42 o 
  10  -8   1     3256.99     3379.07     86.58 o 
  11  -8   1     3374.26     3041.24     95.86 o 
  12  -8   1      586.30      520.66     62.23 o 
  13  -8   1      458.56      320.44     62.23 o 
  14  -8   1       41.22      154.61    100.50 o 
  15  -8   1     2379.11     2116.66    148.82 o 
  16  -8   1      190.11       -7.73    132.19 o 
  17  -8   1     1489.38     1678.71    158.09 o 
 -17  -7   1     1621.34     1500.14    168.53 o 
 -16  -7   1      410.78      579.03    131.81 o 
 -15  -7   1      181.51      157.71    100.11 o 
 -14  -7   1      238.73      197.52     80.40 o 
 -13  -7   1     2475.94     2321.52    113.64 o 
 -12  -7   1     2132.53     2162.65     74.99 o 
 -11  -7   1    12300.20    12579.34    223.03 o 
 -10  -7   1     4174.62     4204.71     88.52 o 
  -9  -7   1     8414.98     8558.24    149.59 o 
  -8  -7   1     1442.68     1423.99     42.13 o 
  -7  -7   1     5960.53     5584.63    102.04 o 
  -6  -7   1      486.17      520.66     28.22 o 
  -5  -7   1    14213.74    13777.98    189.79 o 
  -4  -7   1     6243.66     6000.93     96.25 o 
  -3  -7   1    31747.58    32462.62    425.57 o 
  -2  -7   1      731.90      765.34     20.49 o 
  -1  -7   1   109933.59   105404.94   2583.59 o 
   0  -7   1     8386.96     7816.09    131.81 o 
   1  -7   1    64720.77    67892.65   1134.09 o 
   2  -7   1     7971.20     7350.32    127.94 o 
   3  -7   1      835.65      894.44     22.42 o 
   4  -7   1     1769.97     1771.48     36.72 o 
   5  -7   1    65076.61    67730.70    938.50 o 
   6  -7   1     1936.48     1766.46     52.18 o 
   7  -7   1      994.50     1143.75     33.63 o 
   8  -7   1     1537.27     1485.83     47.93 o 
   9  -7   1     1949.06     1829.46     53.34 o 
  10  -7   1      533.97      514.86     42.52 o 
  11  -7   1    12348.50    11932.29    271.73 o 
  12  -7   1     1184.43     1152.26     67.64 o 
  13  -7   1    12486.51    12205.56    371.07 o 
  14  -7   1      181.83       61.46     96.25 o 
  15  -7   1     2335.40     2156.86    138.77 o 
  16  -7   1     1093.60      939.28    148.82 o 
  17  -7   1     3483.59     3510.50    228.44 o 
 -17  -6   1      131.11      162.34    142.63 o 
 -16  -6   1      479.13      624.64    130.65 o 
 -15  -6   1     4882.88     4874.57    208.34 o 
 -14  -6   1      282.14      188.63     76.92 o 
 -13  -6   1     2696.04     2455.26    110.94 o 
 -12  -6   1      923.28      993.39     58.75 o 
 -11  -6   1    33167.34    32194.37    513.32 o 
 -10  -6   1     2141.90     2116.66     63.00 o 
  -9  -6   1    10718.92    10961.70    182.44 o 
  -8  -6   1      293.57      220.71     27.83 o 
  -7  -6   1    15815.57    16546.72    255.89 o 
  -6  -6   1     1979.76     2099.65     51.41 o 
  -5  -6   1      835.84      924.20     30.15 o 
  -4  -6   1     5185.75     4643.04     76.15 o 
  -3  -6   1    45532.92    46407.97    562.41 o 
  -2  -6   1      527.72      520.66     14.30 o 
  -1  -6   1    20290.40    21638.14    347.49 o 
   0  -6   1     1192.88      943.14     22.81 o 
   1  -6   1    66162.18    64249.19   1292.18 o 
   2  -6   1      708.43      691.51     22.81 o 
   3  -6   1    16539.15    17029.89    227.28 o 
   4  -6   1     1268.23     1246.96     30.92 o 
   5  -6   1    53445.95    52061.79    652.47 o 
   6  -6   1      959.06      800.12     31.70 o 
   7  -6   1     3223.85     2932.24     60.69 o 
   8  -6   1     1281.01     1229.56     43.68 o 
   9  -6   1     7307.22     6868.31    123.69 o 
  10  -6   1      227.01      235.79     34.40 o 
  11  -6   1     1723.49     1457.23     71.12 o 
  12  -6   1      775.38      772.29     62.23 o 
  13  -6   1     5490.14     5575.36    204.09 o 
  14  -6   1        1.99      119.83     96.63 o 
  15  -6   1       44.92       76.92    107.84 o 
  16  -6   1      200.67      177.03    107.46 o 
  17  -6   1     2068.30     1735.15    176.26 o 
 -17  -5   1     2293.11     2151.06    178.96 o 
 -16  -5   1      403.17      352.52    130.65 o 
 -15  -5   1     2246.23     2139.46    149.59 o 
 -14  -5   1     1446.52     1602.95    104.36 o 
 -13  -5   1     1013.24      981.79     81.95 o 
 -12  -5   1     1029.41     1065.29     52.96 o 
 -11  -5   1     2005.59     1845.70     58.75 o 
 -10  -5   1     2325.92     2376.02     66.48 o 
  -9  -5   1     7464.29     7382.40    138.77 o 
  -8  -5   1     1094.23     1001.51     39.43 o 
  -7  -5   1     9582.27     9588.35    158.09 o 
  -6  -5   1      556.00      563.95     26.67 o 
  -5  -5   1    63723.83    65707.20    892.51 o 
  -4  -5   1      764.85      655.95     22.42 o 
  -3  -5   1    37437.59    37965.31    460.36 o 
  -2  -5   1       87.24       61.46      7.73 o 
  -1  -5   1     2731.24     2799.27     52.57 o 
   0  -5   1       32.53       42.52      8.12 o 
   1  -5   1     2065.53     2232.62     47.16 o 
   2  -5   1      860.10      786.21     24.35 o 
   3  -5   1     4475.29     4433.54     74.60 o 
   4  -5   1      521.45      425.96     15.46 o 
   5  -5   1    11752.90    11810.53    175.49 o 
   6  -5   1      351.82      343.24     23.19 o 
   7  -5   1    11614.48    10792.78    167.76 o 
   8  -5   1     1721.20     1638.13     45.22 o 
   9  -5   1    21213.12    21201.36    344.01 o 
  10  -5   1     1809.58     1740.17     51.80 o 
  11  -5   1     3282.39     3179.62     91.22 o 
  12  -5   1      505.65      433.69     56.82 o 
  13  -5   1     1950.86     1787.33    120.98 o 
  14  -5   1     2522.55     2376.02    133.35 o 
  15  -5   1      789.21      744.85    101.66 o 
  16  -5   1     1209.82     1500.14    158.87 o 
  17  -5   1     4393.36     3896.26    264.00 o 
 -17  -4   1     6203.07     5510.42    378.42 o 
 -16  -4   1      201.46       92.77    119.83 o 
 -15  -4   1      500.75      441.42    112.48 o 
 -14  -4   1      956.23      958.60     96.25 o 
 -13  -4   1    17635.45    16546.72    383.83 o 
 -12  -4   1      587.22      506.36     64.55 o 
 -11  -4   1    10245.71     9784.32    172.01 o 
 -10  -4   1      653.75      630.82     34.40 o 
  -9  -4   1    15088.48    14234.48    237.33 o 
  -8  -4   1      941.68      909.13     33.63 o 
  -7  -4   1      691.50      886.71     22.03 o 
  -6  -4   1      913.78      954.74     30.92 o 
  -5  -4   1      321.45      329.71     20.49 o 
  -4  -4   1      559.90      579.03     17.78 o 
  -3  -4   1    15648.14    17751.16    215.30 o 
  -2  -4   1      597.82      517.95     14.30 o 
  -1  -4   1    52475.07    54066.74   1069.92 o 
   0  -4   1       44.62       30.54      7.73 o 
   1  -4   1     3374.73     3607.13     59.91 o 
   2  -4   1     5288.65     4857.18     78.08 o 
   3  -4   1    48497.43    47756.97    597.97 o 
   4  -4   1     2194.28     2042.83     39.43 o 
   5  -4   1      876.40      890.57     22.42 o 
   6  -4   1      591.01      540.76     25.90 o 
   7  -4   1    39140.54    39260.20    517.57 o 
   8  -4   1      281.04      182.06     26.67 o 
   9  -4   1      190.53      231.92     30.15 o 
  10  -4   1     2720.23     2424.72     67.26 o 
  11  -4   1     4731.68     4450.16    115.96 o 
  12  -4   1     2976.64     2919.10     93.93 o 
  13  -4   1      450.26      526.46     76.92 o 
  14  -4   1     1240.69     1127.13    112.87 o 
  15  -4   1     1498.19     1309.19    134.90 o 
  16  -4   1      319.90       61.46    126.78 o 
  17  -4   1     1520.73     1336.25    168.14 o 
 -17  -3   1      394.80      711.22    192.49 o 
 -16  -3   1      734.34      779.25    131.81 o 
 -15  -3   1      494.48      478.91     92.38 o 
 -14  -3   1     1321.68     1277.88     97.79 o 
 -13  -3   1     1486.85     1485.83     95.86 o 
 -12  -3   1      742.14      704.65     72.67 o 
 -11  -3   1      915.71      828.73     42.91 o 
 -10  -3   1     1066.84     1029.34     44.06 o 
  -9  -3   1    11483.94    10857.72    181.28 o 
  -8  -3   1     1471.31     1514.82     34.01 o 
  -7  -3   1    44386.59    43794.23    598.35 o 
  -6  -3   1      192.83      290.29     18.94 o 
  -5  -3   1    22554.86    21986.79    313.48 o 
  -4  -3   1      881.40      814.43     24.74 o 
  -3  -3   1     2620.03     2510.92     49.86 o 
  -2  -3   1      639.36      552.36     14.69 o 
  -1  -3   1    34767.65    24313.34    426.73 o 
   1  -3   1      200.71      154.61     12.37 o 
   2  -3   1     2207.58     1998.38     44.45 o 
   3  -3   1     8804.57     9491.33    120.98 o 
   4  -3   1     3898.74     3636.89     59.91 o 
   5  -3   1     7615.96     7663.02    109.00 o 
   6  -3   1     2411.47     2162.65     40.59 o 
   7  -3   1     3872.73     3919.45     69.96 o 
   8  -3   1     1045.83      954.74     34.40 o 
   9  -3   1       35.50      103.98     26.67 o 
  10  -3   1      144.22      131.03     31.31 o 
  11  -3   1     6989.34     6745.01    143.02 o 
  12  -3   1      175.56      157.71     54.50 o 
  13  -3   1     7182.21     7013.26    197.91 o 
  14  -3   1     1299.35     1216.42    125.62 o 
  15  -3   1     5615.28     5492.25    239.65 o 
  16  -3   1      844.28      828.73    143.02 o 
  17  -3   1      388.04      425.96    128.33 o 
 -17  -2   1      663.15      810.95    159.25 o 
 -16  -2   1      164.58      294.54    104.36 o 
 -15  -2   1    24340.32    24996.34    589.85 o 
 -14  -2   1      243.43      194.04     81.56 o 
 -13  -2   1       52.85       19.33     65.71 o 
 -12  -2   1     1330.12     1169.26     68.03 o 
 -11  -2   1     1940.87     2015.00     55.66 o 
 -10  -2   1     1081.61     1114.76     41.36 o 
  -9  -2   1     2137.99     2054.04     56.43 o 
  -8  -2   1      155.69      170.46     19.33 o 
  -7  -2   1      985.40      897.92     40.97 o 
  -6  -2   1      421.81      449.54     23.58 o 
  -5  -2   1     1247.78     1372.97     36.72 o 
  -4  -2   1     3464.52     3123.96     55.66 o 
  -3  -2   1    21530.72    22636.94    336.67 o 
  -2  -2   1     2420.15     2031.62     44.84 o 
   2  -2   1      264.49      162.34      7.73 o 
   3  -2   1      439.88      489.74     16.62 o 
   4  -2   1     2056.22     1699.20     30.92 o 
   5  -2   1    17687.71    15991.66    204.48 o 
   6  -2   1      169.66      165.44     15.85 o 
   7  -2   1      367.89      386.15     19.71 o 
   8  -2   1     2713.50     2675.58     64.16 o 
   9  -2   1     1604.23     1597.93     44.84 o 
  10  -2   1       37.88       73.44     26.67 o 
  11  -2   1      638.84      615.36     46.38 o 
  12  -2   1       17.99       46.77     54.50 o 
  13  -2   1      689.01      621.55     74.21 o 
  14  -2   1      158.76      146.88     84.26 o 
  15  -2   1      520.61      468.09     99.73 o 
  16  -2   1       99.48       65.32    104.36 o 
  17  -2   1     3556.17     3674.39    226.12 o 
 -17  -1   1      441.07      359.48    193.27 o 
 -16  -1   1     1403.42     1766.46    167.37 o 
 -15  -1   1     1612.30     1787.33    110.55 o 
 -14  -1   1     1173.25     1199.03     94.70 o 
 -13  -1   1      444.00      537.67     77.69 o 
 -12  -1   1     1172.03     1017.36     75.37 o 
 -11  -1   1     1007.82      950.87     57.59 o 
 -10  -1   1     1776.16     1730.12     46.38 o 
  -9  -1   1     6660.95     6562.56    120.98 o 
  -8  -1   1     1265.19     1260.10     35.17 o 
  -7  -1   1    76195.95    77509.61   1280.97 o 
  -6  -1   1      418.49      433.69     23.19 o 
  -5  -1   1     2695.24     2759.85     52.18 o 
  -4  -1   1     1361.00     1277.88     31.31 o 
  -3  -1   1    22895.79    23144.85    340.54 o 
  -2  -1   1      562.21      549.26     11.60 o 
   2  -1   1      756.19      655.95     15.85 o 
   3  -1   1    12708.13    13214.80    157.32 o 
   4  -1   1     2931.51     2580.11     44.06 o 
   5  -1   1      637.78      758.38     20.49 o 
   6  -1   1      188.09      197.52     15.85 o 
   7  -1   1     4522.85     3826.68     69.19 o 
   8  -1   1      231.69      281.78     22.81 o 
   9  -1   1     7038.17     7117.63    126.01 o 
  10  -1   1     1319.65     1318.47     54.11 o 
  11  -1   1     5209.16     5427.70    128.33 o 
  12  -1   1       24.81      -19.33     61.85 o 
  13  -1   1     5397.09     5255.31    162.34 o 
  14  -1   1     1235.84     1045.19    100.50 o 
  15  -1   1    13056.33    14086.43    442.58 o 
  16  -1   1      798.32      832.21    139.93 o 
  17  -1   1      405.48      433.69    158.09 o 
 -17   0   1     1766.98     1953.93    252.79 o 
 -16   0   1      237.07      231.92    104.36 o 
 -15   0   1      150.89      201.00     68.80 o 
 -14   0   1        0.95       34.79     66.10 o 
 -13   0   1     9962.03    10497.86    267.48 o 
 -12   0   1      234.68      217.23     54.89 o 
 -11   0   1       44.53      115.57     38.65 o 
 -10   0   1       34.69       19.33     23.19 o 
  -9   0   1    42890.28    44604.40    682.62 o 
  -8   0   1     1033.71      943.14     30.54 o 
  -7   0   1     1739.49     1803.18     42.13 o 
  -6   0   1       28.42       76.92     11.98 o 
  -5   0   1    72928.67    74832.86   1088.48 o 
  -4   0   1     1077.66     1001.51     23.58 o 
  -3   0   1      192.02      213.37     10.82 o 
  -2   0   1      714.12      646.67     12.76 o 
   2   0   1      153.10      127.94      8.50 o 
   3   0   1    27055.83    27886.84    332.42 o 
   4   0   1     2730.34     2238.41     41.36 o 
   5   0   1      283.79      255.11     15.85 o 
   6   0   1     1989.42     1915.66     38.27 o 
   7   0   1   134597.19   137625.59   1983.69 o 
   8   0   1      721.49      669.09     32.08 o 
   9   0   1      179.11      213.37     27.06 o 
  10   0   1      659.34      567.04     38.65 o 
  11   0   1     9889.51     9491.33    218.00 o 
  12   0   1     1752.22     1888.60     91.99 o 
  13   0   1      380.71      271.35     69.58 o 
  14   0   1     1788.22     1808.59    121.76 o 
  15   0   1     3899.39     3903.99    202.16 o 
  16   0   1       29.18     -115.57    115.57 o 
  17   0   1       65.33      165.44    193.65 o 
 -17   1   1      438.51      572.84    208.34 o 
 -16   1   1     1390.01     1539.18    146.50 o 
 -15   1   1     1625.66     1643.15    141.08 o 
 -14   1   1     1182.27     1313.83     94.70 o 
 -13   1   1      456.72      540.76     78.08 o 
 -12   1   1     1205.07     1207.92     77.69 o 
 -11   1   1     1030.50      924.20     68.03 o 
 -10   1   1     1805.97     1803.18     52.96 o 
  -9   1   1     6702.97     6775.93    122.92 o 
  -8   1   1     1259.64     1160.76     38.27 o 
  -7   1   1    76222.35    76853.27   1447.95 o 
  -6   1   1      422.24      436.40     18.17 o 
  -5   1   1     2613.17     2858.80     53.34 o 
  -4   1   1     1367.56     1282.52     26.67 o 
  -3   1   1    22876.44    23144.85    321.60 o 
  -2   1   1      567.61      529.16     11.60 o 
   2   1   1      762.58      698.08     16.62 o 
   3   1   1    12725.61    13272.01    186.31 o 
   4   1   1     2925.32     2630.75     51.02 o 
   5   1   1      676.98      810.95     24.74 o 
   6   1   1      189.47      224.58     15.07 o 
   7   1   1     4421.93     3873.06     61.85 o 
   8   1   1      226.90      201.00     22.81 o 
   9   1   1     7069.40     6961.47    124.46 o 
  10   1   1     1326.59     1260.10     52.96 o 
  11   1   1     5226.71     5094.12    141.86 o 
  12   1   1       27.57       46.77     62.23 o 
  13   1   1     5385.73     5264.20    180.51 o 
  14   1   1     1229.87     1295.66     98.57 o 
  15   1   1    13018.44    12733.18    434.85 o 
  16   1   1      805.62      943.14    144.95 o 
  17   1   1      399.64      418.23    201.00 o 
 -17   2   1      674.39      243.52    197.91 o 
 -16   2   1      172.31      271.35    131.03 o 
 -15   2   1    24325.14    26351.14    706.58 o 
 -14   2   1      245.56      281.78     62.62 o 
 -13   2   1       52.80       15.46     61.46 o 
 -12   2   1     1329.34     1282.52     80.01 o 
 -11   2   1     1945.72     1937.69     87.74 o 
 -10   2   1     1067.51     1041.32     56.05 o 
  -9   2   1     2100.96     2162.65     52.18 o 
  -8   2   1      149.11      131.03     20.10 o 
  -7   2   1      977.64      828.73     21.65 o 
  -6   2   1      432.25      413.20     15.07 o 
  -5   2   1     1264.77     1340.88     27.44 o 
  -4   2   1     3445.07     3089.17     48.32 o 
  -3   2   1    21528.82    22543.40    280.24 o 
  -2   2   1     2428.37     2048.63     50.64 o 
   2   2   1      266.58      188.63     15.46 o 
   3   2   1      433.57      468.09     18.94 o 
   4   2   1     2054.37     1693.79     35.95 o 
   5   2   1    17734.87    16674.66    224.96 o 
   6   2   1      168.37      170.46     16.23 o 
   7   2   1      380.27      449.54     23.58 o 
   8   2   1     2718.59     2708.05     58.37 o 
   9   2   1     1625.14     1633.10     50.25 o 
  10   2   1       34.65       27.44     27.44 o 
  11   2   1      635.34      662.52     67.26 o 
  12   2   1       22.54       92.77     66.10 o 
  13   2   1      683.83      649.76     76.15 o 
  14   2   1      164.01      100.11     80.79 o 
  15   2   1      525.25      476.21     92.38 o 
  16   2   1       95.47      -57.59    188.63 o 
  17   2   1     3554.88     3110.05    304.97 o 
 -17   3   1      402.52      162.34    147.27 o 
 -16   3   1      742.10      789.69    139.93 o 
 -15   3   1      495.60      584.82    105.14 o 
 -14   3   1     1345.17     1410.07    130.65 o 
 -13   3   1     1495.48     1613.00     94.70 o 
 -12   3   1      712.73      675.27     64.55 o 
 -11   3   1      924.63      807.08     59.91 o 
 -10   3   1     1078.22      950.87     69.19 o 
  -9   3   1    11455.58    11223.38    197.52 o 
  -8   3   1     1466.05     1514.82     38.65 o 
  -7   3   1    44381.23    43767.95    598.35 o 
  -6   3   1      195.63      217.23     10.82 o 
  -5   3   1    22507.98    22375.64    260.52 o 
  -4   3   1      877.13      810.95     14.30 o 
  -3   3   1     2564.31     2517.11     62.23 o 
  -2   3   1      640.40      606.08     15.46 o 
   1   3   1      223.39      170.46     11.21 o 
   2   3   1     2189.92     2009.20     44.45 o 
   3   3   1     8787.38     9430.64    168.92 o 
   4   3   1     3863.97     3659.31     75.37 o 
   5   3   1     7619.60     7619.35    130.26 o 
   6   3   1     2437.22     2214.84     52.57 o 
   7   3   1     3901.84     4060.92     86.97 o 
   8   3   1     1059.02      970.20     34.79 o 
   9   3   1       24.42       30.54     23.58 o 
  10   3   1      147.46      142.63     26.67 o 
  11   3   1     6955.41     6492.21    170.46 o 
  12   3   1      177.79      123.69     62.23 o 
  13   3   1     7182.66     7107.19    209.50 o 
  14   3   1     1301.82     1313.83    103.59 o 
  15   3   1     5629.41     5501.14    193.65 o 
  16   3   1      847.68      555.06    146.50 o 
  17   3   1      406.62      615.36    166.60 o 
 -17   4   1     6231.94     6175.64    303.04 o 
 -16   4   1      211.22      182.06    112.48 o 
 -15   4   1      495.65      506.36    120.21 o 
 -14   4   1      951.72     1114.76    120.21 o 
 -13   4   1    17588.59    17274.18    473.89 o 
 -12   4   1      589.29      478.91     65.32 o 
 -11   4   1    10203.90     9994.59    286.03 o 
 -10   4   1      660.06      691.51     78.47 o 
  -9   4   1    15063.79    14442.82    298.79 o 
  -8   4   1      953.29      989.53     31.31 o 
  -7   4   1      666.71      775.77     20.87 o 
  -6   4   1      920.86      954.74     19.33 o 
  -5   4   1      319.68      331.65      6.96 o 
  -4   4   1      554.06      599.90     27.44 o 
  -3   4   1    15695.75    17718.30    330.87 o 
  -2   4   1      601.65      531.87     22.81 o 
  -1   4   1    52492.49    56581.91   1389.97 o 
   0   4   1       44.13       76.92      7.73 o 
   1   4   1     3373.53     3503.15     88.13 o 
   2   4   1     5302.53     4900.86    104.36 o 
   3   4   1    48537.51    46060.48    693.83 o 
   4   4   1     2199.39     2133.66     57.59 o 
   5   4   1      865.01      901.78     29.76 o 
   6   4   1      602.41      594.10     27.44 o 
   7   4   1    39093.37    38353.77    584.44 o 
   8   4   1      269.00      207.95     23.19 o 
   9   4   1      178.40      182.06     26.67 o 
  10   4   1     2670.90     2394.19     91.22 o 
  11   4   1     4734.18     4220.94    137.22 o 
  12   4   1     2983.11     2812.42    105.52 o 
  13   4   1      461.77      336.28     73.05 o 
  14   4   1     1242.90     1282.52     93.54 o 
  15   4   1     1493.38     1386.88    134.13 o 
  16   4   1      319.73      157.71    126.40 o 
  17   4   1     1516.67     1638.13    201.38 o 
 -17   5   1     2256.50     1943.10    191.72 o 
 -16   5   1      408.40      478.91    109.00 o 
 -15   5   1     2277.48     2168.45    156.16 o 
 -14   5   1     1460.67     1457.23    137.61 o 
 -13   5   1     1043.15      846.51    108.62 o 
 -12   5   1     1024.42     1106.26     95.09 o 
 -11   5   1     2006.81     1808.59    105.91 o 
 -10   5   1     2369.14     2309.54    113.64 o 
  -9   5   1     7540.01     7511.12    183.22 o 
  -8   5   1     1084.53      817.90     42.52 o 
  -7   5   1     9587.74     9382.71    192.88 o 
  -6   5   1      559.02      514.86     34.01 o 
  -5   5   1    63744.26    66506.54   1571.26 o 
  -4   5   1      771.76      669.09     19.33 o 
  -3   5   1    37404.25    37698.98    869.31 o 
  -2   5   1       86.49       76.92      7.73 o 
  -1   5   1     2719.49     2772.99     58.75 o 
   0   5   1       31.78       42.52     11.21 o 
   1   5   1     2059.13     2209.04     46.77 o 
   2   5   1      855.02      793.17     31.70 o 
   3   5   1     4452.38     4567.28     92.38 o 
   4   5   1      530.83      476.21     27.06 o 
   5   5   1    11723.18    11756.41    229.21 o 
   6   5   1      360.84      347.88     18.55 o 
   7   5   1    11635.63    11223.38    197.52 o 
   8   5   1     1730.59     1568.55     44.45 o 
   9   5   1    21267.10    20840.72    412.82 o 
  10   5   1     1814.36     1548.84     73.44 o 
  11   5   1     3280.78     3006.84    109.00 o 
  12   5   1      509.95      575.93     74.60 o 
  13   5   1     1910.11     2031.62    106.30 o 
  14   5   1     2506.05     2455.26    141.86 o 
  15   5   1      795.60      734.80    127.94 o 
  16   5   1     1218.38     1177.77    226.12 o 
  17   5   1     4418.88     3997.91    353.68 o 
 -17   6   1      125.86     -146.11    146.11 o 
 -16   6   1      466.26      425.96    136.06 o 
 -15   6   1     4860.08     5538.25    258.98 o 
 -14   6   1      277.20      290.29     78.47 o 
 -13   6   1     2694.02     2586.29    145.34 o 
 -12   6   1      927.85     1021.22     87.36 o 
 -11   6   1    33172.27    30239.28   1059.49 o 
 -10   6   1     2112.41     2071.05    141.47 o 
  -9   6   1    10642.08    10358.32    240.42 o 
  -8   6   1      288.31      231.92     34.01 o 
  -7   6   1    15799.28    16355.00    333.96 o 
  -6   6   1     1974.03     2116.66     80.01 o 
  -5   6   1      799.12      817.90     42.52 o 
  -4   6   1     5164.08     5041.17    105.91 o 
  -3   6   1    45598.80    46649.55   1047.51 o 
  -2   6   1      527.01      606.08     24.35 o 
  -1   6   1    20285.34    22375.64    390.79 o 
   0   6   1     1200.03      981.79     31.31 o 
   1   6   1    66154.45    67149.34   1159.99 o 
   2   6   1      714.65      734.80     33.63 o 
   3   6   1    16549.18    17127.29    276.76 o 
   4   6   1     1271.93     1260.10     39.81 o 
   5   6   1    53367.84    52459.92    882.84 o 
   6   6   1      954.18      872.02     44.06 o 
   7   6   1     3191.48     2986.36     68.03 o 
   8   6   1     1308.67     1143.75     37.88 o 
   9   6   1     7358.12     6868.31    154.61 o 
  10   6   1      228.74      271.35     53.34 o 
  11   6   1     1750.45     1613.00     80.01 o 
  12   6   1      783.10      824.86     78.47 o 
  13   6   1     5502.33     5791.04    236.56 o 
  14   6   1        2.05       76.92    100.11 o 
  15   6   1       48.04      165.44    120.21 o 
  16   6   1      197.37      371.46    115.19 o 
  17   6   1     2061.02     1090.02    205.25 o 
 -17   7   1     1606.59     1173.52    183.22 o 
 -16   7   1      416.46      259.36    140.31 o 
 -15   7   1      184.84       61.46    112.09 o 
 -14   7   1      235.76      259.36     84.26 o 
 -13   7   1     2472.15     2197.44    134.13 o 
 -12   7   1     2092.07     2174.25    168.14 o 
 -11   7   1    12275.22    11223.38    474.28 o 
 -10   7   1     4209.04     4037.34    142.24 o 
  -9   7   1     8458.79     8790.16    256.66 o 
  -8   7   1     1420.44     1414.71     74.99 o 
  -7   7   1     5980.94     5603.19    167.37 o 
  -6   7   1      488.32      649.76     57.21 o 
  -5   7   1    14266.61    13865.72    278.30 o 
  -4   7   1     6225.37     5886.13    133.74 o 
  -3   7   1    31737.07    33569.65    546.94 o 
  -2   7   1      726.20      800.12     24.74 o 
  -1   7   1   109893.17   104076.81   3730.82 o 
   0   7   1     8377.68     7761.20    164.28 o 
   1   7   1    64656.23    66570.71   1154.96 o 
   2   7   1     7959.26     7532.76    161.96 o 
   3   7   1      841.37      861.20     40.20 o 
   4   7   1     1788.76     1861.54     48.32 o 
   5   7   1    65124.15    66827.75   1125.20 o 
   6   7   1     1934.24     1803.18     57.98 o 
   7   7   1     1022.45     1102.39     28.99 o 
   8   7   1     1532.78     1524.49     43.68 o 
   9   7   1     1896.05     1633.10     85.42 o 
  10   7   1      530.58      452.24     60.69 o 
  11   7   1    12405.73    11302.62    264.39 o 
  12   7   1     1189.04     1152.26    105.52 o 
  13   7   1    12486.17    12761.40    407.41 o 
  14   7   1      179.26      259.36    108.23 o 
  15   7   1     2339.70     2256.20    165.44 o 
  16   7   1     1084.22     1264.74    154.61 o 
  17   7   1     3461.74     3089.17    297.24 o 
 -17   8   1     4643.39     3750.15    251.25 o 
 -16   8   1        4.74        7.73    109.00 o 
 -15   8   1      232.71      300.72     92.77 o 
 -14   8   1      385.39      390.79     88.52 o 
 -13   8   1    19436.31    19446.49    555.06 o 
 -12   8   1      517.07      400.84    124.46 o 
 -11   8   1      236.89      -15.46    100.50 o 
 -10   8   1     3404.26     3229.10    127.17 o 
  -9   8   1      567.03      526.46     62.62 o 
  -8   8   1      671.80      526.46     45.61 o 
  -7   8   1     1807.31     1643.15     75.76 o 
  -6   8   1      122.36       76.92     30.54 o 
  -5   8   1      285.60      386.15     19.71 o 
  -4   8   1       55.42       27.44     23.19 o 
  -3   8   1     6336.20     7201.89    137.22 o 
  -2   8   1     1356.02     1433.65     32.86 o 
  -1   8   1   605668.00   565362.25  17763.91 o 
   0   8   1    21315.22    20661.37    375.32 o 
   1   8   1    62393.92    64375.58    977.93 o 
   2   8   1     5646.90     5318.31    126.78 o 
   3   8   1   260622.64   259018.33   5948.75 o 
   4   8   1      573.11      561.25     38.27 o 
   5   8   1     1628.98     1861.54     64.55 o 
   6   8   1      476.13      405.86     35.17 o 
   7   8   1     7416.37     8205.33    135.29 o 
   8   8   1       60.47       89.29     18.94 o 
   9   8   1     3871.30     3750.15    129.49 o 
  10   8   1     3196.54     3236.06    134.51 o 
  11   8   1     3371.04     3123.96    125.24 o 
  12   8   1      595.71      470.80     78.08 o 
  13   8   1      456.29      428.67     85.04 o 
  14   8   1       45.31      177.03     84.26 o 
  15   8   1     2385.71     2285.96    148.82 o 
  16   8   1      192.64       46.77    112.09 o 
 -17   9   1      302.22      -30.54    223.03 o 
 -16   9   1     1351.89     1505.16    144.56 o 
 -15   9   1      562.21      630.82    131.03 o 
 -14   9   1     1211.97     1291.41     98.18 o 
 -13   9   1     2440.00     2449.08    147.66 o 
 -12   9   1      824.26      721.27    116.73 o 
 -11   9   1     7996.04     8015.16    356.38 o 
 -10   9   1     3041.66     3151.79    125.62 o 
  -9   9   1    18235.08    18487.89    490.12 o 
  -8   9   1      470.18      400.84     39.81 o 
  -7   9   1     1329.34     1268.99     61.85 o 
  -6   9   1      250.53      224.58     15.07 o 
  -5   9   1    10424.39     9833.41    197.13 o 
  -4   9   1      288.19      325.07     35.95 o 
  -3   9   1    73558.89    82289.09   1890.53 o 
  -2   9   1     3999.48     3997.91     78.47 o 
   0   9   1    11250.51    10883.62    233.47 o 
   1   9   1      542.11      561.25     26.67 o 
   2   9   1     1329.99     1291.41     40.20 o 
   3   9   1     1485.74     1452.59     52.18 o 
   4   9   1      272.90      325.07     31.31 o 
   5   9   1      735.68      714.70     43.29 o 
   6   9   1     1826.59     1761.05     67.64 o 
   7   9   1     4500.64     4770.98    120.21 o 
   8   9   1      548.00      543.47     31.70 o 
   9   9   1     5128.38     4542.15    226.12 o 
  10   9   1     1971.55     1926.48    141.86 o 
  11   9   1    11483.36    11236.53    329.33 o 
  12   9   1     2365.70     2363.65    139.15 o 
  13   9   1     6675.70     7002.82    270.57 o 
  14   9   1      465.76      468.09    112.87 o 
  15   9   1      869.36     1085.77    139.15 o 
  16   9   1      831.48      649.76    126.78 o 
 -16  10   1      598.84      721.27    146.88 o 
 -15  10   1     1980.73     1781.92    141.86 o 
 -14  10   1       85.18      -57.59     81.17 o 
 -13  10   1     1622.74     1495.50    144.18 o 
 -12  10   1      432.74      602.99    128.33 o 
 -11  10   1    35648.28    37458.17   1347.84 o 
 -10  10   1      924.11      935.80     76.15 o 
  -9  10   1     1631.71     1505.16     81.95 o 
  -8  10   1      156.82      119.83     35.56 o 
  -7  10   1      258.13      243.52     42.52 o 
  -6  10   1      445.04      383.44     19.33 o 
  -5  10   1     9115.77     8535.43    229.60 o 
  -4  10   1     2718.67     2669.40     83.49 o 
  -2  10   1       26.01       65.32     15.07 o 
   0  10   1     4609.27     4277.76     89.29 o 
   1  10   1   111504.93   108987.34   3653.51 o 
   2  10   1     2106.70     2071.05     45.22 o 
   3  10   1    27129.00    29829.94    536.89 o 
   4  10   1     1528.49     1452.59     61.46 o 
   5  10   1   106868.38   110925.02   1863.48 o 
   6  10   1      438.45      420.93     43.29 o 
   7  10   1     4206.18     4212.83    112.87 o 
   8  10   1      158.44      154.61     23.19 o 
   9  10   1    15514.40    15569.56    543.08 o 
  10  10   1      279.99      263.23    100.89 o 
  11  10   1     1166.71     1273.63    146.50 o 
  12  10   1     3660.11     3735.07    174.71 o 
  13  10   1     3851.53     3811.22    176.65 o 
  14  10   1      113.61       27.44     85.04 o 
  15  10   1      921.66      875.88    110.55 o 
  16  10   1      411.35      420.93    119.83 o 
 -16  11   1      236.53      220.71    134.90 o 
 -15  11   1      120.10      213.37    119.83 o 
 -14  11   1      507.07      599.90     91.22 o 
 -13  11   1     4541.08     4466.78    299.18 o 
 -12  11   1     2200.03     2076.84    175.49 o 
 -11  11   1     1751.95     1524.49    131.03 o 
 -10  11   1     1542.24     1410.07     79.24 o 
  -9  11   1      656.71      649.76     66.48 o 
  -8  11   1       89.85      131.03     31.31 o 
  -7  11   1     3894.27     3682.12    120.60 o 
  -6  11   1      235.03      204.48     19.71 o 
  -5  11   1    27098.58    26089.46    662.90 o 
  -4  11   1     2029.53     2020.41     78.08 o 
  -3  11   1    54864.65    58701.28   1144.91 o 
  -2  11   1       35.65       57.59     18.94 o 
  -1  11   1    14708.92    15554.10    372.23 o 
   0  11   1      433.98      398.13     27.44 o 
   1  11   1    12850.82    12775.31    238.88 o 
   2  11   1       20.46       19.33     15.46 o 
   3  11   1    15782.71    18034.10    333.96 o 
   4  11   1      791.15      935.80     45.61 o 
   5  11   1    22267.72    21455.31    419.00 o 
   6  11   1      231.36      251.25     39.43 o 
   7  11   1     1792.70     1505.16     67.64 o 
   8  11   1      494.25      531.87     57.21 o 
   9  11   1     2672.32     2858.80    179.35 o 
  10  11   1      126.88      173.55     96.63 o 
  11  11   1     5147.33     5446.25    265.93 o 
  12  11   1      172.58      290.29     80.40 o 
  13  11   1     2852.06     2852.23    159.25 o 
  14  11   1      821.16     1085.77    131.03 o 
  15  11   1      432.37      734.80    134.90 o 
  16  11   1     1443.61     1583.24    173.17 o 
 -16  12   1      396.18      390.79    140.31 o 
 -15  12   1      176.67      393.49     93.54 o 
 -14  12   1      225.71      197.52    108.23 o 
 -13  12   1    13723.37    13214.80    585.98 o 
 -12  12   1     1106.64     1169.26    148.82 o 
 -11  12   1     1676.46     1861.54    160.80 o 
 -10  12   1     3517.06     3422.75    131.03 o 
  -9  12   1     5586.03     5246.03    161.96 o 
  -8  12   1      259.57      213.37     38.27 o 
  -7  12   1      455.46      420.93     35.56 o 
  -6  12   1       45.45       84.65     19.33 o 
  -5  12   1     9189.49     9406.68    253.18 o 
  -4  12   1      903.55     1025.09     39.81 o 
  -3  12   1    30048.52    34026.92    596.42 o 
  -2  12   1     1893.92     2037.42     50.64 o 
  -1  12   1    64093.81    68152.02   1330.83 o 
   0  12   1     1854.08     1872.37     53.73 o 
   1  12   1      651.92      711.22     29.76 o 
   2  12   1       61.88       65.32     15.07 o 
   3  12   1   162294.03   159961.03   5321.40 o 
   4  12   1      579.21      549.26     37.88 o 
   5  12   1     2088.13     2054.04     78.85 o 
   6  12   1      461.97      413.20     42.91 o 
   7  12   1       37.40       96.63     46.38 o 
   8  12   1       78.43       53.73     50.25 o 
   9  12   1     2235.91     2156.86    149.97 o 
  10  12   1     1446.25     1519.46    145.34 o 
  11  12   1      160.39      228.05    112.87 o 
  12  12   1       83.51      135.29     85.42 o 
  13  12   1      622.92      531.87     86.20 o 
  14  12   1       37.88       96.63     80.79 o 
  15  12   1     7779.41     8673.81    324.30 o 
  16  12   1       38.27      142.63    139.54 o 
 -16  13   1      323.04      231.92    111.71 o 
 -15  13   1      839.62     1053.30    137.22 o 
 -14  13   1      962.15     1207.92    138.38 o 
 -13  13   1     3342.13     3919.45    264.78 o 
 -12  13   1      914.49      714.70    132.97 o 
 -11  13   1     1937.59     1730.12    103.59 o 
 -10  13   1     5827.22     6068.57    203.32 o 
  -9  13   1     1083.33     1122.88     79.24 o 
  -8  13   1      425.20      366.82     45.22 o 
  -7  13   1     7548.01     7339.88    181.28 o 
  -6  13   1      389.11      366.82     35.56 o 
  -5  13   1    38143.01    40727.09    978.70 o 
  -4  13   1       64.54       92.77     15.46 o 
  -3  13   1    18570.13    19221.92    344.79 o 
  -2  13   1     2342.53     2399.99     61.07 o 
  -1  13   1     1864.13     1593.29     44.84 o 
   0  13   1     2399.70     2363.65     72.67 o 
   1  13   1      179.18      142.63     23.58 o 
   2  13   1     2178.04     2369.84     54.50 o 
   3  13   1      316.49      436.40     33.63 o 
   4  13   1      133.75       89.29     30.54 o 
   5  13   1     4467.69     4500.02    133.35 o 
   6  13   1      494.31      457.27     45.22 o 
   7  13   1    11084.63    12663.22    321.98 o 
   8  13   1     1786.29     1693.79     81.95 o 
   9  13   1    23942.40    23582.02    859.26 o 
  10  13   1      100.54      251.25    100.50 o 
  11  13   1     7590.95     7761.20    262.84 o 
  12  13   1     1052.99     1049.05    153.07 o 
  13  13   1     2913.02     2945.77    155.39 o 
  14  13   1     1202.76     1429.01    141.08 o 
  15  13   1     1044.08      909.13    149.97 o 
  16  13   1      955.96      928.07    132.58 o 
 -16  14   1      579.79      655.95    130.65 o 
 -15  14   1     4034.55     4483.40    233.08 o 
 -14  14   1      497.96      343.24     91.99 o 
 -13  14   1      404.83      173.55    139.15 o 
 -12  14   1      491.85      489.74    126.78 o 
 -11  14   1     8268.18     8194.12    270.19 o 
 -10  14   1     1154.27     1220.67     91.22 o 
  -9  14   1      158.33      119.83     58.37 o 
  -8  14   1      117.27      100.11     42.13 o 
  -7  14   1     3952.81     3888.53    116.35 o 
  -6  14   1      400.36      405.86     37.49 o 
  -5  14   1     3538.75     4053.19    118.67 o 
  -4  14   1       29.39       30.54     15.07 o 
  -3  14   1     9522.91    10294.93    201.77 o 
  -2  14   1     2263.90     2174.25     52.18 o 
  -1  14   1     4367.69     4944.53    113.64 o 
   0  14   1     4280.05     4450.16    115.96 o 
   1  14   1   160794.52   150073.13   4961.54 o 
   2  14   1     2162.72     2327.70     59.91 o 
   3  14   1     2766.91     2892.04     80.40 o 
   4  14   1      343.92      347.88     41.75 o 
   5  14   1    59593.08    60095.11   1249.66 o 
   6  14   1      726.63      857.33     61.85 o 
   7  14   1      164.66      239.65     49.86 o 
   8  14   1      620.45      470.80     62.23 o 
   9  14   1      692.31      633.91    103.20 o 
  10  14   1      726.67      761.86    116.73 o 
  11  14   1      738.80      688.42     84.65 o 
  12  14   1     1731.05     1563.53    152.29 o 
  13  14   1        8.50      -81.17     96.25 o 
  14  14   1       99.75      336.28    120.98 o 
  15  14   1      235.57      177.03    112.48 o 
  16  14   1      508.16      286.03    138.77 o 
 -16  15   1      326.42      549.26    154.61 o 
 -15  15   1      197.96      197.52    131.03 o 
 -14  15   1      500.24      950.87    172.39 o 
 -13  15   1     3725.90     4172.63    273.28 o 
 -12  15   1     2287.53     2232.62    182.06 o 
 -11  15   1      580.15      487.03     82.33 o 
 -10  15   1      893.87      824.86     78.47 o 
  -9  15   1     3209.39     2925.67    120.98 o 
  -8  15   1     1915.58     1771.48     73.44 o 
  -7  15   1    38104.42    38989.62    785.82 o 
  -6  15   1      159.25      103.98     34.40 o 
  -5  15   1    24254.62    25669.29    538.05 o 
  -4  15   1      424.22      398.13     22.42 o 
  -3  15   1    25210.11    24507.38    428.28 o 
  -2  15   1      373.06      444.13     31.31 o 
  -1  15   1      154.06       81.17     23.58 o 
   0  15   1     2575.48     2630.75     76.53 o 
   1  15   1     2542.75     2979.79     95.09 o 
   2  15   1     1548.25     1543.81     44.06 o 
   3  15   1     3730.60     3880.79     92.77 o 
   4  15   1      565.62      487.03     41.36 o 
   5  15   1     9581.65     8836.54    233.85 o 
   6  15   1      150.09      194.04     46.77 o 
   7  15   1     3755.69     3592.05    126.78 o 
   8  15   1     1173.15      977.93     77.69 o 
   9  15   1    80801.30    82039.38   2706.89 o 
  10  15   1      647.03      633.91    109.78 o 
  11  15   1     3406.44     3300.22    149.97 o 
  12  15   1      176.46      281.78    119.05 o 
  13  15   1     1664.79     1761.05    141.08 o 
  14  15   1      896.09      793.17    115.57 o 
  15  15   1     5608.96     6332.96    316.57 o 
  16  15   1     1750.66     1834.87    191.72 o 
 -16  16   1      482.35      127.94    150.36 o 
 -15  16   1      115.35       81.17    100.89 o 
 -14  16   1       31.71     -100.11    161.96 o 
 -13  16   1     2925.39     3013.80    238.88 o 
 -12  16   1     1545.06     1461.87    185.54 o 
 -11  16   1       28.13       19.33     73.44 o 
 -10  16   1      132.98      139.54     66.10 o 
  -9  16   1    70725.46    69325.53   1636.97 o 
  -8  16   1     2005.41     2020.41     83.88 o 
  -7  16   1     2490.55     2333.50     84.26 o 
  -6  16   1      999.79      861.20     51.02 o 
  -5  16   1    20855.23    19533.46    417.07 o 
  -4  16   1      133.70       89.29     18.94 o 
  -3  16   1    20811.74    21564.70    383.44 o 
  -2  16   1      524.29      489.74     30.15 o 
  -1  16   1    43278.60    42323.47    690.74 o 
   0  16   1      504.80      514.86     39.43 o 
   1  16   1      193.84      273.67     39.04 o 
   2  16   1      291.62      224.58     31.70 o 
   3  16   1    65024.74    66378.22   1121.33 o 
   4  16   1     1385.05     1423.99     65.71 o 
   5  16   1     5130.33     5318.31    154.23 o 
   6  16   1       21.70       96.63     42.91 o 
   7  16   1    23624.52    24682.86    644.74 o 
   8  16   1     1827.04     1648.18     90.84 o 
   9  16   1     7697.11     7848.95    242.36 o 
  10  16   1      665.97      721.27    120.21 o 
  11  16   1     1259.16     1377.60    106.30 o 
  12  16   1       20.89       61.46    119.83 o 
  13  16   1     1044.81      931.93    102.43 o 
  14  16   1      720.23      786.21    118.67 o 
  15  16   1     6024.95     5857.53    266.32 o 
  16  16   1        2.70      -69.58    185.54 o 
 -16  17   1      241.36       89.29    201.00 o 
 -15  17   1       92.23       46.77    128.33 o 
 -14  17   1     1171.27     1588.27    203.32 o 
 -13  17   1     5107.68     6234.40    373.00 o 
 -12  17   1     1096.21      928.07    155.39 o 
 -11  17   1     1764.37     1548.84    112.48 o 
 -10  17   1      317.47      383.44     70.74 o 
  -9  17   1     2551.89     2369.84    115.19 o 
  -8  17   1     1145.35     1106.26     62.23 o 
  -7  17   1    15675.72    15850.19    328.94 o 
  -6  17   1     2660.81     2611.81     82.72 o 
  -5  17   1     6085.29     6362.73    158.87 o 
  -4  17   1     3095.53     3214.80     70.35 o 
  -3  17   1    19860.59    20876.67    377.26 o 
  -2  17   1     1929.15     1915.66     59.91 o 
  -1  17   1    50006.00    50039.07    806.70 o 
   0  17   1      923.74      947.01     38.27 o 
   1  17   1     4284.55     4384.06    131.81 o 
   2  17   1      701.64      669.09     38.65 o 
   3  17   1     2840.92     2746.71     78.08 o 
   4  17   1      112.34      119.83     35.56 o 
   5  17   1      316.47      277.53     41.36 o 
   6  17   1     1354.81     1251.60     70.35 o 
   7  17   1    14842.86    15772.11    421.71 o 
   8  17   1     4144.07     4148.66    152.29 o 
   9  17   1     8276.30     8708.60    278.30 o 
  10  17   1      285.19      239.65     73.05 o 
  11  17   1     8300.86     8627.42    288.74 o 
  12  17   1      381.11      495.54    119.05 o 
  13  17   1     2871.05     3386.42    188.24 o 
  14  17   1      823.08     1069.54    126.01 o 
  15  17   1     4295.83     4483.40    258.20 o 
  16  17   1      485.14      744.85    217.23 o 
 -16  18   1      325.87      111.71    204.86 o 
 -15  18   1     6930.84     7761.20    350.59 o 
 -14  18   1      884.35      810.95    159.25 o 
 -13  18   1     2527.54     2637.32    223.42 o 
 -12  18   1      454.18      640.10    148.04 o 
 -11  18   1    10849.43    11223.38    329.33 o 
 -10  18   1      616.75      630.82     74.99 o 
  -9  18   1    12245.78    12000.31    286.03 o 
  -8  18   1      530.13      517.95     53.73 o 
  -7  18   1      430.47      359.48     42.52 o 
  -6  18   1     4626.83     4677.05    127.56 o 
  -5  18   1     1487.78     1350.16     59.53 o 
  -4  18   1     2273.61     2191.64     58.37 o 
  -3  18   1    23106.49    24937.59    432.14 o 
  -2  18   1     1066.33     1131.38     41.75 o 
  -1  18   1    16906.99    18201.47    352.13 o 
   0  18   1     1465.60     1386.88     51.02 o 
   1  18   1    87197.03    84985.93   1594.84 o 
   2  18   1     1648.25     1699.20     56.43 o 
   3  18   1     1726.65     1745.58     51.80 o 
   4  18   1       56.56       57.59     34.79 o 
   5  18   1    17005.88    17884.13    465.77 o 
   6  18   1      281.02      300.72     53.73 o 
   7  18   1       45.19       42.52     50.25 o 
   8  18   1     2764.85     2714.24    116.73 o 
   9  18   1     8501.42     8708.60    266.71 o 
  10  18   1      232.70      182.06     70.35 o 
  11  18   1      449.24      470.80     88.90 o 
  12  18   1      776.66      793.17    115.57 o 
  13  18   1       43.17      -92.77    100.50 o 
  14  18   1       97.12      316.18    119.44 o 
  15  18   1     1031.31     1122.88    116.73 o 
  16  18   1      251.60      316.18    221.10 o 
 -15  19   1     2452.46     2885.47    193.65 o 
 -14  19   1      412.68      418.23    132.19 o 
 -13  19   1      851.48     1118.63    191.33 o 
 -12  19   1      930.80     1033.20    148.04 o 
 -11  19   1     1453.56     1246.96    109.78 o 
 -10  19   1      863.81      681.84     84.26 o 
  -9  19   1    11328.51    11382.25    265.16 o 
  -8  19   1      736.91      748.33     57.98 o 
  -7  19   1     9659.11    10069.19    224.58 o 
  -6  19   1     2701.02     2611.81     95.47 o 
  -5  19   1     8810.76     9612.70    219.55 o 
  -4  19   1      159.38      182.06     23.58 o 
  -3  19   1    43722.88    44972.77    764.56 o 
  -2  19   1       17.95       38.65     27.06 o 
  -1  19   1     6987.33     7002.82    156.16 o 
   0  19   1     1890.11     1872.37     59.14 o 
   1  19   1     6743.36     7350.32    160.02 o 
   2  19   1      657.26      563.95     41.36 o 
   3  19   1       40.31       15.46     26.67 o 
   4  19   1      532.73      529.16     51.41 o 
   5  19   1     1042.78     1073.40     61.07 o 
   6  19   1       20.73      -15.46     46.38 o 
   7  19   1     2276.21     2339.69     96.25 o 
   8  19   1      742.41      741.37     74.60 o 
   9  19   1    12011.63    12123.23    301.11 o 
  10  19   1     1629.51     1588.27    109.00 o 
  11  19   1     2510.71     2244.21    129.49 o 
  12  19   1      268.89      366.82    143.02 o 
  13  19   1      531.50      828.73    171.62 o 
  14  19   1      163.51      188.63    119.44 o 
  15  19   1     2533.46     2759.85    176.26 o 
 -15  20   1     1247.48      843.03    129.88 o 
 -14  20   1       33.68      115.57    127.17 o 
 -13  20   1     6680.59     7223.15    401.61 o 
 -12  20   1      317.67      347.88    134.51 o 
 -11  20   1       34.29       27.44     85.04 o 
 -10  20   1      114.02      224.58     81.95 o 
  -9  20   1     5357.41     5023.39    149.97 o 
  -8  20   1      100.66      115.57     50.64 o 
  -7  20   1      367.53      436.40     46.77 o 
  -6  20   1     1073.04     1017.36     63.39 o 
  -5  20   1      879.74      861.20     43.68 o 
  -4  20   1       20.76       22.81     23.19 o 
  -3  20   1      576.97      714.70     39.81 o 
  -2  20   1     2011.89     2071.05     62.23 o 
  -1  20   1    17268.16    16196.52    284.88 o 
   0  20   1      541.22      441.42     31.31 o 
   1  20   1      504.83      441.42     31.31 o 
   2  20   1     2417.36     2315.72     77.69 o 
   3  20   1    73199.13    77613.58   1281.74 o 
   4  20   1     1378.35     1377.60     69.19 o 
   5  20   1      406.48      352.52     46.77 o 
   6  20   1      297.26      336.28     54.89 o 
   7  20   1     9817.04     9808.67    270.96 o 
   8  20   1      492.86      410.88     63.00 o 
   9  20   1      326.93      316.18     61.85 o 
  10  20   1     1243.65     1233.81    104.75 o 
  11  20   1      148.52      100.11     80.79 o 
  12  20   1      229.45      231.92     92.77 o 
  13  20   1      298.27      555.06    158.09 o 
  14  20   1      280.11      154.61    119.05 o 
  15  20   1     2742.81     2932.24    195.20 o 
 -15  21   1     2514.08     2244.21    188.63 o 
 -14  21   1      214.98      -30.54    119.05 o 
 -13  21   1      644.74      452.24    169.30 o 
 -12  21   1      874.38      832.21    107.46 o 
 -11  21   1     1320.85     1242.70    114.03 o 
 -10  21   1     1148.72     1041.32    100.50 o 
  -9  21   1     1432.71     1410.07     79.24 o 
  -8  21   1       57.79       42.52     42.13 o 
  -7  21   1     4284.92     4124.70    119.83 o 
  -6  21   1      654.04      615.36     49.48 o 
  -5  21   1    41860.23    43404.61    725.52 o 
  -4  21   1      187.61      177.03     26.28 o 
  -3  21   1     1503.92     1539.18     53.73 o 
  -2  21   1     1900.40     1829.46     63.78 o 
  -1  21   1     9287.96     9747.21    183.99 o 
   0  21   1     1148.49     1169.26     51.02 o 
   1  21   1      118.08       96.63     34.01 o 
   2  21   1       58.55       57.59     27.44 o 
   3  21   1       30.73       30.54     30.92 o 
   4  21   1     1138.08     1114.76     66.48 o 
   5  21   1     5990.92     6602.76    192.11 o 
   6  21   1     1103.02     1264.74     74.99 o 
   7  21   1     6396.06     6343.01    207.95 o 
   8  21   1      303.39      201.00     57.98 o 
   9  21   1     1991.32     1943.10     93.15 o 
  10  21   1      141.77      100.11     73.44 o 
  11  21   1     7572.96     8295.78    294.54 o 
  12  21   1     1269.82     1291.41    102.82 o 
  13  21   1     3824.29     4694.06    315.02 o 
  14  21   1      294.07      413.20    126.40 o 
  15  21   1       14.54     -120.98    120.98 o 
 -15  22   1     5667.15     5953.00    316.57 o 
 -14  22   1      201.11      142.63    173.55 o 
 -13  22   1       60.73      247.38    150.75 o 
 -12  22   1      765.87      721.27    106.68 o 
 -11  22   1     7243.93     7804.88    252.79 o 
 -10  22   1     1323.56     1382.24    101.66 o 
  -9  22   1      601.57      478.91     65.32 o 
  -8  22   1      510.16      420.93     66.48 o 
  -7  22   1      551.65      509.45     58.75 o 
  -6  22   1      480.12      398.13     49.48 o 
  -5  22   1      301.91      217.23     34.79 o 
  -4  22   1      276.70      300.72     30.15 o 
  -3  22   1    18895.90    18134.60    334.74 o 
  -2  22   1      722.93      741.37     44.06 o 
  -1  22   1    11464.23    11157.67    210.27 o 
   0  22   1     1067.12     1131.38     46.00 o 
   1  22   1    32411.65    32417.78    537.28 o 
   2  22   1     1583.34     1683.74     61.07 o 
   3  22   1     1738.82     1872.37     53.73 o 
   4  22   1      499.61      602.99     54.89 o 
   5  22   1    22822.03    23811.62    575.55 o 
   6  22   1      594.58      594.10     60.69 o 
   7  22   1    14359.49    15000.97    350.20 o 
   8  22   1      352.96      400.84     64.55 o 
   9  22   1      272.94      185.54     57.59 o 
  10  22   1      889.97      721.27     93.54 o 
  11  22   1     7789.08     9095.90    308.45 o 
  12  22   1     1002.58     1131.38    125.62 o 
  13  22   1     1641.38     2197.44    227.28 o 
  14  22   1        9.78        3.87    187.86 o 
  15  22   1      907.59      255.11    204.48 o 
 -14  23   1      134.66      449.54    208.34 o 
 -13  23   1      876.74     1045.19    184.76 o 
 -12  23   1      994.27     1110.51    120.21 o 
 -11  23   1     8763.73     9612.70    316.96 o 
 -10  23   1      838.91      943.14     95.47 o 
  -9  23   1    11153.21    11328.91    277.92 o 
  -8  23   1     2677.59     2799.27    105.14 o 
  -7  23   1       81.13       89.29     50.64 o 
  -6  23   1      239.26      220.71     46.38 o 
  -5  23   1     1952.04     1888.60     59.53 o 
  -4  23   1      286.17      271.35     26.67 o 
  -3  23   1    30139.96    29615.41    513.70 o 
  -2  23   1       60.15       69.58     35.17 o 
  -1  23   1     6087.43     6532.41    140.70 o 
   0  23   1      239.47      286.03     37.88 o 
   1  23   1     1055.91     1017.36     51.41 o 
   2  23   1     1133.60     1057.17     48.70 o 
   3  23   1      280.16      220.71     38.65 o 
   4  23   1      163.81      131.03     54.11 o 
   5  23   1    25025.67    25988.96    701.56 o 
   6  23   1      164.14      149.97     50.25 o 
   7  23   1     7514.71     7706.32    196.36 o 
   8  23   1      366.91      478.91     57.21 o 
   9  23   1     5057.53     5556.80    157.71 o 
  10  23   1      280.18      207.95    131.03 o 
  11  23   1     4604.97     4779.48    309.61 o 
  12  23   1      770.14      681.84    168.92 o 
  14  23   1      842.97     1090.02    164.28 o 
 -12  24   1     1512.66     1098.14    144.18 o 
 -11  24   1      601.05      584.82    105.14 o 
 -10  24   1       13.51        3.87     81.95 o 
  -9  24   1      689.35      618.45     74.21 o 
  -8  24   1     1209.82     1340.88     77.31 o 
  -7  24   1      128.59       81.17     53.73 o 
  -6  24   1      339.32      325.07     49.48 o 
  -5  24   1     1297.83     1264.74     57.59 o 
  -4  24   1      451.83      405.86     35.17 o 
  -3  24   1     1044.36     1093.89     53.34 o 
  -2  24   1      784.68      748.33     47.54 o 
  -1  24   1    35487.55    35393.70    631.60 o 
   0  24   1        3.24       11.60     27.06 o 
   1  24   1    14355.48    14041.99    279.85 o 
   2  24   1     1379.28     1327.36     58.75 o 
   3  24   1    38262.12    38622.03    659.81 o 
   4  24   1      334.99      331.65     58.75 o 
   5  24   1      281.69      188.63     57.98 o 
   6  24   1      169.01      162.34     58.75 o 
   7  24   1     3831.61     3880.79    155.00 o 
   8  24   1      108.81      111.71     77.69 o 
   9  24   1       98.54       15.46     84.65 o 
  10  24   1     1130.79      755.29    150.36 o 
  11  24   1      142.59       96.63    150.36 o 
  12  24   1      233.70      425.96    159.25 o 
  14  24   1      726.41      684.94    162.73 o 
 -12  25   1      139.14       69.58    143.02 o 
 -11  25   1      938.68      924.20    162.73 o 
 -10  25   1      710.13      789.69    157.32 o 
  -9  25   1    14028.42    15046.58    427.12 o 
  -8  25   1      213.80      157.71     88.90 o 
  -7  25   1    16192.29    16835.85    467.71 o 
  -6  25   1      395.95      410.88     78.08 o 
  -5  25   1    29012.31    29594.15    620.39 o 
  -4  25   1     1016.05      954.74     53.73 o 
  -3  25   1     3513.20     3386.42     93.93 o 
  -2  25   1      821.59      741.37     47.54 o 
  -1  25   1     2738.37     2919.10     87.36 o 
   0  25   1      885.95      828.73     50.25 o 
   1  25   1     4318.49     3834.41     92.38 o 
   2  25   1       22.95      103.98     37.88 o 
   3  25   1      492.60      563.95     50.25 o 
   4  25   1       77.10       46.77     57.98 o 
   5  25   1     4013.74     4148.66    160.02 o 
   6  25   1      631.72      495.54     74.60 o 
   7  25   1     4811.28     4417.30    173.55 o 
   8  25   1       73.30       50.25     61.85 o 
   9  25   1      604.50      354.84     93.54 o 
  10  25   1      655.00      540.76    150.36 o 
  11  25   1    11703.26    13343.90    646.28 o 
  12  25   1      662.49      305.36    182.44 o 
  14  25   1      329.39      418.23    198.29 o 
 -12  26   1      139.49      309.61    170.46 o 
 -11  26   1     2657.25     2273.98    207.57 o 
 -10  26   1     1301.86     1331.99    185.92 o 
  -9  26   1     2734.90     2630.75    153.07 o 
  -8  26   1      451.67      563.95     91.61 o 
  -7  26   1     1810.72     1704.23    117.89 o 
  -6  26   1      105.56      119.83     73.44 o 
  -5  26   1     1482.49     1524.49     77.69 o 
  -4  26   1      103.42      146.88     39.04 o 
  -3  26   1    15038.86    15322.57    292.61 o 
  -2  26   1      280.70      231.92     34.01 o 
  -1  26   1     8143.22     7970.70    177.81 o 
   0  26   1     2263.45     2285.96     71.51 o 
   1  26   1     9106.14     9552.01    206.41 o 
   2  26   1     1865.82     1965.14     66.10 o 
   3  26   1      233.10      220.71     42.52 o 
   4  26   1     1406.98     1447.57     94.70 o 
   5  26   1    29271.51    29380.40    746.01 o 
   6  26   1      274.79      281.78     77.31 o 
   7  26   1     9419.56     9286.46    287.58 o 
   8  26   1      557.64      514.86     93.15 o 
   9  26   1     7695.38     8015.16    278.30 o 
  10  26   1      146.08      188.63    138.38 o 
  11  26   1      130.80     -123.69    161.96 o 
  12  26   1      142.71      -81.17    165.82 o 
  14  26   1      396.73      119.83    208.34 o 
 -12  27   1      259.00       61.46    115.96 o 
 -11  27   1      889.64      552.36    166.60 o 
 -10  27   1      387.88      433.69    147.66 o 
  -9  27   1     6944.62     7286.54    265.16 o 
  -8  27   1      706.50      698.08     88.90 o 
  -7  27   1     8356.84     8801.75    279.85 o 
  -6  27   1      145.98      170.46     78.08 o 
  -5  27   1     6860.87     7149.32    189.40 o 
  -4  27   1      839.06      748.33     51.02 o 
  -3  27   1     7779.13     7959.50    177.42 o 
  -2  27   1     1051.06     1005.37     51.41 o 
  -1  27   1     3844.32     4053.19    110.94 o 
   0  27   1     1520.53     1724.71     67.26 o 
   1  27   1      947.09     1037.07     56.05 o 
   2  27   1     1716.68     1668.28     71.12 o 
   3  27   1       26.90       27.44     42.91 o 
   4  27   1       87.76      135.29     57.98 o 
   5  27   1    25883.94    26533.20    688.80 o 
   6  27   1       46.15       84.65     76.53 o 
   7  27   1     3922.67     4100.73    167.37 o 
   8  27   1      169.35      119.83     69.58 o 
   9  27   1       68.13        0.00     38.65 o 
  10  27   1      967.87      704.65    161.57 o 
  11  27   1     2276.12     2523.68    243.52 o 
  12  27   1      313.43      561.25    176.65 o 
  14  27   1      228.17     -204.48    204.48 o 
 -12  28   1      281.57       46.77    166.60 o 
 -11  28   1      705.48      478.91    168.53 o 
 -10  28   1      659.16      231.92    162.73 o 
  -9  28   1      284.67      228.05     84.65 o 
  -8  28   1     1776.93     1866.96    118.28 o 
  -7  28   1      150.55      115.57     85.42 o 
  -6  28   1      123.69        3.87     74.21 o 
  -5  28   1       12.81      -19.33     50.64 o 
  -4  28   1      157.54      100.11     38.65 o 
  -3  28   1      325.12      235.79     46.00 o 
  -2  28   1      382.92      329.71     38.27 o 
  -1  28   1    38136.86    39729.45    693.83 o 
   0  28   1     1593.63     1699.20     71.90 o 
   1  28   1    11566.14    12096.17    246.22 o 
   2  28   1      928.85      890.57     59.53 o 
   3  28   1     3979.56     4334.97    131.03 o 
   4  28   1      404.22      364.11     73.44 o 
   5  28   1     1829.76     1447.57     94.70 o 
   6  28   1     1158.85      997.64     94.31 o 
   7  28   1     6926.94     7318.62    244.68 o 
   8  28   1       73.47      100.11     88.52 o 
   9  28   1       88.84      142.63     91.99 o 
  10  28   1     2080.16     2185.85    221.10 o 
  11  28   1      946.54      655.95    184.76 o 
  12  28   1       54.48      188.63    189.79 o 
 -12  29   1      198.85      273.67    177.03 o 
 -11  29   1     4109.81     4100.73    310.39 o 
 -10  29   1      791.23      993.39    184.38 o 
  -9  29   1     4153.84     3958.49    180.12 o 
  -8  29   1      623.01      579.03     95.86 o 
  -7  29   1     4542.61     4719.57    187.86 o 
  -6  29   1      397.72      444.13     89.29 o 
  -5  29   1     8942.83     9143.06    237.72 o 
  -4  29   1      468.51      413.20     45.61 o 
  -3  29   1     3236.69     3047.82     96.25 o 
  -2  29   1      239.92      170.46     39.04 o 
  -1  29   1    12576.25    12663.22    252.02 o 
   0  29   1      330.16      336.28     50.25 o 
   1  29   1     6941.72     7393.22    160.41 o 
   2  29   1      221.48      154.61     43.29 o 
   3  29   1      154.98      103.98     54.50 o 
   4  29   1      279.06      177.03     72.67 o 
   5  29   1      337.32      325.07     73.83 o 
   6  29   1       80.78       27.44     69.96 o 
   7  29   1     1222.19     1442.93    118.28 o 
   8  29   1     1176.72     1345.52    118.67 o 
   9  29   1      380.31      371.46    107.84 o 
  10  29   1      675.53      755.29    170.85 o 
  11  29   1      114.38      -22.81    168.92 o 
  12  29   1      228.14      -53.73    177.03 o 
 -12  30   1      313.63      239.65    173.17 o 
 -11  30   1      429.09      352.52    186.70 o 
 -10  30   1     1086.66     1037.07    192.11 o 
  -9  30   1      202.82      -46.77     97.02 o 
  -8  30   1     1712.32     1861.54    134.13 o 
  -7  30   1     2365.35     2455.26    148.04 o 
  -6  30   1      403.57      239.65     92.38 o 
  -5  30   1       44.73       73.44     81.17 o 
  -4  30   1      484.23      359.48     49.48 o 
  -3  30   1    10991.04    11013.50    221.87 o 
  -2  30   1      513.89      526.46     45.61 o 
  -1  30   1      921.97     1025.09     63.78 o 
   0  30   1     3199.84     3186.97     98.18 o 
   1  30   1    20186.79    20128.72    388.08 o 
   2  30   1     1622.04     1485.83     71.90 o 
   3  30   1      263.19      271.35     57.21 o 
   4  30   1     1369.32     1327.36    104.36 o 
   5  30   1    18154.99    19066.92    549.26 o 
   6  30   1      145.60      194.04     88.13 o 
   7  30   1      920.58      970.20    108.62 o 
   8  30   1      480.87      495.54    105.14 o 
   9  30   1     3583.05     3314.52    171.62 o 
  10  30   1      371.51      188.63    169.30 o 
  11  30   1      489.77      336.28    194.04 o 
  12  30   1      682.46      506.36    195.97 o 
 -12  31   1      510.89      572.84    139.93 o 
 -11  31   1      177.10       46.77    116.35 o 
 -10  31   1      124.42      170.46    165.44 o 
  -9  31   1     3291.23     3186.97    175.49 o 
  -8  31   1      266.06      255.11    105.14 o 
  -7  31   1    30902.96    34072.91    895.21 o 
  -6  31   1     1187.57      966.33    112.09 o 
  -5  31   1     5357.98     5273.09    216.85 o 
  -4  31   1      551.50      509.45     53.34 o 
  -3  31   1     3097.31     3158.75     97.79 o 
  -2  31   1      692.39      652.85     54.11 o 
  -1  31   1     1629.69     1688.76     76.53 o 
   0  31   1     1171.82     1045.19     52.18 o 
   1  31   1      869.63     1025.09     67.64 o 
   2  31   1      169.60      185.54     50.64 o 
   3  31   1     1612.94     1363.69     73.44 o 
   4  31   1      122.08       89.29     62.23 o 
   5  31   1     3385.72     3562.29    170.85 o 
   6  31   1        1.45        0.00     38.65 o 
   7  31   1    11093.99    10935.42    338.22 o 
   8  31   1      180.21      -38.65    108.23 o 
   9  31   1     7972.11     8318.58    306.13 o 
  10  31   1       49.67      111.71    169.69 o 
  11  31   1     4235.89     4491.90    374.94 o 
  12  31   1      128.67     -196.75    196.75 o 
 -12  32   1      245.93      286.03    220.71 o 
 -11  32   1     2810.09     2436.71    257.82 o 
 -10  32   1      303.45      142.63    169.30 o 
  -9  32   1     6192.86     5566.08    241.20 o 
  -8  32   1     1010.17     1045.19    120.60 o 
  -7  32   1      608.51      354.84    105.52 o 
  -6  32   1      358.25      498.24    108.23 o 
  -5  32   1      269.15      359.48     96.63 o 
  -4  32   1      163.54      127.94     61.85 o 
  -3  32   1     8104.69     8386.62    204.86 o 
  -2  32   1      674.97      549.26     55.27 o 
  -1  32   1    26360.82    28053.04    520.66 o 
   0  32   1     1077.57      912.99     60.30 o 
   1  32   1     1900.64     1953.93     82.33 o 
   2  32   1      632.48      708.13     63.00 o 
   3  32   1     8118.51     8003.95    211.43 o 
   4  32   1      774.54      489.74     93.54 o 
   5  32   1     6161.67     5345.76    190.95 o 
   6  32   1      707.41      738.28    111.32 o 
   7  32   1    17452.73    18555.53    524.91 o 
   8  32   1       72.71      103.98     92.38 o 
   9  32   1       11.41       89.29     92.77 o 
  10  32   1      360.03      231.92    193.27 o 
  11  32   1      165.78      418.23    201.00 o 
  12  32   1      969.60      824.86    221.48 o 
 -12  33   1      304.84      340.92    231.92 o 
 -11  33   1      775.30      509.45    187.86 o 
 -10  33   1      395.91      207.95    177.42 o 
  -9  33   1     4670.87     4458.66    224.19 o 
  -8  33   1      417.41      449.54    108.23 o 
  -7  33   1     5327.15     5519.70    230.76 o 
  -6  33   1     1549.56     1207.92    125.24 o 
  -5  33   1        8.73      -15.46     88.52 o 
  -4  33   1      469.24      400.84     72.28 o 
  -3  33   1    10702.17    11170.81    249.70 o 
  -2  33   1      771.65      698.08     59.14 o 
  -1  33   1    20783.10    21455.31    419.00 o 
   0  33   1       96.24       61.46     49.86 o 
   1  33   1      184.66      290.29     57.21 o 
   2  33   1      599.03      572.84     53.73 o 
   3  33   1     6531.37     6402.54    189.01 o 
   4  33   1      391.86      572.84    101.27 o 
   5  33   1     1350.03     1543.81    117.12 o 
   6  33   1      496.26      390.79     86.20 o 
   7  33   1    11775.25    12233.01    398.90 o 
   8  33   1     1113.24      890.57    107.46 o 
   9  33   1     4288.36     4417.30    214.91 o 
  10  33   1      257.83      228.05    178.58 o 
  11  33   1      403.39      552.36    230.76 o 
  12  33   1       47.25      111.71    201.00 o 
 -12  34   1      109.28       73.44    220.71 o 
 -11  34   1     3011.05     2351.67    277.53 o 
 -10  34   1     1162.13     1131.38    179.74 o 
  -9  34   1      782.10      587.92    132.58 o 
  -8  34   1      521.19      509.45    103.98 o 
  -7  34   1      528.82      462.68    112.48 o 
  -6  34   1      963.77     1057.17    125.24 o 
  -5  34   1      264.90      157.71    104.75 o 
  -4  34   1      200.59      247.38     70.35 o 
  -3  34   1     1336.63     1295.66     76.15 o 
  -2  34   1      365.52      425.96     53.73 o 
  -1  34   1     1439.10     1663.25     86.20 o 
   0  34   1       17.53       89.29     57.59 o 
   1  34   1    10932.12    11013.50    235.01 o 
   2  34   1      705.79      637.01     66.10 o 
   3  34   1    15574.90    16196.52    395.42 o 
   4  34   1      661.01      537.67    103.98 o 
   5  34   1     7682.93     8329.79    294.92 o 
   6  34   1      186.06      204.48     85.42 o 
   7  34   1     2157.18     2363.65    169.30 o 
   8  34   1      403.98      182.06     97.41 o 
   9  34   1     1714.67     1229.56    148.43 o 
  10  34   1       43.16        3.87    207.18 o 
  11  34   1     3035.01     3328.83    322.76 o 
  12  34   1      473.70      336.28    223.42 o 
 -12  35   1       79.93      -53.73    216.07 o 
 -11  35   1      609.67      162.34    220.32 o 
 -10  35   1      513.12      498.24    149.97 o 
  -9  35   1     2994.45     2852.23    192.49 o 
  -8  35   1       66.02      -38.65     88.90 o 
  -7  35   1    23838.41    26492.61    769.20 o 
  -6  35   1      805.88      928.07    124.85 o 
  -5  35   1     8848.59     9250.52    322.76 o 
  -4  35   1     1222.92     1282.52    102.43 o 
  -3  35   1     3939.23     3826.68    130.65 o 
  -2  35   1      116.68      142.63     62.23 o 
  -1  35   1       13.33       61.46     57.59 o 
   0  35   1      252.38      255.11     61.46 o 
   1  35   1      307.80      449.54     66.10 o 
   2  35   1      276.69      259.36     74.21 o 
   3  35   1       39.78       53.73     57.59 o 
   4  35   1       43.54      111.71     73.44 o 
   5  35   1     1129.60     1169.26    127.56 o 
   6  35   1      389.67      555.06    117.12 o 
   7  35   1       84.38      -30.54    111.32 o 
   8  35   1        9.46      -91.99     91.99 o 
   9  35   1     5410.18     4736.58    213.75 o 
  10  35   1      352.85      123.69    212.98 o 
  11  35   1     5428.69     5418.81    430.21 o 
  12  35   1      358.68      162.34    185.54 o 
 -12  36   1       39.52     -146.88    170.46 o 
 -11  36   1      262.51      185.54    235.40 o 
 -10  36   1       18.39      -57.59    131.03 o 
  -9  36   1     1784.98     1423.99    168.92 o 
  -8  36   1      241.39      115.57     88.13 o 
  -7  36   1     1175.74      675.27    138.77 o 
  -6  36   1      348.35      204.48    104.75 o 
  -5  36   1      969.72     1037.07    124.08 o 
  -4  36   1      391.82      247.38     74.21 o 
  -3  36   1      182.37      149.97     62.62 o 
  -2  36   1      489.12      420.93     66.48 o 
  -1  36   1     9805.94     9994.59    223.80 o 
   0  36   1      301.98      325.07     58.37 o 
   1  36   1     3605.40     4005.65    133.74 o 
   2  36   1     1130.41     1194.77     90.45 o 
   3  36   1     9347.42     8977.62    306.13 o 
   4  36   1      451.21      476.21    111.32 o 
   5  36   1      515.78      390.79    108.23 o 
   6  36   1      331.20      343.24    115.19 o 
   7  36   1     1647.13     1573.19    167.76 o 
   8  36   1       64.60      170.46    120.21 o 
   9  36   1      158.12      259.36    142.24 o 
  10  36   1      217.81      359.48    209.89 o 
  11  36   1       97.50      267.48    243.90 o 
 -11  37   1     2610.66     2185.85    325.46 o 
 -10  37   1     1400.40     1057.17    246.61 o 
  -9  37   1     1864.00     1730.12    180.90 o 
  -8  37   1      544.42      354.84    112.48 o 
  -7  37   1     1257.10     1410.07    149.59 o 
  -6  37   1      865.63      708.13    132.19 o 
  -5  37   1     3494.64     3328.83    179.35 o 
  -4  37   1     1443.97     1568.55    103.59 o 
  -3  37   1     7892.34     8126.86    212.98 o 
  -2  37   1      307.04      428.67     66.87 o 
  -1  37   1     3224.51     3510.50    117.89 o 
   0  37   1        7.11       57.59     57.59 o 
   1  37   1       16.56      111.71     57.98 o 
   2  37   1      256.40      309.61     76.53 o 
   3  37   1     1509.85     1813.61    143.02 o 
   4  37   1      575.92      817.90    120.98 o 
   5  37   1       74.72      -19.33     89.29 o 
   6  37   1      899.75      835.69    136.45 o 
   7  37   1     2674.41     2510.92    168.14 o 
   8  37   1      106.47       76.92    135.29 o 
   9  37   1     4758.76     4762.48    274.44 o 
  10  37   1      705.57      313.87    235.79 o 
  11  37   1     1772.21     1304.94    274.05 o 
 -10  38   1     1603.46     1519.46    295.70 o 
  -9  38   1      905.11      905.65    164.66 o 
  -8  38   1       23.33      165.44    112.09 o 
  -7  38   1      434.61      405.86    127.56 o 
  -6  38   1      785.42      772.29    131.42 o 
  -5  38   1     1209.88     1264.74    123.69 o 
  -4  38   1       47.52       46.77     77.31 o 
  -3  38   1     2399.13     2232.62    123.30 o 
  -2  38   1      795.99      744.85     78.08 o 
  -1  38   1       73.93      201.00     65.32 o 
   0  38   1      686.18      633.91     78.47 o 
   1  38   1    12683.37    13057.87    284.10 o 
   2  38   1      514.80      478.91     70.74 o 
   3  38   1     2053.99     1998.38    144.56 o 
   4  38   1       74.54      162.34    115.57 o 
   5  38   1     5491.61     5455.15    238.88 o 
   6  38   1       81.25      -11.60     81.56 o 
   7  38   1      294.16      224.58    104.36 o 
   8  38   1      404.69      418.23    147.66 o 
   9  38   1      803.40      587.92    162.73 o 
  10  38   1      169.17      188.63    227.28 o 
 -10  39   1      658.91      352.52    235.79 o 
  -9  39   1     1391.74      905.65    168.53 o 
  -8  39   1      259.10      251.25    120.21 o 
  -7  39   1     1540.40     1073.40    163.12 o 
  -6  39   1      764.12      669.09    134.90 o 
  -5  39   1     1760.36     1623.05    120.21 o 
  -4  39   1     1110.70     1005.37    130.26 o 
  -3  39   1     9464.85    10459.59    267.09 o 
  -2  39   1      172.63      239.65     73.05 o 
  -1  39   1     6775.31     7191.45    189.79 o 
   0  39   1      353.73      347.88     76.53 o 
   1  39   1      459.50      587.92     84.26 o 
   2  39   1      213.19      235.79     85.81 o 
   3  39   1     2230.51     2394.19    139.93 o 
   4  39   1       69.63      255.11     85.42 o 
   5  39   1     4649.43     5291.26    244.29 o 
   6  39   1      380.80      255.11    105.14 o 
   7  39   1      658.88      572.84    143.02 o 
   8  39   1      592.49      316.18    143.79 o 
   9  39   1     1387.89     1037.07    164.28 o 
  -9  40   1      683.14      366.82    161.96 o 
  -8  40   1      722.58      359.48    127.17 o 
  -7  40   1     1545.49     1304.94    161.57 o 
  -6  40   1       11.73      135.29    124.46 o 
  -5  40   1      445.91      418.23    112.09 o 
  -4  40   1      792.42      731.32    134.51 o 
  -3  40   1      856.80      758.38     82.33 o 
  -2  40   1       19.53      -27.44     74.21 o 
  -1  40   1     1342.89     1414.71     98.18 o 
   0  40   1      460.05      459.97     80.01 o 
   1  40   1     1820.21     1709.25    118.28 o 
   2  40   1      371.04      441.42     93.93 o 
   3  40   1    14537.94    15756.65    452.63 o 
   4  40   1       33.32       92.77    119.83 o 
   5  40   1       78.92       42.52    131.42 o 
   6  40   1        6.25      -73.44    131.03 o 
   7  40   1     3587.21     3796.14    245.06 o 
   8  40   1      189.32      224.58    122.92 o 
   9  40   1      200.88      -89.29    155.00 o 
  -8  41   1      715.39      495.54    138.38 o 
  -7  41   1     3526.46     3243.40    233.85 o 
  -6  41   1      648.61      615.36    148.04 o 
  -5  41   1     9426.87     9759.58    393.10 o 
  -4  41   1     1440.00     1548.84    151.52 o 
  -3  41   1     9412.26     9957.10    260.52 o 
  -2  41   1      657.41      672.18     83.88 o 
  -1  41   1      616.62      704.65     85.81 o 
   0  41   1       64.89       42.52     65.71 o 
   1  41   1       62.95      204.48     88.90 o 
   2  41   1       65.66      103.98    115.19 o 
   3  41   1        9.05      135.29    119.83 o 
   4  41   1      182.97      115.57    122.92 o 
   5  41   1      425.65      484.33    142.24 o 
   6  41   1      174.12      127.94    139.15 o 
   7  41   1     6219.88     6175.64    332.42 o 
   8  41   1      137.77        7.73    136.06 o 
  -8  42   1      303.05      316.18    161.57 o 
  -7  42   1      202.66      271.35    127.17 o 
  -6  42   1      188.08       42.52    115.96 o 
  -5  42   1     4497.68     4745.47    257.04 o 
  -4  42   1      121.42       -7.73     85.42 o 
  -3  42   1     1122.76     1069.54    101.66 o 
  -2  42   1       79.82       61.46     92.38 o 
  -1  42   1       33.98      185.54     81.17 o 
   0  42   1      604.58      691.51     88.13 o 
   1  42   1     3564.87     3682.12    165.82 o 
   2  42   1      320.37      313.87     92.38 o 
   3  42   1       22.75      -92.77    112.48 o 
   4  42   1      196.90      185.54    127.17 o 
   5  42   1     7625.21     7772.03    328.94 o 
   6  42   1      742.57      514.86    158.09 o 
   7  42   1     3752.90     3117.00    208.34 o 
   8  42   1       42.32      165.44    216.07 o 
  -7  43   1      359.19       92.77    201.38 o 
  -6  43   1      566.72      420.93    114.80 o 
  -5  43   1     6350.66     6049.25    328.94 o 
  -4  43   1      149.14       89.29    108.23 o 
  -3  43   1     6198.45     5971.94    288.35 o 
  -2  43   1      657.08      640.10    113.25 o 
  -1  43   1      314.35      325.07     78.47 o 
   0  43   1      454.34      531.87     91.61 o 
   1  43   1      718.72      540.76     83.88 o 
   2  43   1       42.57       30.54    123.30 o 
   3  43   1       26.40      -19.33    124.08 o 
   4  43   1      232.54       89.29    135.29 o 
   5  43   1     2325.83     1888.60    183.60 o 
   6  43   1      285.42       96.63    108.62 o 
   7  43   1      996.13      768.81    179.35 o 
  -6  44   1       14.91      -50.25    142.63 o 
  -5  44   1     1472.59     1578.22    192.49 o 
  -4  44   1      746.99      711.22    149.20 o 
  -3  44   1      851.85      890.57    163.12 o 
  -2  44   1      175.32      231.92    104.36 o 
  -1  44   1      350.44      390.79     95.86 o 
   0  44   1      278.10      277.53    103.59 o 
   1  44   1     2265.95     2297.55    137.22 o 
   2  44   1      137.79      177.03    135.67 o 
   3  44   1     4558.24     3796.14    206.80 o 
   4  44   1      203.21       30.54     96.25 o 
   5  44   1      414.15      286.03    134.51 o 
   6  44   1      146.07      146.88    200.61 o 
  -5  45   1     7372.18     6422.25    378.80 o 
  -4  45   1      288.60      273.67    146.11 o 
  -3  45   1     1547.90     1524.49    179.74 o 
  -2  45   1      565.53      526.46     99.73 o 
  -1  45   1      341.19      555.06    122.92 o 
   0  45   1      206.44      157.71    104.75 o 
   1  45   1      343.86      320.44    137.99 o 
   2  45   1      114.04       15.46    138.77 o 
   3  45   1       31.22        0.00     38.65 o 
   4  45   1       60.44     -146.88    146.88 o 
   5  45   1       55.05     -139.54    201.38 o 
  -3  46   1     1798.32     1229.56    178.58 o 
  -2  46   1       73.95       30.54    126.78 o 
  -1  46   1      647.60      652.85    114.41 o 
   0  46   1      951.38      943.14    110.94 o 
   1  46   1     4635.64     3697.19    249.31 o 
   2  46   1      142.83       61.46    112.09 o 
   3  46   1       25.76      -69.58    147.27 o 
  -1  47   1       90.03      -73.44    178.19 o 
   1  47   1      163.90       76.92    203.70 o 
   2  47   1      111.83      271.35    227.28 o 
   1  48   1      482.83      708.13    208.34 o 
  -5 -46   2      152.44      -19.33    139.93 o 
  -4 -46   2      858.21      669.09    228.44 o 
  -3 -46   2        0.51     -142.63    154.23 o 
  -2 -46   2      249.65      173.55    150.75 o 
  -1 -46   2      628.31      765.34    148.04 o 
   0 -46   2     1280.64     1354.80    183.22 o 
   1 -46   2      634.31      920.34    173.55 o 
   2 -46   2       33.24     -207.57    207.57 o 
   3 -46   2      148.30      135.29    224.19 o 
   4 -46   2     4126.69     4005.64    314.64 o 
  -5 -45   2      439.06      517.95    118.67 o 
  -4 -45   2     1345.46     1207.92    142.63 o 
  -3 -45   2      164.19      142.63    103.98 o 
  -2 -45   2     1930.57     1719.69    165.05 o 
  -1 -45   2      991.93     1233.81    144.18 o 
   0 -45   2     1759.44     2048.63    191.33 o 
   1 -45   2       83.27       84.65    143.02 o 
   2 -45   2     1352.11     1350.16    187.47 o 
   3 -45   2      120.34       73.44    116.35 o 
   4 -45   2      553.68      366.82    119.05 o 
   5 -45   2       68.24      149.97    153.84 o 
  -6 -44   2       22.19      135.29    158.87 o 
  -5 -44   2       29.76      146.88    123.69 o 
  -4 -44   2     1708.15     1673.69    152.68 o 
  -3 -44   2      107.54      194.04    115.96 o 
  -2 -44   2       24.75      188.63    143.40 o 
  -1 -44   2       73.44        7.73    116.35 o 
   0 -44   2      203.16      476.21    143.79 o 
   1 -44   2      354.40      476.21    146.50 o 
   2 -44   2     4955.21     5282.37    298.40 o 
   3 -44   2      295.94      194.04    115.96 o 
   4 -44   2      112.89      239.65    119.44 o 
   5 -44   2      190.13       96.63    119.83 o 
   6 -44   2     2581.58     2418.54    195.59 o 
  -7 -43   2      425.44      441.42    130.65 o 
  -6 -43   2     7669.10     8352.60    329.71 o 
  -5 -43   2      477.21      649.76    129.88 o 
  -4 -43   2    10435.76    10044.07    349.04 o 
  -3 -43   2      259.87      239.65    100.11 o 
  -2 -43   2     1941.57     2381.82    194.04 o 
  -1 -43   2      474.17      761.86    130.26 o 
   0 -43   2      293.36      329.71    124.08 o 
   1 -43   2      132.58      182.06    131.03 o 
   2 -43   2     4757.80     5165.25    286.03 o 
   3 -43   2      162.66       65.32     92.38 o 
   4 -43   2        4.31       81.17    104.36 o 
   5 -43   2       18.71      162.34     99.73 o 
   6 -43   2      181.11      247.38    131.03 o 
   7 -43   2       47.28      -27.44    151.13 o 
  -7 -42   2      374.52      478.91    127.94 o 
  -6 -42   2     1779.13     1819.03    132.58 o 
  -5 -42   2       87.44      131.03    115.19 o 
  -4 -42   2      454.69      277.53    111.71 o 
  -3 -42   2      106.18      220.71    109.00 o 
  -2 -42   2      431.60      331.65    108.62 o 
  -1 -42   2       19.29      142.63    123.30 o 
   0 -42   2     5431.32     5621.74    251.63 o 
   1 -42   2      314.39      255.11    135.29 o 
   2 -42   2     2528.77     2832.13    178.58 o 
   3 -42   2       87.07      -84.65     84.65 o 
   4 -42   2     3803.14     3857.60    185.54 o 
   5 -42   2      245.89      139.54    115.96 o 
   6 -42   2     2440.25     2285.96    148.82 o 
   7 -42   2      367.55      325.07    150.36 o 
   8 -42   2     2464.37     2455.26    314.25 o 
  -8 -41   2      576.86      572.84    127.94 o 
  -7 -41   2       77.03      139.54    111.71 o 
  -6 -41   2     1063.54      966.33    131.42 o 
  -5 -41   2      406.77      390.79    113.25 o 
  -4 -41   2    11550.15    12719.27    350.59 o 
  -3 -41   2     1006.84     1098.14    119.44 o 
  -2 -41   2     4107.74     4343.09    180.12 o 
  -1 -41   2      264.67      135.29    124.46 o 
   0 -41   2     2008.28     2099.65    170.85 o 
   1 -41   2      301.03       92.77    104.36 o 
   2 -41   2     1786.11     2088.05    136.45 o 
   3 -41   2       82.71       92.77    100.50 o 
   4 -41   2     1069.96     1069.54    122.14 o 
   5 -41   2      139.30       22.81     92.38 o 
   6 -41   2     2774.43     2309.54    155.39 o 
   7 -41   2      253.06      139.54    115.96 o 
   8 -41   2     3171.34     3379.07    238.49 o 
   9 -41   2      459.56      681.84    250.09 o 
  -9 -40   2      733.45      652.85    127.17 o 
  -8 -40   2     1328.86     1309.19    143.79 o 
  -7 -40   2      117.43      170.46    112.09 o 
  -6 -40   2      590.89      444.13     97.02 o 
  -5 -40   2      385.61      630.82    115.57 o 
  -4 -40   2      225.18      267.48    103.59 o 
  -3 -40   2      114.83       11.60     85.42 o 
  -2 -40   2      148.03      127.94     81.56 o 
  -1 -40   2       47.39      -19.33    124.08 o 
   0 -40   2     1346.30     1638.13    156.16 o 
   1 -40   2      756.50      681.84    113.64 o 
   2 -40   2     5939.34     5847.86    209.11 o 
   3 -40   2      154.06       81.17     96.25 o 
   4 -40   2     1860.39     2009.20    133.74 o 
   5 -40   2      240.96      300.72     92.77 o 
   6 -40   2     3882.69     4617.53    211.43 o 
   7 -40   2      105.77      149.97    138.77 o 
   8 -40   2     3903.16     4326.85    237.33 o 
   9 -40   2      457.89      506.36    120.21 o 
 -10 -39   2      376.66      197.52    185.15 o 
  -9 -39   2      483.94      457.27    124.85 o 
  -8 -39   2      884.42      886.71    114.80 o 
  -7 -39   2      254.73      320.44     95.86 o 
  -6 -39   2     9358.33     9882.88    296.86 o 
  -5 -39   2      819.01     1169.26    114.80 o 
  -4 -39   2    14887.54    16307.46    444.51 o 
  -3 -39   2     1607.17     1776.89    120.60 o 
  -2 -39   2     1838.45     1904.84    124.85 o 
  -1 -39   2      912.17      924.20    105.91 o 
   0 -39   2      926.94     1009.24    134.13 o 
   1 -39   2      389.37      390.79    100.89 o 
   2 -39   2      159.38      294.54     81.17 o 
   3 -39   2      508.69      615.36    101.66 o 
   4 -39   2       11.21       38.65     73.44 o 
   5 -39   2       50.06      -92.38     92.38 o 
   6 -39   2       29.20      263.23     88.90 o 
   7 -39   2      344.28      487.03    134.51 o 
   8 -39   2      326.96      331.65    115.57 o 
   9 -39   2       14.21      -84.65    138.38 o 
  10 -39   2     2388.72     2412.35    268.64 o 
 -10 -38   2      622.99      714.70    139.54 o 
  -9 -38   2       90.73      207.95    103.98 o 
  -8 -38   2      817.45      886.71    155.39 o 
  -7 -38   2      317.72      359.48    134.51 o 
  -6 -38   2     1390.86     1260.10    123.69 o 
  -5 -38   2      473.22      520.66     96.63 o 
  -4 -38   2      424.36      444.13     99.73 o 
  -3 -38   2      178.52      149.97     92.77 o 
  -2 -38   2     2251.85     2291.76    124.85 o 
  -1 -38   2      202.99      207.95     69.96 o 
   0 -38   2     4403.41     4583.90    210.66 o 
   1 -38   2      349.02      305.36     80.40 o 
   2 -38   2     7873.24     7904.22    232.31 o 
   3 -38   2      153.68      336.28     84.26 o 
   4 -38   2     3651.75     3437.05    153.07 o 
   5 -38   2      249.12      294.54     95.86 o 
   6 -38   2      275.00      405.86     87.74 o 
   7 -38   2      228.70      235.79    131.81 o 
   8 -38   2     5297.85     5631.02    289.13 o 
   9 -38   2       37.48       92.77    139.15 o 
  10 -38   2      621.58      618.45    166.98 o 
 -11 -37   2      535.34      325.07    240.04 o 
 -10 -37   2     1518.74     1485.83    167.76 o 
  -9 -37   2      306.35      386.15    112.48 o 
  -8 -37   2     1543.82     1524.49    160.02 o 
  -7 -37   2      435.29      615.36    126.40 o 
  -6 -37   2     5802.85     6542.46    261.68 o 
  -5 -37   2      676.45      691.51     88.13 o 
  -4 -37   2     4755.02     5049.67    176.65 o 
  -3 -37   2     2137.43     2209.04    128.72 o 
  -2 -37   2     4213.73     4261.53    162.34 o 
  -1 -37   2       42.45      165.44     81.56 o 
   0 -37   2     3112.58     3422.75    174.71 o 
   1 -37   2       32.47       11.60     69.58 o 
   2 -37   2     1245.51     1169.26     93.54 o 
   3 -37   2        0.81       22.81     84.65 o 
   4 -37   2     3358.32     3495.81    154.23 o 
   5 -37   2        0.11      119.83     81.56 o 
   6 -37   2       95.79      139.54     85.04 o 
   7 -37   2      137.71      309.61     89.68 o 
   8 -37   2      231.64      100.11    130.65 o 
   9 -37   2       53.98      -89.29    127.94 o 
  10 -37   2     2795.37     2852.23    225.74 o 
 -11 -36   2      794.85      803.60    137.61 o 
 -10 -36   2     4440.89     4060.92    229.60 o 
  -9 -36   2     1084.15     1045.19    136.83 o 
  -8 -36   2      849.64     1073.40    138.38 o 
  -7 -36   2      284.41      197.52    111.71 o 
  -6 -36   2      612.52      621.55    124.08 o 
  -5 -36   2      724.17      652.85    114.41 o 
  -4 -36   2      181.88       65.32     84.26 o 
  -3 -36   2      294.09      220.71     77.69 o 
  -2 -36   2      480.67      531.87     77.31 o 
  -1 -36   2       52.19       65.32     77.31 o 
   0 -36   2    10095.66    10206.80    263.62 o 
   1 -36   2      135.27      185.54     69.58 o 
   2 -36   2    11160.22    11864.64    298.02 o 
   3 -36   2      418.05      251.25     64.94 o 
   4 -36   2       68.13       34.79     66.10 o 
   5 -36   2      472.61      487.03     87.74 o 
   6 -36   2     4914.09     5183.41    197.13 o 
   7 -36   2       14.05       89.29     92.77 o 
   8 -36   2      231.13      313.87    123.30 o 
   9 -36   2      881.42     1322.72    158.09 o 
  10 -36   2     2558.81     2238.41    199.84 o 
 -12 -35   2      165.07      177.03    219.94 o 
 -11 -35   2       89.27      -46.77    131.81 o 
 -10 -35   2      651.38      621.55    120.98 o 
  -9 -35   2      461.19      386.15    105.14 o 
  -8 -35   2     4528.99     4508.52    225.35 o 
  -7 -35   2      313.04      425.96    120.60 o 
  -6 -35   2     9081.65     9322.41    312.32 o 
  -5 -35   2      794.05      890.57    107.46 o 
  -4 -35   2      999.16     1065.29     93.15 o 
  -3 -35   2      925.99     1069.54     93.54 o 
  -2 -35   2     1270.94     1127.13     83.49 o 
  -1 -35   2      554.20      621.55     83.88 o 
   0 -35   2    22322.41    23391.45    437.56 o 
   1 -35   2     1019.30     1025.09     79.63 o 
   2 -35   2     4168.73     3857.60    146.88 o 
   3 -35   2     1123.48     1203.66     95.09 o 
   4 -35   2     5442.65     5318.31    172.39 o 
   5 -35   2      634.39      672.18     90.45 o 
   6 -35   2      214.63      305.36     84.65 o 
   7 -35   2      342.33      378.80     96.63 o 
   8 -35   2      893.40      744.85    132.19 o 
   9 -35   2       29.94       46.77    124.08 o 
  10 -35   2     1361.45     1509.80    169.30 o 
  11 -35   2      330.74      398.13    158.87 o 
 -12 -34   2     2094.21     2088.05    193.27 o 
 -11 -34   2      111.23       30.54    119.05 o 
 -10 -34   2     2522.80     2865.37    192.88 o 
  -9 -34   2       68.33       34.79    119.83 o 
  -8 -34   2     5334.41     5876.47    238.10 o 
  -7 -34   2      358.56      366.82    107.07 o 
  -6 -34   2      555.56      498.24    108.23 o 
  -5 -34   2       29.41       46.77     97.02 o 
  -4 -34   2      339.82      398.13    104.36 o 
  -3 -34   2      177.56      149.97     65.32 o 
  -2 -34   2     1998.44     1861.54    102.04 o 
  -1 -34   2      761.28      714.70     73.05 o 
   0 -34   2     2419.01     2675.58    102.82 o 
   1 -34   2      102.85      142.63     62.23 o 
   2 -34   2      584.86      537.67     80.79 o 
   3 -34   2     1015.19     1229.56     91.61 o 
   4 -34   2     8658.65     9576.36    255.50 o 
   5 -34   2      288.79      255.11     69.58 o 
   6 -34   2      184.81      188.63     69.96 o 
   7 -34   2     1456.97     1543.81    107.46 o 
   8 -34   2    11216.46    12219.48    412.43 o 
   9 -34   2      528.85      476.21    103.20 o 
  10 -34   2     6355.58     7055.01    334.35 o 
  11 -34   2       24.76     -126.78    126.78 o 
 -12 -33   2      127.44      142.63    127.56 o 
 -11 -33   2       56.25       27.44    100.50 o 
 -10 -33   2      112.94       89.29    116.35 o 
  -9 -33   2      280.96      170.46    108.62 o 
  -8 -33   2     4079.88     4245.30    202.54 o 
  -7 -33   2      539.66      621.55    111.71 o 
  -6 -33   2     9995.14    11013.50    339.38 o 
  -5 -33   2      882.57     1049.05    112.87 o 
  -4 -33   2     9694.73    10056.82    324.30 o 
  -3 -33   2     1449.67     1607.98     89.68 o 
  -2 -33   2    11494.09    12137.15    287.58 o 
  -1 -33   2     1395.95     1500.14     91.61 o 
   0 -33   2       27.23       53.73     57.59 o 
   1 -33   2      336.06      201.00     54.50 o 
   2 -33   2     1239.76     1081.52     90.06 o 
   3 -33   2       29.66       50.25     53.73 o 
   4 -33   2     1891.67     1750.61     93.54 o 
   5 -33   2     1239.15     1220.67     95.47 o 
   6 -33   2       67.21       -3.87     78.08 o 
   7 -33   2      116.14      119.83     65.32 o 
   8 -33   2       22.42        0.00     38.65 o 
   9 -33   2      122.39        7.73    116.35 o 
  10 -33   2     5823.24     5612.46    233.08 o 
  11 -33   2      111.89      194.04    119.44 o 
  12 -33   2      838.87      449.54    147.66 o 
 -13 -32   2      586.29      476.21    181.67 o 
 -12 -32   2     5172.22     4583.90    244.29 o 
 -11 -32   2      310.67      359.48    127.17 o 
 -10 -32   2     6526.42     7023.70    270.96 o 
  -9 -32   2     1359.48     1699.20    148.82 o 
  -8 -32   2     3566.46     3720.00    174.33 o 
  -7 -32   2     1238.54     1461.87    132.97 o 
  -6 -32   2     4469.92     4500.02    200.22 o 
  -5 -32   2      740.80      810.95     98.95 o 
  -4 -32   2      311.58      220.71     85.04 o 
  -3 -32   2      312.30      343.24     78.47 o 
  -2 -32   2     1290.70     1277.88     88.90 o 
  -1 -32   2      108.27      115.57     50.64 o 
   0 -32   2      384.91      606.08     70.35 o 
   1 -32   2      799.27      694.99     59.14 o 
   2 -32   2     3634.72     3682.12    120.60 o 
   3 -32   2      468.93      420.93     73.83 o 
   4 -32   2    10448.10    10870.48    285.26 o 
   5 -32   2      635.88      621.55     64.94 o 
   6 -32   2    16644.24    18487.89    388.85 o 
   7 -32   2      698.09      688.42     68.42 o 
   8 -32   2      863.11      897.92     97.02 o 
   9 -32   2      259.26      243.52     89.29 o 
  10 -32   2      108.92      100.11    119.44 o 
  11 -32   2     1006.53      520.66    178.58 o 
  12 -32   2      419.11      329.71    151.13 o 
 -13 -31   2      240.59       84.65    177.42 o 
 -12 -31   2      313.84      352.52    116.73 o 
 -11 -31   2       47.63      -53.73    115.96 o 
 -10 -31   2     1964.54     1803.18    126.78 o 
  -9 -31   2      821.30      872.02    121.37 o 
  -8 -31   2     9415.20    10006.96    348.27 o 
  -7 -31   2      700.29     1001.51    110.16 o 
  -6 -31   2     1276.13     1182.02    102.43 o 
  -5 -31   2      610.23      470.80     88.90 o 
  -4 -31   2       22.64        3.87     74.21 o 
  -3 -31   2      291.98      239.65     69.19 o 
  -2 -31   2     9241.65     9226.55    238.88 o 
  -1 -31   2     2288.11     2232.62     82.33 o 
   0 -31   2    23250.32    23524.81    438.72 o 
   1 -31   2      132.52      149.97     50.25 o 
   2 -31   2     1561.96     1466.89     85.81 o 
   3 -31   2      418.24      393.49     69.19 o 
   4 -31   2     1671.92     1688.76     86.97 o 
   5 -31   2      166.88      201.00     51.02 o 
   6 -31   2      634.42      646.67     63.39 o 
   7 -31   2      510.88      425.96     66.87 o 
   8 -31   2     5451.55     5847.86    190.17 o 
   9 -31   2      441.21      489.74     93.54 o 
  10 -31   2      534.45      476.21     84.26 o 
  11 -31   2       97.95      217.23    119.05 o 
  12 -31   2     3068.72     2812.42    184.76 o 
  13 -31   2      168.13      197.52    174.71 o 
 -14 -30   2      518.83      336.28    177.81 o 
 -13 -30   2      250.99      201.00    162.34 o 
 -12 -30   2     2352.29     2772.99    196.36 o 
 -11 -30   2      223.37      204.48     99.73 o 
 -10 -30   2     1406.25     1505.16    134.90 o 
  -9 -30   2     1253.61     1354.80    114.41 o 
  -8 -30   2    10248.68    10370.69    329.33 o 
  -7 -30   2     1644.66     1766.46    125.24 o 
  -6 -30   2       28.29      165.44     81.56 o 
  -5 -30   2       15.82      -30.54     53.73 o 
  -4 -30   2       57.56       61.46     65.32 o 
  -3 -30   2      170.11      162.34     58.75 o 
  -2 -30   2        3.37        3.87     74.21 o 
  -1 -30   2     1065.18      916.86     60.30 o 
   0 -30   2    24034.51    24859.12    431.37 o 
   1 -30   2     1203.25     1073.40     61.07 o 
   2 -30   2       44.41       73.44     61.85 o 
   3 -30   2      488.75      495.54     57.98 o 
   4 -30   2    22388.51    23334.25    512.93 o 
   5 -30   2       23.42       -7.73     46.77 o 
   6 -30   2      133.41       42.52     54.50 o 
   7 -30   2      461.33      509.45     73.05 o 
   8 -30   2     5993.33     6214.68    195.97 o 
   9 -30   2       82.66       50.25     81.17 o 
  10 -30   2       77.62       84.65     84.65 o 
  11 -30   2      143.59      100.11    115.57 o 
  12 -30   2     2801.71     2567.35    163.89 o 
  13 -30   2      290.45      378.80    135.67 o 
 -14 -29   2     2000.62     1668.28    218.39 o 
 -13 -29   2        7.02      -61.46    149.97 o 
 -12 -29   2       88.66       34.79    112.48 o 
 -11 -29   2      428.85      383.44    107.07 o 
 -10 -29   2     1287.61     1304.94    112.09 o 
  -9 -29   2      634.75      646.67    101.27 o 
  -8 -29   2     8309.06     8284.57    271.73 o 
  -7 -29   2     1129.43     1203.66    107.84 o 
  -6 -29   2     9959.27    10780.03    322.76 o 
  -5 -29   2       81.90       89.29     54.11 o 
  -4 -29   2       60.80       11.60     69.58 o 
  -3 -29   2      796.53      684.94     78.08 o 
  -2 -29   2    17667.10    17668.44    363.73 o 
  -1 -29   2     3624.21     3911.72    109.00 o 
   0 -29   2     3529.40     3144.84     90.84 o 
   1 -29   2       41.48       61.46     41.75 o 
   2 -29   2     4768.49     4685.56    119.05 o 
   3 -29   2      520.60      529.16     65.71 o 
   4 -29   2      316.70      305.36     58.75 o 
   5 -29   2      635.59      606.08     57.98 o 
   6 -29   2      667.00      609.18     73.83 o 
   7 -29   2      596.94      514.86     64.94 o 
   8 -29   2     1484.26     1433.65     94.31 o 
   9 -29   2      127.62      149.97     69.96 o 
  10 -29   2     5048.34     5120.79    177.81 o 
  11 -29   2      179.00      149.97    100.50 o 
  12 -29   2     4149.11     3599.40    201.38 o 
  13 -29   2      203.31      170.46    108.62 o 
 -14 -28   2     6474.62     6522.36    431.76 o 
 -13 -28   2     1001.59     1242.70    206.02 o 
 -12 -28   2      738.07      947.01    130.26 o 
 -11 -28   2       59.56       76.92    103.59 o 
 -10 -28   2     3120.94     3614.47    179.35 o 
  -9 -28   2     1571.43     1485.83    119.83 o 
  -8 -28   2      138.77      -50.25     84.65 o 
  -7 -28   2      399.19      331.65     88.52 o 
  -6 -28   2     2556.37     2643.50    134.13 o 
  -5 -28   2      117.60      142.63     50.64 o 
  -4 -28   2      621.10      529.16     74.21 o 
  -3 -28   2      203.28      251.25     64.94 o 
  -2 -28   2     7116.67     7457.39    182.44 o 
  -1 -28   2      481.63      343.24     50.64 o 
   0 -28   2     4852.31     4935.65    113.64 o 
   1 -28   2      187.76      201.00     38.65 o 
   2 -28   2     8024.40     8138.07    168.14 o 
   3 -28   2      881.71      970.20     73.44 o 
   4 -28   2     1245.28     1433.65     80.01 o 
   5 -28   2       56.52      173.55     54.11 o 
   6 -28   2    31523.00    34648.85    717.41 o 
   7 -28   2      525.86      354.84     70.35 o 
   8 -28   2      308.23      273.67     65.71 o 
   9 -28   2      381.57      393.49     66.48 o 
  10 -28   2     3578.47     3697.19    151.13 o 
  11 -28   2      235.21      -15.46    103.59 o 
  12 -28   2      954.37      748.33    115.57 o 
  13 -28   2      732.13      478.91    117.12 o 
  14 -28   2       99.42        0.00     38.65 o 
 -14 -27   2     1422.91      741.37    189.79 o 
 -13 -27   2       93.71       -7.73    101.27 o 
 -12 -27   2     2066.73     2105.06    148.43 o 
 -11 -27   2      294.56      220.71     81.17 o 
 -10 -27   2     6863.92     7318.62    212.59 o 
  -9 -27   2     1547.17     1730.12     98.18 o 
  -8 -27   2     2534.68     2376.02    109.00 o 
  -7 -27   2     1658.69     1457.23     75.76 o 
  -6 -27   2     2664.87     2363.65    102.82 o 
  -5 -27   2      478.42      452.24     57.98 o 
  -4 -27   2    21566.04    22899.78    470.41 o 
  -3 -27   2     1837.78     1771.48     78.47 o 
  -2 -27   2    33240.49    34741.62    672.18 o 
  -1 -27   2     1459.47     1331.99     63.39 o 
   0 -27   2     1551.09     1268.99     57.59 o 
   1 -27   2      552.12      425.96     43.68 o 
   2 -27   2     5193.58     4997.10    105.52 o 
   3 -27   2       52.04       50.25     53.73 o 
   4 -27   2       99.09       46.77     50.25 o 
   5 -27   2      240.51      247.38     51.02 o 
   6 -27   2      126.47       57.59     57.59 o 
   7 -27   2      186.12      247.38     62.62 o 
   8 -27   2       96.17      142.63     65.32 o 
   9 -27   2      180.72      165.44     68.80 o 
  10 -27   2      215.53      213.37     78.08 o 
  11 -27   2      105.68      -19.33     93.15 o 
  12 -27   2     7244.11     7826.91    308.07 o 
  13 -27   2      181.77      263.23    127.17 o 
  14 -27   2     5456.76     4874.57    277.92 o 
 -15 -26   2      134.92     -127.94    158.87 o 
 -14 -26   2     2978.60     2832.13    191.72 o 
 -13 -26   2       81.71      103.98    103.98 o 
 -12 -26   2    10597.59    11959.73    326.23 o 
 -11 -26   2     1909.87     2162.65    115.57 o 
 -10 -26   2      798.05      810.95     74.21 o 
  -9 -26   2      896.27      962.47     77.31 o 
  -8 -26   2     3745.80     3903.99    132.19 o 
  -7 -26   2     2368.65     2363.65    102.82 o 
  -6 -26   2      252.46      277.53     53.73 o 
  -5 -26   2      498.55      452.24     52.96 o 
  -4 -26   2      115.59       -3.87     42.91 o 
  -3 -26   2      728.67      543.47     72.67 o 
  -2 -26   2     9637.46     9661.79    219.94 o 
  -1 -26   2     1119.98     1033.20     59.91 o 
   0 -26   2      722.06      728.23     53.73 o 
   1 -26   2     1518.76     1350.16     59.53 o 
   2 -26   2     2432.55     2244.21     64.94 o 
   3 -26   2     1913.59     1943.10     60.30 o 
   4 -26   2    35468.30    36787.15    906.42 o 
   5 -26   2      346.62      247.38     54.89 o 
   6 -26   2     8827.78     9870.52    246.99 o 
   7 -26   2        1.91       42.52     58.37 o 
   8 -26   2    12060.33    13115.08    299.18 o 
   9 -26   2      232.09      154.61     69.58 o 
  10 -26   2     1681.73     2054.04    107.07 o 
  11 -26   2      514.78      552.36    108.23 o 
  12 -26   2      537.55      514.86    124.08 o 
  13 -26   2      218.13       69.58    115.96 o 
  14 -26   2     1169.79      765.34    137.61 o 
  15 -26   2      696.20      514.86    169.30 o 
 -15 -25   2      319.37      347.88    139.15 o 
 -14 -25   2     1803.49     1300.30    152.29 o 
 -13 -25   2       42.07     -100.11    100.89 o 
 -12 -25   2      578.05      575.93     89.68 o 
 -11 -25   2      527.22      552.36     81.95 o 
 -10 -25   2      561.40      615.36     77.31 o 
  -9 -25   2      671.47      662.52     73.44 o 
  -8 -25   2     6333.06     6442.35    169.69 o 
  -7 -25   2     1817.13     1719.69     77.31 o 
  -6 -25   2      199.69      228.05     50.64 o 
  -5 -25   2      463.80      329.71     58.75 o 
  -4 -25   2    13081.15    13487.70    303.43 o 
  -3 -25   2     1318.95     1169.26     59.53 o 
  -2 -25   2    39881.93    41154.98    731.71 o 
  -1 -25   2      142.92      224.58     46.77 o 
   0 -25   2    20119.40    19795.15    332.42 o 
   1 -25   2     2286.29     2042.83     56.05 o 
   2 -25   2    11613.38    11541.89    187.08 o 
   3 -25   2     1014.23     1029.34     47.93 o 
   4 -25   2      181.05      139.54     42.52 o 
   5 -25   2      324.55      290.29     42.52 o 
   6 -25   2    18854.32    19412.09    415.91 o 
   7 -25   2       33.83       65.32     46.38 o 
   8 -25   2       94.93       50.25     57.98 o 
   9 -25   2      346.77      366.82     69.19 o 
  10 -25   2     2747.37     2899.00    120.60 o 
  11 -25   2     1017.57     1073.40    114.03 o 
  12 -25   2     3371.50     3386.42    188.24 o 
  13 -25   2       56.75     -115.57    115.57 o 
  14 -25   2     3749.56     3393.76    209.89 o 
  15 -25   2      138.09      -34.79    194.04 o 
 -15 -24   2      150.08       73.44    123.69 o 
 -14 -24   2      775.05      537.67    120.98 o 
 -13 -24   2      530.50      587.92    111.71 o 
 -12 -24   2     1194.92     1182.02    102.43 o 
 -11 -24   2      267.25      271.35     77.69 o 
 -10 -24   2    15824.22    17618.96    396.20 o 
  -9 -24   2     1324.81     1336.25     86.20 o 
  -8 -24   2     5100.71     4970.82    157.71 o 
  -7 -24   2      680.71      655.95     60.69 o 
  -6 -24   2    12377.13    12398.83    263.23 o 
  -5 -24   2     4425.51     4745.47    128.33 o 
  -4 -24   2    14760.81    15230.19    322.37 o 
  -3 -24   2      422.70      489.74     41.36 o 
  -2 -24   2    24794.64    24565.74    448.38 o 
  -1 -24   2      735.70      637.01     47.16 o 
   0 -24   2     1648.42     1543.81     58.75 o 
   1 -24   2     2093.61     1953.93     54.89 o 
   2 -24   2     2137.62     2226.82     64.55 o 
   3 -24   2      398.94      425.96     38.65 o 
   4 -24   2     1463.02     1377.60     64.55 o 
   5 -24   2      652.16      640.10     47.16 o 
   6 -24   2    34948.64    36098.73    732.48 o 
   7 -24   2       10.38       50.25     50.25 o 
   8 -24   2    10415.97    11262.81    277.14 o 
   9 -24   2      471.02      503.65     69.58 o 
  10 -24   2     9916.86    11066.06    274.83 o 
  11 -24   2      118.20       73.44     92.77 o 
  12 -24   2      598.86      561.25    114.80 o 
  13 -24   2      432.62      433.69    116.35 o 
  14 -24   2      221.93      239.65    127.17 o 
  15 -24   2       62.71      -19.33    124.08 o 
 -15 -23   2      451.49      336.28    120.98 o 
 -14 -23   2      319.87      340.92    107.84 o 
 -13 -23   2      536.55      646.67    107.46 o 
 -12 -23   2      501.61      462.68     85.42 o 
 -11 -23   2      618.89      555.06     73.05 o 
 -10 -23   2      170.48      135.29     57.98 o 
  -9 -23   2      746.79      793.17     73.44 o 
  -8 -23   2     2596.95     2792.70    105.14 o 
  -7 -23   2      381.87      378.80     53.34 o 
  -6 -23   2      333.66      320.44     51.02 o 
  -5 -23   2     1761.96     1709.25     71.90 o 
  -4 -23   2    63903.47    67957.21   1166.94 o 
  -3 -23   2      931.15      912.99     45.22 o 
  -2 -23   2    11580.24    11210.24    223.80 o 
  -1 -23   2      604.18      606.08     46.00 o 
   0 -23   2     1103.54     1203.66     56.05 o 
   1 -23   2      374.50      354.84     30.54 o 
   2 -23   2      199.93      182.06     30.15 o 
   3 -23   2      913.44      817.90     46.38 o 
   4 -23   2     3114.97     2766.42     91.61 o 
   5 -23   2      918.13      928.07     45.61 o 
   6 -23   2     1950.57     2042.83     73.05 o 
   7 -23   2     1184.76     1203.66     77.69 o 
   8 -23   2     3532.13     3742.80    129.49 o 
   9 -23   2      354.01      373.78     64.94 o 
  10 -23   2      901.07     1139.50     83.88 o 
  11 -23   2       43.10        3.87     90.06 o 
  12 -23   2     6251.28     6694.37    264.39 o 
  13 -23   2      277.96      243.52    112.48 o 
  14 -23   2     5088.99     4935.64    253.18 o 
  15 -23   2      394.12      366.82    112.09 o 
 -16 -22   2     2782.41     2617.99    330.87 o 
 -15 -22   2      495.05      633.91    119.05 o 
 -14 -22   2      477.81      498.24    110.94 o 
 -13 -22   2      784.06      684.94    110.55 o 
 -12 -22   2    12565.36    13459.09    346.33 o 
 -11 -22   2      692.01      675.27     77.69 o 
 -10 -22   2     1039.33     1131.38     75.37 o 
  -9 -22   2      310.08      277.53     62.23 o 
  -8 -22   2    21054.42    22171.55    481.23 o 
  -7 -22   2      160.85      157.71     46.77 o 
  -6 -22   2     3406.37     3222.14     98.95 o 
  -5 -22   2      642.67      591.01     51.41 o 
  -4 -22   2      150.20       69.58     38.27 o 
  -3 -22   2      280.96      294.54     34.01 o 
  -2 -22   2      129.16      103.98     34.40 o 
  -1 -22   2     2995.00     2885.47     86.97 o 
   0 -22   2    10953.65    11756.41    229.21 o 
   1 -22   2      856.24      786.21     34.79 o 
   2 -22   2       73.49      100.11     27.44 o 
   3 -22   2     2639.25     2714.24     71.12 o 
   4 -22   2    31057.91    31971.72    488.96 o 
   5 -22   2     1098.76     1114.76     49.86 o 
   6 -22   2     1001.27      931.93     49.48 o 
   7 -22   2       15.61       15.46     42.52 o 
   8 -22   2    21174.57    22918.34    413.98 o 
   9 -22   2       66.26      103.98     50.64 o 
  10 -22   2     5290.03     5743.89    169.69 o 
  11 -22   2      231.57      255.11     73.44 o 
  12 -22   2      108.93       92.77     88.52 o 
  13 -22   2      128.91       -3.87    105.52 o 
  14 -22   2     2301.13     2042.83    146.11 o 
  15 -22   2      617.11      520.66    127.56 o 
 -16 -21   2       16.86      100.11    235.40 o 
 -15 -21   2      466.77      428.67    108.23 o 
 -14 -21   2      390.57      418.23    104.36 o 
 -13 -21   2      652.75      655.95    102.04 o 
 -12 -21   2     1257.95     1304.94     94.31 o 
 -11 -21   2     1846.71     1987.17     99.73 o 
 -10 -21   2      431.80      390.79     61.46 o 
  -9 -21   2      255.85      231.92     54.89 o 
  -8 -21   2      837.11      786.21     66.10 o 
  -7 -21   2      912.95      962.47     54.11 o 
  -6 -21   2    21348.64    22413.14    409.73 o 
  -5 -21   2     1568.22     1558.50     63.78 o 
  -4 -21   2     6185.10     6452.40    109.78 o 
  -3 -21   2     1155.83     1313.83     40.59 o 
  -2 -21   2    14679.22    14397.98    268.64 o 
  -1 -21   2      969.48      768.81     51.80 o 
   0 -21   2    35268.41    37409.86    601.45 o 
   1 -21   2      688.89      594.10     30.15 o 
   2 -21   2      712.66      655.95     38.27 o 
   3 -21   2      804.45      814.43     42.52 o 
   4 -21   2      264.68      329.71     31.70 o 
   5 -21   2      325.00      300.72     34.40 o 
   6 -21   2     1730.86     1350.16     59.53 o 
   7 -21   2      330.54      263.23     46.38 o 
   8 -21   2      454.42      354.84     42.13 o 
   9 -21   2       16.82       57.59     46.38 o 
  10 -21   2     5881.06     6126.94    175.10 o 
  11 -21   2     1421.94     1548.84    117.51 o 
  12 -21   2     8748.73     9588.35    328.94 o 
  13 -21   2      230.37      139.54     89.68 o 
  14 -21   2      917.53      864.68    124.46 o 
  15 -21   2      678.18      549.26    128.33 o 
 -16 -20   2     1248.10     1037.07    236.17 o 
 -15 -20   2      577.01      459.97    114.80 o 
 -14 -20   2     6547.62     6694.37    254.34 o 
 -13 -20   2      477.88      637.01    112.87 o 
 -12 -20   2      322.71      468.09     72.67 o 
 -11 -20   2      649.76      575.93     74.60 o 
 -10 -20   2     9060.13     9262.50    227.28 o 
  -9 -20   2       88.61       84.65     53.73 o 
  -8 -20   2     2777.14     2746.71     97.79 o 
  -7 -20   2      479.16      444.13     49.86 o 
  -6 -20   2     2128.97     2279.77     77.31 o 
  -5 -20   2     2866.68     2858.80     73.05 o 
  -4 -20   2     1664.31     1813.61     47.54 o 
  -3 -20   2      270.85      247.38     23.58 o 
  -2 -20   2    10227.34    10767.27    206.41 o 
  -1 -20   2     1375.85     1273.63     53.34 o 
   0 -20   2     1343.35     1277.88     44.45 o 
   1 -20   2     1526.47     1429.01     47.16 o 
   2 -20   2    95421.79    98224.70   1286.00 o 
   3 -20   2     1958.20     1998.38     55.66 o 
   4 -20   2     2221.09     2093.85     56.82 o 
   5 -20   2       36.07       34.79     30.92 o 
   6 -20   2    18443.50    19221.92    327.39 o 
   7 -20   2     1099.49      977.93     54.50 o 
   8 -20   2     2086.31     2003.79     72.28 o 
   9 -20   2     1085.65     1057.17     60.69 o 
  10 -20   2    11480.02    12014.23    258.98 o 
  11 -20   2      196.88      300.72     73.44 o 
  12 -20   2     1678.17     1856.13    133.74 o 
  13 -20   2      654.30      591.01     99.73 o 
  14 -20   2      157.64       27.44    100.50 o 
  15 -20   2      177.08      243.52    135.67 o 
 -16 -19   2     5994.82     5895.41    448.77 o 
 -15 -19   2       22.50       89.29     92.77 o 
 -14 -19   2      308.56      255.11     97.41 o 
 -13 -19   2      665.97      509.45    103.98 o 
 -12 -19   2      479.80      452.24     74.21 o 
 -11 -19   2      164.30      177.03     61.07 o 
 -10 -19   2     2208.96     2122.45     91.61 o 
  -9 -19   2      296.66      340.92     57.59 o 
  -8 -19   2     7398.10     8093.24    201.38 o 
  -7 -19   2      421.69      459.97     37.49 o 
  -6 -19   2     5052.50     5085.23    115.19 o 
  -5 -19   2      547.57      549.26     34.79 o 
  -4 -19   2    12255.43    11932.29    176.65 o 
  -3 -19   2      105.35       73.44     19.33 o 
  -2 -19   2    25375.25    26939.83    387.69 o 
  -1 -19   2      461.59      457.27     39.81 o 
   0 -19   2    22383.93    22711.93    356.00 o 
   1 -19   2      579.55      567.04     29.76 o 
   2 -19   2    19203.71    18742.23    289.51 o 
   3 -19   2      359.59      354.84     30.54 o 
   4 -19   2     2399.17     2285.96     65.32 o 
   5 -19   2      125.15      188.63     30.92 o 
   6 -19   2     2579.70     2611.81     76.15 o 
   7 -19   2      588.47      520.66     45.22 o 
   8 -19   2    37263.60    39581.02    643.19 o 
   9 -19   2      196.94      177.03     42.91 o 
  10 -19   2     2770.34     2714.24     90.84 o 
  11 -19   2      444.72      489.74     68.80 o 
  12 -19   2       75.59      -65.32     81.56 o 
  13 -19   2      309.16      340.92     80.40 o 
  14 -19   2     1227.07     1273.63    128.72 o 
  15 -19   2      190.06      197.52    111.71 o 
 -16 -18   2     3654.81     3510.50    301.88 o 
 -15 -18   2      443.10      359.48    205.25 o 
 -14 -18   2      739.05      669.09    109.39 o 
 -13 -18   2      967.90      796.65     91.22 o 
 -12 -18   2    10289.83    10883.62    259.36 o 
 -11 -18   2      959.48     1037.07     71.90 o 
 -10 -18   2      499.18      599.90     61.07 o 
  -9 -18   2      345.87      305.36     54.11 o 
  -8 -18   2     7554.32     7436.13    149.97 o 
  -7 -18   2     1658.36     1638.13     60.30 o 
  -6 -18   2     5684.93     5687.45    121.76 o 
  -5 -18   2      370.36      400.84     29.76 o 
  -4 -18   2     2994.16     3207.84     70.35 o 
  -3 -18   2      982.43      901.78     29.76 o 
  -2 -18   2     8911.45     8720.19    151.13 o 
  -1 -18   2      744.18      810.95     42.52 o 
   0 -18   2    49768.13    50736.75    672.18 o 
   1 -18   2      863.08      928.07     34.01 o 
   2 -18   2       23.32       27.44     23.19 o 
   3 -18   2      649.24      572.84     35.56 o 
   4 -18   2    44072.11    46622.50    671.02 o 
   5 -18   2     1315.49     1382.24     55.66 o 
   6 -18   2     2817.76     2624.56     76.53 o 
   7 -18   2      170.10      127.94     39.43 o 
   8 -18   2    47228.05    50541.17    810.56 o 
   9 -18   2      381.39      420.93     46.00 o 
  10 -18   2     4221.92     4148.66    112.09 o 
  11 -18   2      102.96       69.58     57.98 o 
  12 -18   2      420.27      405.86     64.94 o 
  13 -18   2      100.32      231.92     92.77 o 
  14 -18   2      142.82       46.77     81.56 o 
  15 -18   2      563.03      698.08    114.80 o 
 -16 -17   2     1372.98     1273.63    230.76 o 
 -15 -17   2       13.36      149.97    135.67 o 
 -14 -17   2      793.71      606.08    100.89 o 
 -13 -17   2     2333.49     2792.70    157.71 o 
 -12 -17   2      733.76      872.02     80.79 o 
 -11 -17   2      312.78      336.28     61.46 o 
 -10 -17   2     4863.04     4668.55    136.06 o 
  -9 -17   2      766.24      698.08     49.48 o 
  -8 -17   2    15724.03    16196.52    284.88 o 
  -7 -17   2     3178.19     3222.14     84.65 o 
  -6 -17   2    37204.66    38353.77    535.74 o 
  -5 -17   2     1765.95     1730.12     51.80 o 
  -4 -17   2     7318.75     7576.05    119.05 o 
  -3 -17   2     1197.17     1122.88     33.24 o 
  -2 -17   2    19669.08    19429.48    277.14 o 
  -1 -17   2     1151.34     1177.77     51.02 o 
   0 -17   2    40704.82    40651.71    551.58 o 
   1 -17   2     1428.38     1309.19     44.84 o 
   2 -17   2     3603.10     3697.19     83.10 o 
   3 -17   2      802.68      755.29     34.01 o 
   4 -17   2     5949.42     6078.24    116.35 o 
   5 -17   2     1403.76     1363.69     46.00 o 
   6 -17   2    22898.43    23926.80    403.93 o 
   7 -17   2       77.87       19.33     31.31 o 
   8 -17   2      858.52      824.86     49.86 o 
   9 -17   2      196.72      224.58     39.04 o 
  10 -17   2     4857.58     4883.46    121.76 o 
  11 -17   2      193.63      228.05     58.37 o 
  12 -17   2     1729.23     1648.18     95.86 o 
  13 -17   2      675.99      835.69    104.36 o 
  14 -17   2     1771.45     1704.23    133.35 o 
  15 -17   2      220.75      177.03    104.36 o 
  16 -17   2     3568.14     3422.75    334.74 o 
 -16 -16   2      997.21     1143.75    223.03 o 
 -15 -16   2      133.92      309.61    190.17 o 
 -14 -16   2    10571.71    11144.53    354.45 o 
 -13 -16   2      753.40      694.99     91.61 o 
 -12 -16   2     1904.43     2093.85     96.63 o 
 -11 -16   2      324.16      231.92     58.75 o 
 -10 -16   2    26842.00    28618.16    504.81 o 
  -9 -16   2     1495.26     1414.71     56.05 o 
  -8 -16   2      212.58      188.63     39.43 o 
  -7 -16   2     2106.29     2105.06     62.62 o 
  -6 -16   2      990.47     1045.19     44.06 o 
  -5 -16   2     1761.03     1673.69     40.59 o 
  -4 -16   2     1536.04     1466.89     38.27 o 
  -3 -16   2      701.94      669.09     22.42 o 
  -2 -16   2     6756.83     6432.30    119.83 o 
  -1 -16   2     2380.54     2268.18     65.32 o 
   0 -16   2      323.99      316.18     26.67 o 
   1 -16   2     9355.69     9226.55    167.37 o 
   2 -16   2   132547.09   134050.94   2640.41 o 
   3 -16   2      455.10      393.49     27.06 o 
   4 -16   2     7185.91     6572.61    131.03 o 
   5 -16   2     2480.95     2424.72     55.27 o 
   6 -16   2    30530.93    32462.62    492.83 o 
   7 -16   2     2188.18     2020.41     67.26 o 
   8 -16   2     1023.80     1127.13     58.37 o 
   9 -16   2      495.19      587.92     51.41 o 
  10 -16   2     1310.64     1368.33     64.55 o 
  11 -16   2      160.27      188.63     57.98 o 
  12 -16   2      167.29      217.23     62.23 o 
  13 -16   2      955.68      768.81     75.76 o 
  14 -16   2      395.43      484.33    103.98 o 
  15 -16   2      232.74      231.92    197.13 o 
  16 -16   2      231.01      -42.52    220.71 o 
 -16 -15   2     3890.36     3780.68    336.28 o 
 -15 -15   2      213.63      204.48    174.33 o 
 -14 -15   2      753.23      768.81    100.11 o 
 -13 -15   2     1681.26     1730.12    113.64 o 
 -12 -15   2     1453.82     1485.83     86.20 o 
 -11 -15   2      238.93      277.53     45.61 o 
 -10 -15   2     1579.25     1633.10     65.32 o 
  -9 -15   2      971.73     1061.42     52.57 o 
  -8 -15   2    10111.93    10119.06    200.22 o 
  -7 -15   2      254.74      320.44     31.31 o 
  -6 -15   2    14443.16    15492.26    232.31 o 
  -5 -15   2      100.81      103.98     15.07 o 
  -4 -15   2     4176.54     3803.88     69.19 o 
  -3 -15   2      658.42      618.45     24.74 o 
  -2 -15   2     2177.38     1745.58     41.75 o 
  -1 -15   2      392.05      296.47     27.83 o 
   0 -15   2    54273.45    55404.92    790.07 o 
   1 -15   2     4612.48     4475.28     91.61 o 
   2 -15   2     2733.49     2339.69     54.11 o 
   3 -15   2      448.61      393.49     22.03 o 
   4 -15   2      959.96      977.93     39.04 o 
   5 -15   2     3659.86     3636.89     74.99 o 
   6 -15   2      230.08      194.04     27.83 o 
   7 -15   2      587.20      506.36     42.13 o 
   8 -15   2    35533.75    38646.38    635.46 o 
   9 -15   2     1414.63     1423.99     61.07 o 
  10 -15   2     9651.64    10069.19    212.21 o 
  11 -15   2      226.82      154.61     58.75 o 
  12 -15   2       78.19       22.81     61.46 o 
  13 -15   2      444.92      400.84     72.28 o 
  14 -15   2     5064.41     4866.07    156.16 o 
  15 -15   2      301.88       53.73    126.78 o 
  16 -15   2     8985.13     8569.83    506.36 o 
 -16 -14   2     2127.30     2110.86    268.64 o 
 -15 -14   2      367.40      354.84    138.38 o 
 -14 -14   2       53.74       92.77     81.56 o 
 -13 -14   2      601.12      468.09     72.67 o 
 -12 -14   2    24329.06    26878.76    509.84 o 
 -11 -14   2     1398.30     1423.99     65.71 o 
 -10 -14   2     1035.29      997.64     54.89 o 
  -9 -14   2      343.00      313.87     39.81 o 
  -8 -14   2    41610.78    43171.91    645.90 o 
  -7 -14   2     1981.06     2071.05     56.43 o 
  -6 -14   2     1791.26     2037.42     56.05 o 
  -5 -14   2     1826.05     1797.77     42.13 o 
  -4 -14   2     3699.74     3569.64     66.87 o 
  -3 -14   2      116.26      115.57     16.23 o 
  -2 -14   2    15700.13    17536.63    263.62 o 
  -1 -14   2      287.80      247.38     27.44 o 
   0 -14   2    64507.15    64154.88    881.68 o 
   1 -14   2     3427.10     3629.55     74.99 o 
   2 -14   2       54.25       96.63     19.71 o 
   3 -14   2      425.30      386.15     27.06 o 
   4 -14   2    24624.55    24624.49    351.36 o 
   5 -14   2     1338.49     1291.41     40.20 o 
   6 -14   2     1418.79     1476.17     52.57 o 
   7 -14   2      329.03      316.18     35.56 o 
   8 -14   2    16834.38    17405.21    311.55 o 
   9 -14   2     7733.84     8059.61    178.58 o 
  10 -14   2      731.85      708.13     52.96 o 
  11 -14   2      685.11      487.03     63.00 o 
  12 -14   2     2133.73     2082.64    102.04 o 
  13 -14   2      244.25      170.46     73.05 o 
  14 -14   2      492.00      665.61     86.58 o 
  15 -14   2      479.94      529.16    128.72 o 
  16 -14   2     1498.71     1127.13    229.60 o 
 -17 -13   2      109.03      207.95    211.82 o 
 -16 -13   2      748.83      761.86    206.02 o 
 -15 -13   2      549.56      484.33    180.51 o 
 -14 -13   2      210.94       57.59    138.77 o 
 -13 -13   2     1736.27     1899.42     86.58 o 
 -12 -13   2     1513.49     1466.89     76.15 o 
 -11 -13   2      656.24      633.91     53.34 o 
 -10 -13   2      459.90      449.54     47.54 o 
  -9 -13   2      907.16      789.69     49.09 o 
  -8 -13   2     1373.25     1618.03     59.91 o 
  -7 -13   2     1165.87     1229.56     43.68 o 
  -6 -13   2    42279.57    44289.76    549.65 o 
  -5 -13   2      974.35      928.07     26.67 o 
  -4 -13   2    13587.25    12888.18    169.30 o 
  -3 -13   2      614.60      572.84     23.97 o 
  -2 -13   2     5179.21     4084.88     79.63 o 
  -1 -13   2      379.03      452.24     31.70 o 
   0 -13   2     1372.46     1553.86     44.06 o 
   1 -13   2     1737.29     1899.42     48.70 o 
   2 -13   2       97.00      182.06     23.58 o 
   3 -13   2      637.48      630.82     28.22 o 
   4 -13   2    22089.28    21528.36    310.00 o 
   5 -13   2      191.85      188.63     23.97 o 
   6 -13   2      738.32      901.78     40.97 o 
   7 -13   2      666.13      684.94     39.04 o 
   8 -13   2     7901.85     7794.06    153.84 o 
   9 -13   2     2754.68     2611.81     76.15 o 
  10 -13   2     6520.10     6745.01    143.02 o 
  11 -13   2      125.03       81.17     53.73 o 
  12 -13   2      200.43      197.52     66.48 o 
  13 -13   2      382.60      484.33     65.71 o 
  14 -13   2     1799.76     1992.58    110.94 o 
  15 -13   2     1067.63     1229.56    139.54 o 
  16 -13   2     6223.36     6592.71    524.91 o 
 -17 -12   2      574.51      684.94    224.58 o 
 -16 -12   2      668.18      436.40    150.75 o 
 -15 -12   2      254.39      398.13    173.55 o 
 -14 -12   2     8711.95     8352.60    284.10 o 
 -13 -12   2       46.31      -34.79     61.85 o 
 -12 -12   2     1482.02     1386.88     69.58 o 
 -11 -12   2      449.23      520.66     51.02 o 
 -10 -12   2    19927.53    19795.15    315.02 o 
  -9 -12   2     2063.53     2042.83     61.85 o 
  -8 -12   2      391.72      290.29     31.70 o 
  -7 -12   2      585.36      549.26     32.08 o 
  -6 -12   2      115.80       89.29     23.58 o 
  -5 -12   2     1407.88     1372.97     41.36 o 
  -4 -12   2     1860.29     1845.70     37.49 o 
  -3 -12   2     1335.26     1309.19     31.31 o 
  -2 -12   2    33240.77    35090.27    465.77 o 
  -1 -12   2      597.24      526.46     25.51 o 
   0 -12   2       59.53      119.83     18.94 o 
   1 -12   2     3395.29     3415.41     72.67 o 
   2 -12   2    87644.93    86295.89   1168.88 o 
   3 -12   2      683.54      637.01     28.22 o 
   4 -12   2     3301.28     3842.14     76.92 o 
   5 -12   2      416.62      398.13     22.42 o 
   6 -12   2    31897.43    32216.78    468.86 o 
   7 -12   2      487.39      418.23     30.54 o 
   8 -12   2     9368.94     9649.42    195.59 o 
   9 -12   2      690.34      772.29     44.84 o 
  10 -12   2    13940.51    14442.82    269.03 o 
  11 -12   2      576.33      520.66     62.23 o 
  12 -12   2     4949.17     5111.90    151.13 o 
  13 -12   2      150.19      201.00     68.80 o 
  14 -12   2     3499.13     3430.10    145.72 o 
  15 -12   2      152.48      197.52    115.19 o 
  16 -12   2      662.66      599.90    143.02 o 
 -17 -11   2       50.33      -57.59    134.90 o 
 -16 -11   2      727.45      744.85    203.70 o 
 -15 -11   2       73.15      107.84    104.75 o 
 -14 -11   2      488.37      313.87    101.27 o 
 -13 -11   2      853.33      846.51     72.28 o 
 -12 -11   2     1475.56     1490.47     71.90 o 
 -11 -11   2     1873.88     1899.42     59.53 o 
 -10 -11   2     1567.71     1524.49     53.34 o 
  -9 -11   2     3040.20     2899.00     66.87 o 
  -8 -11   2     4947.58     5201.19    107.46 o 
  -7 -11   2       99.42      135.29     23.19 o 
  -6 -11   2    39717.14    39828.79    471.57 o 
  -5 -11   2      482.32      418.23     22.81 o 
  -4 -11   2   106223.36   108577.22   1515.98 o 
  -3 -11   2     1188.97     1148.00     29.38 o 
  -2 -11   2    15145.16    16007.12    220.32 o 
  -1 -11   2     5479.85     4988.21     96.63 o 
   0 -11   2     1891.76     1382.24     37.11 o 
   1 -11   2     7528.36     6961.47    134.90 o 
   2 -11   2    11874.85    11475.02    186.31 o 
   3 -11   2     1584.54     1534.15     43.68 o 
   4 -11   2     3609.66     3495.81     66.10 o 
   5 -11   2     1097.35     1122.88     28.99 o 
   6 -11   2     1040.49     1139.50     33.63 o 
   7 -11   2     2215.31     2174.25     63.78 o 
   8 -11   2     2947.57     3041.24     75.37 o 
   9 -11   2      952.01      989.53     51.02 o 
  10 -11   2     2023.17     2139.46     74.60 o 
  11 -11   2      179.22      142.63     57.98 o 
  12 -11   2     4995.07     5174.14    151.91 o 
  13 -11   2      322.96      267.48     61.07 o 
  14 -11   2     6497.73     6462.06    259.75 o 
  15 -11   2     1259.21     1160.76    144.18 o 
  16 -11   2      562.66      540.76    118.67 o 
 -17 -10   2      106.60      -46.77    198.29 o 
 -16 -10   2      637.05      772.29    200.61 o 
 -15 -10   2       56.47      131.03    103.98 o 
 -14 -10   2     2748.58     2624.56    153.07 o 
 -13 -10   2      529.84      531.87     63.00 o 
 -12 -10   2    44744.47    46247.55    722.04 o 
 -11 -10   2     1124.13     1106.26     49.48 o 
 -10 -10   2      532.85      526.46     39.81 o 
  -9 -10   2      935.28      850.37     43.68 o 
  -8 -10   2      429.56      390.79     32.08 o 
  -7 -10   2      324.97      325.07     27.06 o 
  -6 -10   2      165.41      139.54     18.94 o 
  -5 -10   2        5.41       11.60     15.85 o 
  -4 -10   2     3882.79     3943.03     62.62 o 
  -3 -10   2     2082.39     2116.66     40.20 o 
  -2 -10   2     5537.41     5857.53     85.81 o 
  -1 -10   2     9275.34     8813.35    139.93 o 
   0 -10   2    11405.44    10459.59    165.44 o 
   1 -10   2     9494.56     8895.29    164.28 o 
   2 -10   2    15747.81    15991.66    251.63 o 
   3 -10   2     1881.59     1803.18     47.54 o 
   4 -10   2   157897.83   160857.41   3091.88 o 
   5 -10   2      751.45      646.67     28.60 o 
   6 -10   2      281.63      309.61     23.97 o 
   7 -10   2       30.27       -7.73     27.06 o 
   8 -10   2     7465.00     7619.35    151.91 o 
   9 -10   2      946.86     1021.22     51.80 o 
  10 -10   2     3750.62     3796.14     99.73 o 
  11 -10   2     1069.24     1069.54     64.94 o 
  12 -10   2      982.27     1013.10     75.37 o 
  13 -10   2      344.76      286.03     69.58 o 
  14 -10   2      689.90      543.47    115.96 o 
  15 -10   2      189.03      316.18    114.80 o 
  16 -10   2      407.27      340.92    139.93 o 
  17 -10   2      125.94      -19.33    221.10 o 
 -17  -9   2      103.21      207.95    211.82 o 
 -16  -9   2     1202.52      985.66    120.98 o 
 -15  -9   2      249.62      290.29    107.84 o 
 -14  -9   2     6837.70     7393.22    256.66 o 
 -13  -9   2      735.75      694.99     78.85 o 
 -12  -9   2     2273.34     2226.82     70.35 o 
 -11  -9   2     2745.28     2858.80     79.63 o 
 -10  -9   2    10234.38    10094.32    174.71 o 
  -9  -9   2      703.62      662.52     38.27 o 
  -8  -9   2      358.64      378.80     31.31 o 
  -7  -9   2      962.07      989.53     35.17 o 
  -6  -9   2     1020.37     1131.38     33.63 o 
  -5  -9   2      938.06      912.99     26.28 o 
  -4  -9   2    98605.24   100222.30   1259.71 o 
  -3  -9   2     1495.26     1405.44     27.83 o 
  -2  -9   2    39100.61    41306.50    530.71 o 
  -1  -9   2     2047.84     2042.83     44.84 o 
   0  -9   2     5616.38     6097.56    116.35 o 
   1  -9   2     9965.95     9346.38    168.14 o 
   2  -9   2    51224.70    51863.50    708.13 o 
   3  -9   2     4218.00     4124.70     80.01 o 
   4  -9   2    26504.84    27082.85    368.37 o 
   5  -9   2     1883.74     1819.03     42.52 o 
   6  -9   2    22065.00    22375.64    316.18 o 
   7  -9   2      311.03      425.96     30.92 o 
   8  -9   2     2839.74     2945.77     74.21 o 
   9  -9   2     3711.81     3788.41     91.99 o 
  10  -9   2    13275.11    13895.10    264.00 o 
  11  -9   2      574.99      526.46     57.21 o 
  12  -9   2     4966.40     5372.81    163.89 o 
  13  -9   2      237.23      259.36     57.98 o 
  14  -9   2     3857.98     3278.58    156.55 o 
  15  -9   2      632.43      672.18    129.10 o 
  16  -9   2     4451.18     4277.77    252.02 o 
  17  -9   2     1804.38     1400.80    246.61 o 
 -17  -8   2      575.07      529.16    140.31 o 
 -16  -8   2      543.97      549.26    128.33 o 
 -15  -8   2      317.15      340.92    107.84 o 
 -14  -8   2     2776.27     2845.66    119.44 o 
 -13  -8   2      893.74      872.02     80.79 o 
 -12  -8   2     3785.26     3772.95     91.61 o 
 -11  -8   2      739.98      704.65     42.91 o 
 -10  -8   2    54472.17    54530.20    783.89 o 
  -9  -8   2     2437.28     2406.17     67.26 o 
  -8  -8   2     2344.91     2573.93     63.00 o 
  -7  -8   2       67.76       65.32     18.94 o 
  -6  -8   2    35545.69    35206.62    490.12 o 
  -5  -8   2      936.06      897.92     25.90 o 
  -4  -8   2    15169.93    16578.41    224.19 o 
  -3  -8   2     1672.90     1573.19     29.76 o 
  -2  -8   2   115991.04   116120.03   2796.57 o 
  -1  -8   2     2911.50     2592.87     44.45 o 
   0  -8   2    13344.58    14773.30    226.51 o 
   1  -8   2     8341.19     7436.13    139.54 o 
   2  -8   2    49299.91    49429.11    691.12 o 
   3  -8   2      697.05      615.36     24.74 o 
   4  -8   2     1327.66     1543.81     34.01 o 
   5  -8   2      301.98      255.11     19.71 o 
   6  -8   2    18827.37    17967.23    250.09 o 
   7  -8   2      472.24      509.45     30.92 o 
   8  -8   2      689.29      839.55     43.29 o 
   9  -8   2      293.95      247.38     35.17 o 
  10  -8   2    29844.64    30979.10    546.94 o 
  11  -8   2      429.28      418.23     51.02 o 
  12  -8   2      259.69      231.92     54.89 o 
  13  -8   2     1328.12     1568.55     93.54 o 
  14  -8   2     4007.10     3727.34    174.71 o 
  15  -8   2        9.86      -30.54    111.32 o 
  16  -8   2      109.80      173.55    134.51 o 
  17  -8   2     1454.75     1563.53    240.81 o 
 -17  -7   2       54.85       42.52    135.67 o 
 -16  -7   2     1672.20     2003.79    172.39 o 
 -15  -7   2       70.88      100.11    108.23 o 
 -14  -7   2      297.61      386.15     73.44 o 
 -13  -7   2      793.49      755.29     78.47 o 
 -12  -7   2     1355.03     1368.33     59.91 o 
 -11  -7   2     3575.31     3697.19     90.84 o 
 -10  -7   2     1677.15     1623.05     55.27 o 
  -9  -7   2     3140.84     3054.77     75.76 o 
  -8  -7   2     5590.04     5905.07    105.14 o 
  -7  -7   2       83.30       89.29     18.94 o 
  -6  -7   2    24563.51    27000.90    367.59 o 
  -5  -7   2     1579.22     1447.57     33.24 o 
  -4  -7   2    79038.55    80903.76    955.12 o 
  -3  -7   2      161.95      165.44     11.21 o 
  -2  -7   2    47436.88    50904.89    757.61 o 
  -1  -7   2     5261.89     4822.78     77.69 o 
   0  -7   2     7481.72     8104.44    134.51 o 
   1  -7   2     6310.36     5391.37    100.50 o 
   2  -7   2    60727.36    60798.61    919.95 o 
   3  -7   2     2653.82     2529.86     49.86 o 
   4  -7   2      581.01      579.03     23.97 o 
   5  -7   2      715.11      711.22     23.19 o 
   6  -7   2     2572.24     3422.75     65.32 o 
   7  -7   2     1770.45     1724.71     51.80 o 
   8  -7   2      991.92      890.57     37.11 o 
   9  -7   2     1061.99     1053.30     48.32 o 
  10  -7   2     3492.09     3379.07    101.27 o 
  11  -7   2      300.86      296.47     47.16 o 
  12  -7   2    32789.01    32619.55    673.73 o 
  13  -7   2      379.14      390.79     93.54 o 
  14  -7   2     1559.32     1447.57    118.28 o 
  15  -7   2     1476.51     1543.81    141.86 o 
  16  -7   2      370.19      313.87    119.05 o 
  17  -7   2      990.58      688.42    224.96 o 
 -17  -6   2       57.32      -42.52    181.67 o 
 -16  -6   2     4442.23     4359.32    213.37 o 
 -15  -6   2       88.94       50.25     88.90 o 
 -14  -6   2     2720.31     3186.97    133.35 o 
 -13  -6   2     2657.61     2630.75    114.80 o 
 -12  -6   2    18182.18    17701.68    347.49 o 
 -11  -6   2     1308.10     1273.63     53.34 o 
 -10  -6   2       47.95       61.46     31.31 o 
  -9  -6   2     1014.77      931.93     41.75 o 
  -8  -6   2    21638.76    22097.73    314.25 o 
  -7  -6   2      235.70      251.25     23.58 o 
  -6  -6   2     1359.20     1212.17     34.79 o 
  -5  -6   2       71.31      115.57     16.23 o 
  -4  -6   2       39.14      149.97     15.07 o 
  -3  -6   2     1262.71     1173.52     25.51 o 
  -2  -6   2    12706.11    14970.44    182.44 o 
  -1  -6   2     1475.34     1282.52     22.42 o 
   0  -6   2    64984.68    66602.78    994.94 o 
   1  -6   2     1497.76     1260.10     35.17 o 
   2  -6   2    41300.23    43663.97    597.58 o 
   3  -6   2     3534.97     3243.40     56.82 o 
   4  -6   2   149713.83   150844.64   2462.99 o 
   5  -6   2     1052.95     1013.10     31.70 o 
   6  -6   2    29622.83    32283.65    469.25 o 
   7  -6   2      171.09      142.63     23.58 o 
   8  -6   2    19097.10    19204.52    292.99 o 
   9  -6   2     1554.15     1414.71     51.41 o 
  10  -6   2     4237.09     4351.21    122.92 o 
  11  -6   2      589.67      526.46     54.11 o 
  12  -6   2      542.28      630.82     59.53 o 
  13  -6   2      612.07      514.86     95.86 o 
  14  -6   2      788.91      758.38    119.83 o 
  15  -6   2      990.72     1194.77    137.61 o 
  16  -6   2      144.23      165.44    139.15 o 
  17  -6   2      203.14      410.88    146.11 o 
 -17  -5   2      273.17      -73.44    178.19 o 
 -16  -5   2      561.14      669.09    131.81 o 
 -15  -5   2      942.92     1090.02    102.43 o 
 -14  -5   2     2916.31     2753.28    110.94 o 
 -13  -5   2      886.52      901.78     82.33 o 
 -12  -5   2      394.75      325.07     62.62 o 
 -11  -5   2     5985.67     5924.01    124.46 o 
 -10  -5   2    11019.83    11118.25    196.75 o 
  -9  -5   2     1442.71     1476.17     52.57 o 
  -8  -5   2     5232.22     5032.28     97.02 o 
  -7  -5   2      521.34      495.54     27.83 o 
  -6  -5   2    23175.78    24624.49    331.65 o 
  -5  -5   2      126.83      107.84     15.46 o 
  -4  -5   2   106437.80   108905.39   2133.66 o 
  -3  -5   2      713.28      618.45     18.55 o 
  -2  -5   2   333867.03   330942.13   7582.24 o 
  -1  -5   2      748.70      646.67     12.76 o 
   0  -5   2      101.85      142.63     11.98 o 
   1  -5   2      168.14      119.83     12.37 o 
   2  -5   2    60789.26    61907.19    928.07 o 
   3  -5   2     6313.74     5772.10     94.31 o 
   4  -5   2      990.51      966.33     27.06 o 
   5  -5   2     1689.92     1573.19     34.40 o 
   6  -5   2    28266.72    31528.37    463.84 o 
   7  -5   2      251.34      255.11     23.97 o 
   8  -5   2     1256.69     1377.60     41.36 o 
   9  -5   2      842.85      807.08     39.04 o 
  10  -5   2     1408.12     1264.74     66.48 o 
  11  -5   2      159.64      127.94     42.13 o 
  12  -5   2     5846.35     6126.94    165.44 o 
  13  -5   2      527.55      584.82     96.25 o 
  14  -5   2     8151.28     8228.14    282.17 o 
  15  -5   2      683.90      875.88    128.72 o 
  16  -5   2     5796.30     5584.63    278.69 o 
  17  -5   2      400.21      231.92    119.44 o 
 -17  -4   2      427.80       50.25    197.52 o 
 -16  -4   2     1167.56     1400.80    148.82 o 
 -15  -4   2      541.64      563.95    100.50 o 
 -14  -4   2    17533.51    17046.12    405.86 o 
 -13  -4   2      677.24      711.22     73.05 o 
 -12  -4   2     2809.61     2643.50    115.19 o 
 -11  -4   2     2189.59     2268.18     65.32 o 
 -10  -4   2    24506.72    24410.36    369.14 o 
  -9  -4   2       24.51      -15.46     26.67 o 
  -8  -4   2     1120.47     1017.36     35.56 o 
  -7  -4   2      182.95      177.03     19.71 o 
  -6  -4   2    45233.37    46783.68    645.51 o 
  -5  -4   2       19.67       38.65     15.46 o 
  -4  -4   2      774.62      890.57     25.90 o 
  -3  -4   2     2662.40     2376.02     48.32 o 
  -2  -4   2   187881.34   186060.92   4290.91 o 
  -1  -4   2      676.67      615.36     12.37 o 
   0  -4   2    17803.16    17685.06    248.15 o 
   1  -4   2      300.83      255.11     11.98 o 
   2  -4   2    59935.71    59730.23    911.83 o 
   3  -4   2     5959.26     5237.14     81.17 o 
   4  -4   2     1880.91     1998.38     44.45 o 
   5  -4   2      494.28      425.96     20.49 o 
   6  -4   2    70650.34    67925.13    842.64 o 
   7  -4   2     2459.35     2191.64     46.38 o 
   8  -4   2      491.35      672.18     32.08 o 
   9  -4   2      556.73      549.26     34.79 o 
  10  -4   2     4551.61     4092.62    111.32 o 
  11  -4   2     1374.21     1309.19     67.64 o 
  12  -4   2     3209.94     3278.58    106.68 o 
  13  -4   2     1435.46     1400.80    111.71 o 
  14  -4   2      188.36      115.57    100.50 o 
  15  -4   2      151.40       76.92    115.57 o 
  16  -4   2      445.47      520.66     99.34 o 
  17  -4   2      136.01      217.23    139.15 o 
 -17  -3   2      422.97      336.28    189.40 o 
 -16  -3   2     1958.96     2105.06    159.64 o 
 -15  -3   2      206.05      263.23     80.79 o 
 -14  -3   2      727.60      924.20     94.31 o 
 -13  -3   2      478.05      498.24     72.28 o 
 -12  -3   2      573.12      436.40     64.94 o 
 -11  -3   2     2041.69     2009.20     61.46 o 
 -10  -3   2     2064.31     2003.79     55.66 o 
  -9  -3   2     1168.27     1169.26     42.52 o 
  -8  -3   2     3974.14     3569.64     81.56 o 
  -7  -3   2     1309.55     1336.25     40.97 o 
  -6  -3   2    40128.72    40601.85    576.32 o 
  -5  -3   2      242.59      217.23     20.10 o 
  -4  -3   2     1036.39     1045.19     32.08 o 
  -3  -3   2     2339.98     2116.66     45.61 o 
  -2  -3   2    38168.82    41180.11    555.06 o 
  -1  -3   2       18.36       50.25      3.48 o 
   0  -3   2    17069.74    16981.18    453.79 o 
   1  -3   2      268.50      224.58      7.34 o 
   2  -3   2    42342.36    44683.26    604.54 o 
   3  -3   2     3456.97     3151.79     55.66 o 
   4  -3   2      398.88      410.88     15.07 o 
   5  -3   2      109.08      131.03     15.46 o 
   6  -3   2     1607.91     1693.79     35.95 o 
   7  -3   2     7764.87     7457.39    107.46 o 
   8  -3   2     3062.58     3000.27     68.03 o 
   9  -3   2     1601.28     1485.83     47.93 o 
  10  -3   2     7787.51     7414.48    160.80 o 
  11  -3   2      366.68      320.44     42.13 o 
  12  -3   2    10383.14    10446.84    241.58 o 
  13  -3   2      245.56      413.20     93.54 o 
  14  -3   2     2321.67     2381.82    133.35 o 
  15  -3   2      682.19      489.74    118.28 o 
  16  -3   2      439.95      543.47    142.24 o 
  17  -3   2     1459.21     1331.99    149.59 o 
 -17  -2   2      309.84      555.06    184.76 o 
 -16  -2   2     8523.34     8250.55    304.97 o 
 -15  -2   2     1259.17     1386.88    111.32 o 
 -14  -2   2      543.53      728.23     90.45 o 
 -13  -2   2     1440.12     1318.47     94.70 o 
 -12  -2   2     5873.99     5156.35    160.80 o 
 -11  -2   2     1916.46     1872.37     75.37 o 
 -10  -2   2      612.98      526.46     34.40 o 
  -9  -2   2      394.07      371.46     31.31 o 
  -8  -2   2    82396.72    85094.93   1124.43 o 
  -7  -2   2     2110.39     2327.70     47.93 o 
  -6  -2   2     1458.11     1787.33     36.72 o 
  -5  -2   2      891.69      793.17     27.83 o 
  -4  -2   2    26573.81    27658.78    413.59 o 
  -3  -2   2     1505.81     1433.65     32.86 o 
  -2  -2   2      661.47      711.22     19.71 o 
  -1  -2   2      194.22      165.44     11.21 o 
   1  -2   2      662.05      433.69     10.44 o 
   2  -2   2   234548.44   237100.34   5449.35 o 
   3  -2   2     1193.15      974.06     23.19 o 
   4  -2   2    84254.86    84515.52   1048.28 o 
   5  -2   2      682.69      711.22     19.71 o 
   6  -2   2     8818.39     9334.39    132.19 o 
   7  -2   2     1203.99     1122.88     28.99 o 
   8  -2   2    67208.72    67536.66    872.41 o 
   9  -2   2      967.55      879.36     36.72 o 
  10  -2   2    13748.68    13530.99    260.52 o 
  11  -2   2     1326.53     1173.52     55.27 o 
  12  -2   2     1496.40     1246.96     92.38 o 
  13  -2   2      325.52      247.38     91.99 o 
  14  -2   2      464.11      400.84     97.02 o 
  15  -2   2      645.32      793.17    126.01 o 
  16  -2   2     2487.28     2430.52    171.62 o 
  17  -2   2       93.14      313.87    143.02 o 
 -17  -1   2      216.49      228.05    185.92 o 
 -16  -1   2     2968.79     3103.09    194.04 o 
 -15  -1   2      996.18     1194.77    124.46 o 
 -14  -1   2     3397.56     3415.41    137.99 o 
 -13  -1   2     1038.24     1073.40     85.42 o 
 -12  -1   2        7.71       30.54     57.98 o 
 -11  -1   2     3685.08     3919.45    101.27 o 
 -10  -1   2      681.08      728.23     33.63 o 
  -9  -1   2     1537.93     1578.22     44.45 o 
  -8  -1   2    15284.85    15585.41    232.69 o 
  -7  -1   2     5185.54     5501.14     92.38 o 
  -6  -1   2      599.22     1199.03     30.15 o 
  -5  -1   2     5845.58     6155.93     97.41 o 
  -4  -1   2     1439.95     1400.80     27.83 o 
  -3  -1   2      362.82      331.65     15.85 o 
  -2  -1   2    80721.59    78029.48   1841.06 o 
   1  -1   2      716.96      602.99     33.63 o 
   2  -1   2    48837.54    51750.25    707.36 o 
   3  -1   2       23.28       50.25      8.12 o 
   4  -1   2     3990.52     4285.88     64.94 o 
   5  -1   2     3160.44     3285.92     57.21 o 
   6  -1   2    40430.20    43378.71    517.95 o 
   7  -1   2     2886.35     2871.94     53.34 o 
   8  -1   2     1299.71     1233.81     39.43 o 
   9  -1   2     2746.20     2529.86     62.62 o 
  10  -1   2      760.31      803.60     46.00 o 
  11  -1   2      512.02      489.74     46.77 o 
  12  -1   2     3418.60     3041.24    116.73 o 
  13  -1   2      200.57      320.44     88.90 o 
  14  -1   2     9379.05     9981.84    335.51 o 
  15  -1   2      370.89      386.15    119.83 o 
  16  -1   2     2539.93     2727.38    188.24 o 
  17  -1   2      829.67      786.21    149.97 o 
 -17   0   2      109.95      -22.81    100.11 o 
 -16   0   2     1087.83     1505.16    154.23 o 
 -15   0   2     1287.03     1505.16    139.93 o 
 -14   0   2    27734.08    28492.15    629.66 o 
 -13   0   2     1212.21     1199.03     81.95 o 
 -12   0   2      371.18      433.69     54.50 o 
 -11   0   2     4173.85     4253.41    105.52 o 
 -10   0   2    26569.78    25888.85    440.26 o 
  -9   0   2      893.83      828.73     35.95 o 
  -8   0   2      363.81      398.13     22.42 o 
  -7   0   2     1975.87     2139.46     51.80 o 
  -6   0   2       47.82      162.34     11.21 o 
  -5   0   2     1763.06     1688.76     30.54 o 
  -4   0   2       40.92       92.77      7.34 o 
  -3   0   2       30.58       30.54      7.73 o 
  -2   0   2     1028.19     1118.63     25.12 o 
   1   0   2      775.78      775.77     31.31 o 
   2   0   2   198382.00   199489.09   4498.48 o 
   3   0   2       23.29       42.52      8.12 o 
   4   0   2       56.75       89.29     11.60 o 
   5   0   2     1269.31     1143.75     25.12 o 
   6   0   2   206461.36   221619.67   5151.33 o 
   7   0   2      254.47      313.87     19.71 o 
   8   0   2       57.66      103.98     18.94 o 
   9   0   2      800.67      741.37     34.01 o 
  10   0   2     1280.62     1102.39     49.48 o 
  11   0   2     1501.94     1509.80     57.98 o 
  12   0   2      720.63      649.76     69.58 o 
  13   0   2     1905.32     1851.11    101.66 o 
  14   0   2     3359.74     3357.43    172.78 o 
  15   0   2       16.42     -115.96    115.96 o 
  16   0   2       45.66      -46.77    119.83 o 
  17   0   2       34.05      -73.44     97.02 o 
 -17   1   2      214.61       42.52    135.67 o 
 -16   1   2     2977.56     3444.40    204.48 o 
 -15   1   2      996.34      905.65    112.09 o 
 -14   1   2     3412.61     3444.40    167.76 o 
 -13   1   2     1069.70     1029.34     71.90 o 
 -12   1   2        6.71       19.33     58.37 o 
 -11   1   2     3686.75     3659.31     97.79 o 
 -10   1   2      703.95      734.80     50.64 o 
  -9   1   2     1569.41     1633.10     45.22 o 
  -8   1   2    15270.82    15663.10    218.00 o 
  -7   1   2     5178.43     5696.73     84.65 o 
  -6   1   2      607.62     1190.52     25.90 o 
  -5   1   2     5856.41     5924.01     86.20 o 
  -4   1   2     1497.38     1438.29     28.22 o 
  -3   1   2      364.21      325.07     11.21 o 
  -2   1   2    80725.20    77336.44   1867.34 o 
   1   1   2      712.26      624.64     21.65 o 
   2   1   2    48830.13    50373.41    669.86 o 
   3   1   2       24.64       46.77      7.73 o 
   4   1   2     3965.73     4294.00     65.32 o 
   5   1   2     3139.91     3444.40     58.37 o 
   6   1   2    40316.72    43612.18    519.50 o 
   7   1   2     2901.88     2838.70     52.96 o 
   8   1   2     1346.21     1160.76     38.27 o 
   9   1   2     2721.64     2611.81     63.39 o 
  10   1   2      742.70      800.12     42.13 o 
  11   1   2      511.73      615.36     71.12 o 
  12   1   2     3406.81     3264.66    113.64 o 
  13   1   2      201.31       57.59     73.44 o 
  14   1   2     9362.71     9588.35    328.94 o 
  15   1   2      362.00      520.66    124.85 o 
  16   1   2     2529.37     2209.04    163.50 o 
  17   1   2      815.74      615.36    219.16 o 
 -17   2   2      308.82      470.80    151.13 o 
 -16   2   2     8519.84     8421.02    330.87 o 
 -15   2   2     1249.80     1495.50    144.18 o 
 -14   2   2      541.56      487.03    101.66 o 
 -13   2   2     1435.77     1410.07     98.18 o 
 -12   2   2     5853.07     5372.81    173.17 o 
 -11   2   2     1913.37     1856.13    101.66 o 
 -10   2   2      617.88      506.36     53.34 o 
  -9   2   2      396.16      436.40     23.19 o 
  -8   2   2    82339.52    84298.67   1227.63 o 
  -7   2   2     2119.87     2268.18     41.36 o 
  -6   2   2     1429.08     1714.66     30.92 o 
  -5   2   2      901.20      864.68     18.17 o 
  -4   2   2    26577.35    27928.20    311.55 o 
  -3   2   2     1513.35     1309.19     27.06 o 
  -2   2   2      672.78      835.69     18.17 o 
  -1   2   2      194.55      173.55     11.60 o 
   1   2   2      660.52      457.27     15.85 o 
   2   2   2   234524.44   236011.86   5436.59 o 
   3   2   2     1185.92     1041.32     28.22 o 
   4   2   2    84335.34    82646.24   1215.26 o 
   5   2   2      688.36      684.94     22.81 o 
   6   2   2     8798.49     9418.66    132.58 o 
   7   2   2     1202.09     1102.39     28.99 o 
   8   2   2    67215.16    66956.09    933.09 o 
   9   2   2      963.44      962.47     42.52 o 
  10   2   2    13838.10    13516.69    260.14 o 
  11   2   2     1328.81     1336.25     77.31 o 
  12   2   2     1490.42     1419.35     88.90 o 
  13   2   2      335.93      325.07     73.83 o 
  14   2   2      456.82      618.45     98.95 o 
  15   2   2      646.92      755.29    112.87 o 
  16   2   2     2477.32     1948.51    170.07 o 
  17   2   2       91.42     -201.38    201.38 o 
 -17   3   2      424.06      235.79    124.08 o 
 -16   3   2     1938.37     2065.63    163.89 o 
 -15   3   2      204.88      -19.33    108.62 o 
 -14   3   2      742.10      962.47    100.11 o 
 -13   3   2      462.02      441.42     81.17 o 
 -12   3   2      593.98      537.67     69.19 o 
 -11   3   2     2021.48     2116.66    114.41 o 
 -10   3   2     2028.02     1813.61    100.50 o 
  -9   3   2     1169.92     1199.03     56.05 o 
  -8   3   2     4046.53     3865.33     54.11 o 
  -7   3   2     1300.17     1300.30     22.42 o 
  -6   3   2    40114.56    41711.59    482.39 o 
  -5   3   2      244.08      259.36     20.10 o 
  -4   3   2      995.98      977.93     27.06 o 
  -3   3   2     2341.66     2250.40     59.14 o 
  -2   3   2    38306.10    40777.34    677.98 o 
  -1   3   2       17.70       61.46      7.73 o 
   0   3   2    17053.96    15338.03    354.06 o 
   1   3   2      265.99      201.00     12.37 o 
   2   3   2    42381.60    44630.69    656.72 o 
   3   3   2     3485.42     3117.00     69.58 o 
   4   3   2      399.72      390.79     22.03 o 
   5   3   2      102.93      131.03     15.46 o 
   6   3   2     1614.80     1668.28     40.59 o 
   7   3   2     7734.69     7446.56    128.72 o 
   8   3   2     3061.30     2945.77     67.64 o 
   9   3   2     1623.25     1597.93     54.50 o 
  10   3   2     7765.69     7361.14    149.20 o 
  11   3   2      368.70      373.78     62.62 o 
  12   3   2    10395.11    10194.43    263.62 o 
  13   3   2      249.04      290.29     78.47 o 
  14   3   2     2339.35     2363.65    120.98 o 
  15   3   2      680.34      602.99    125.24 o 
  16   3   2      444.88      498.24    194.43 o 
  17   3   2     1456.75     1573.19    271.35 o 
 -17   4   2      412.92      243.52    124.08 o 
 -16   4   2     1199.91     1457.23    142.24 o 
 -15   4   2      545.33      662.52    118.28 o 
 -14   4   2    17501.90    18861.67    580.57 o 
 -13   4   2      682.63      531.87     86.20 o 
 -12   4   2     2818.51     2979.79    203.70 o 
 -11   4   2     2187.61     2099.65    125.24 o 
 -10   4   2    24498.50    23410.39    589.85 o 
  -9   4   2       26.08       15.46     30.54 o 
  -8   4   2     1132.57     1053.30     44.45 o 
  -7   4   2      185.27      204.48     23.19 o 
  -6   4   2    45247.52    47702.86    787.75 o 
  -5   4   2       20.68       27.44     19.33 o 
  -4   4   2      790.63      947.01     34.40 o 
  -3   4   2     2665.30     2580.11     56.82 o 
  -2   4   2   187817.31   183282.53   4258.82 o 
  -1   4   2      674.06      665.61     22.42 o 
   0   4   2    17820.06    17372.36    376.87 o 
   1   4   2      296.26      231.92     11.21 o 
   2   4   2    60001.34    60339.41    885.93 o 
   3   4   2     5965.36     5246.03    108.23 o 
   4   4   2     1883.53     2020.41     56.05 o 
   5   4   2      497.56      398.13     27.44 o 
   6   4   2    70644.27    68835.41   1044.03 o 
   7   4   2     2483.06     2244.21     52.96 o 
   8   4   2      479.50      624.64     30.92 o 
   9   4   2      543.62      470.80     29.76 o 
  10   4   2     4582.25     4550.27    100.50 o 
  11   4   2     1358.61     1246.96     70.35 o 
  12   4   2     3162.18     2772.99    111.32 o 
  13   4   2     1427.86     1466.89     95.09 o 
  14   4   2      187.86      393.49     81.56 o 
  15   4   2      146.15      228.05    112.87 o 
  16   4   2      457.95      662.52    201.77 o 
  17   4   2      135.51     -135.29    201.00 o 
 -17   5   2      271.10      228.05    120.21 o 
 -16   5   2      567.76      786.21    143.02 o 
 -15   5   2      946.44      947.01     99.34 o 
 -14   5   2     2940.05     3047.82    171.62 o 
 -13   5   2      883.26      905.65    104.75 o 
 -12   5   2      409.17      418.23    117.12 o 
 -11   5   2     6017.83     5677.79    299.95 o 
 -10   5   2    11010.06    10094.32    399.68 o 
  -9   5   2     1443.30     1481.20     71.90 o 
  -8   5   2     5220.60     5111.90    124.46 o 
  -7   5   2      519.27      498.24     35.95 o 
  -6   5   2    23232.29    25589.67    517.18 o 
  -5   5   2      128.55      119.83     23.19 o 
  -3   5   2      702.96      649.76     18.94 o 
  -2   5   2   333785.16   336617.22  10749.11 o 
  -1   5   2      749.70      655.95     22.42 o 
   0   5   2      119.52      146.88     15.07 o 
   1   5   2      169.61      165.44     11.21 o 
   2   5   2    60774.70    61320.81   1200.96 o 
   3   5   2     6335.08     5857.53    114.03 o 
   4   5   2      971.61      905.65     33.63 o 
   5   5   2     1657.01     1583.24     49.48 o 
   6   5   2    28331.96    31462.27    507.13 o 
   7   5   2      246.84      255.11     23.97 o 
   8   5   2     1296.64     1282.52     44.45 o 
   9   5   2      827.19      839.55     39.81 o 
  10   5   2     1392.13     1273.63     71.12 o 
  11   5   2      159.92      154.61     58.75 o 
  12   5   2     5843.84     5556.80    166.98 o 
  13   5   2      530.74      662.52     86.58 o 
  14   5   2     8159.11     8182.91    236.17 o 
  15   5   2      679.91     1053.30    193.65 o 
  16   5   2     5804.57     6623.25    465.39 o 
 -17   6   2       62.30       61.46    100.50 o 
 -16   6   2     4463.84     4583.90    244.29 o 
 -15   6   2       87.22        7.73    112.87 o 
 -14   6   2     2678.89     2919.10    161.18 o 
 -13   6   2     2672.54     2592.87    145.72 o 
 -12   6   2    18172.38    17323.27    687.26 o 
 -11   6   2     1295.15     1073.40    110.16 o 
 -10   6   2       42.74      119.83     65.32 o 
  -9   6   2     1023.26      997.64     63.00 o 
  -8   6   2    21641.98    21950.07    460.36 o 
  -7   6   2      242.76      267.48     26.28 o 
  -6   6   2     1353.43     1102.39     41.36 o 
  -5   6   2       73.44       89.29     18.94 o 
  -4   6   2       42.93      103.98     22.81 o 
  -3   6   2     1251.68     1386.88     32.47 o 
  -2   6   2    12771.57    14955.36    273.67 o 
  -1   6   2     1472.03     1242.70     39.43 o 
   0   6   2    65000.82    66154.41   1119.40 o 
   1   6   2     1492.41     1264.74     44.06 o 
   2   6   2    41285.74    44551.84    682.23 o 
   3   6   2     3518.10     3307.18     71.51 o 
   4   6   2   149682.27   150603.44   3570.80 o 
   5   6   2     1051.46      962.47     38.65 o 
   6   6   2    29585.67    31971.72    511.38 o 
   7   6   2      172.78      177.03     23.19 o 
   8   6   2    19038.61    19273.71    328.17 o 
   9   6   2     1534.23     1405.44     51.41 o 
  10   6   2     4267.80     4196.98    128.72 o 
  11   6   2      612.67      602.99     61.07 o 
  12   6   2      531.62      575.93     74.60 o 
  13   6   2      631.66      640.10     81.95 o 
  14   6   2      768.66      846.51    122.92 o 
  15   6   2     1006.26     1304.94    197.52 o 
  16   6   2      133.79      182.06    189.40 o 
 -17   7   2       56.35      201.00    119.83 o 
 -16   7   2     1647.81     1766.46    156.93 o 
 -15   7   2       68.73      119.83    115.57 o 
 -14   7   2      298.20      514.86    104.36 o 
 -13   7   2      771.37      850.37    148.82 o 
 -12   7   2     1347.36     1363.69    128.72 o 
 -11   7   2     3544.67     3562.29    192.88 o 
 -10   7   2     1666.49     1607.98     84.65 o 
  -9   7   2     3119.57     3158.75    118.67 o 
  -8   7   2     5568.71     5696.73    140.70 o 
  -7   7   2       87.79       69.58     27.06 o 
  -6   7   2    24531.81    26919.34    550.81 o 
  -5   7   2     1573.34     1509.80     48.32 o 
  -4   7   2    78989.66    82467.66   1535.31 o 
  -3   7   2      159.74      207.95     10.82 o 
  -2   7   2    47610.23    50317.75    948.17 o 
  -1   7   2     5277.62     4685.56     85.04 o 
   0   7   2     7487.16     8261.76    158.09 o 
   1   7   2     6311.82     5264.20    117.12 o 
   2   7   2    60746.51    61783.49   1081.91 o 
   3   7   2     2650.38     2554.99     63.00 o 
   4   7   2      581.60      552.36     32.08 o 
   5   7   2      729.21      721.27     33.24 o 
   6   7   2     2627.44     3488.46     88.13 o 
   7   7   2     1765.48     1688.76     46.00 o 
   8   7   2      952.27      916.86     34.01 o 
   9   7   2     1077.31      993.39     39.04 o 
  10   7   2     3533.57     3328.83    107.46 o 
  11   7   2      299.56      290.29     54.89 o 
  12   7   2    32806.64    32440.20    671.79 o 
  13   7   2      379.85      383.44     97.41 o 
  14   7   2     1561.87     1648.18    141.47 o 
  15   7   2     1456.42     1583.24    148.43 o 
  16   7   2      373.06      343.24    177.42 o 
 -17   8   2      567.13      386.15    114.80 o 
 -16   8   2      530.94      591.01    139.15 o 
 -15   8   2      318.29      182.06    100.50 o 
 -14   8   2     2735.80     2858.80    166.21 o 
 -13   8   2      889.61      675.27    142.24 o 
 -12   8   2     3798.69     3772.95    213.75 o 
 -11   8   2      749.11      839.55    119.05 o 
 -10   8   2    54535.74    56345.35   1328.13 o 
  -9   8   2     2448.51     2554.99    106.68 o 
  -8   8   2     2367.02     2567.35     75.76 o 
  -7   8   2       69.88       84.65     30.92 o 
  -6   8   2    35499.62    33958.12    664.45 o 
  -5   8   2      945.59      894.44     37.11 o 
  -4   8   2    15267.24    17438.07    426.73 o 
  -3   8   2     1679.36     1730.12     41.36 o 
  -2   8   2   115943.97   110470.07   3678.25 o 
  -1   8   2     2918.55     2727.38     64.94 o 
   0   8   2    13332.23    14818.92    257.43 o 
   1   8   2     8312.22     7436.13    139.54 o 
   2   8   2    49275.04    50625.05    867.38 o 
   3   8   2      705.15      618.45     34.01 o 
   4   8   2     1327.94     1668.28     50.64 o 
   5   8   2      303.36      300.72     30.15 o 
   6   8   2    18746.47    17834.26    315.41 o 
   7   8   2      478.27      503.65     39.04 o 
   8   8   2      702.27      807.08     35.17 o 
   9   8   2      285.59      247.38     27.44 o 
  10   8   2    29840.25    29231.59    616.52 o 
  11   8   2      412.93      489.74     66.10 o 
  12   8   2      245.69      154.61     88.13 o 
  13   8   2     1344.32     1286.77    115.96 o 
  14   8   2     4006.44     3990.18    204.09 o 
  15   8   2        8.36      -38.65     92.77 o 
  16   8   2      107.29      243.52    182.44 o 
 -17   9   2      101.91     -165.44    165.44 o 
 -16   9   2     1196.79     1300.30    143.40 o 
 -15   9   2      253.70      277.53     97.41 o 
 -14   9   2     6866.50     6502.26    250.86 o 
 -13   9   2      723.91      779.25    145.72 o 
 -12   9   2     2304.27     2099.65    182.44 o 
 -11   9   2     2731.78     3257.32    205.64 o 
 -10   9   2    10200.95     9710.49    281.78 o 
  -9   9   2      696.40      591.01     57.59 o 
  -8   9   2      314.57      329.71     34.01 o 
  -7   9   2      976.80     1001.51     47.16 o 
  -6   9   2     1047.80     1110.51     45.61 o 
  -5   9   2      931.54      935.80     26.67 o 
  -4   9   2    98599.41    97485.65   2174.25 o 
  -3   9   2     1472.62     1438.29     37.88 o 
  -2   9   2    39164.64    39779.31    843.03 o 
  -1   9   2     2047.05     2026.21     56.05 o 
   0   9   2     5667.21     6195.36    127.17 o 
   1   9   2    10004.70     9334.39    168.14 o 
   2   9   2    51176.66    52289.07    881.30 o 
   3   9   2     4196.29     4261.53    105.52 o 
   4   9   2    26543.30    26069.36    482.01 o 
   5   9   2     1900.01     1915.66     70.74 o 
   6   9   2    22094.34    22786.92    394.26 o 
   7   9   2      315.36      340.92     34.40 o 
   8   9   2     2918.36     3137.88     76.53 o 
   9   9   2     3683.61     3689.46    136.06 o 
  10   9   2    13240.62    13777.98    321.21 o 
  11   9   2      575.82      517.95     76.53 o 
  12   9   2     4948.02     4866.07    199.45 o 
  13   9   2      232.33       92.77     69.58 o 
  14   9   2     3865.89     4148.66    216.07 o 
  15   9   2      631.67      591.01    136.06 o 
  16   9   2     4461.00     5631.02    429.05 o 
 -17  10   2      106.64      -89.29    178.58 o 
 -16  10   2      650.01      839.55    140.31 o 
 -15  10   2       57.75       30.54     76.92 o 
 -14  10   2     2773.08     3117.00    166.60 o 
 -13  10   2      533.64      444.13    128.33 o 
 -12  10   2    44740.86    43872.31   1588.65 o 
 -11  10   2     1123.55     1017.36    126.78 o 
 -10  10   2      529.88      428.67     66.87 o 
  -9  10   2      944.11      897.92     63.39 o 
  -8  10   2      452.70      383.44     39.04 o 
  -7  10   2      323.20      347.88     34.79 o 
  -6  10   2      161.91      115.57     30.92 o 
  -5  10   2        6.09       30.54     11.60 o 
  -4  10   2     3894.99     4116.58     87.74 o 
  -3  10   2     2064.69     2244.21     52.96 o 
  -2  10   2     5519.73     5762.44    122.53 o 
  -1  10   2     9292.77     8942.06    164.66 o 
   0  10   2    11401.38    10664.07    205.64 o 
   1  10   2     9527.41     8639.02    138.77 o 
   2  10   2    15757.28    15928.65    329.71 o 
   3  10   2     1888.56     1745.58     57.21 o 
   4  10   2   157886.77   159017.50   3818.18 o 
   5  10   2      752.38      721.27     46.77 o 
   6  10   2      278.18      247.38     39.04 o 
   7  10   2       31.22       11.60     42.52 o 
   8  10   2     7539.19     7926.25    221.48 o 
   9  10   2      950.14     1009.24    110.55 o 
  10  10   2     3781.11     3651.97    202.93 o 
  11  10   2     1096.58      954.74     92.38 o 
  12  10   2      961.16     1013.10     98.95 o 
  13  10   2      343.80      457.27    103.59 o 
  14  10   2      675.03      531.87    120.60 o 
  15  10   2      187.61      267.48    124.08 o 
  16  10   2      398.46      100.11    177.81 o 
 -16  11   2      732.74      768.81    131.03 o 
 -15  11   2       77.99      115.57    122.92 o 
 -14  11   2      506.62      755.29    167.37 o 
 -13  11   2      844.57      879.36    158.48 o 
 -12  11   2     1474.97     1643.15    171.23 o 
 -11  11   2     1853.66     1709.25    154.23 o 
 -10  11   2     1558.07     1345.52     86.58 o 
  -9  11   2     3054.54     3193.93    112.48 o 
  -8  11   2     4938.75     5032.28    123.30 o 
  -7  11   2       98.11       76.92     30.54 o 
  -6  11   2    39758.84    39210.71    763.40 o 
  -5  11   2      487.21      398.13     29.76 o 
  -4  11   2   106140.87   103556.16   3201.27 o 
  -3  11   2     1197.43     1173.52     34.01 o 
  -2  11   2    15113.57    15818.88    328.55 o 
  -1  11   2     5445.05     5094.12    115.19 o 
   0  11   2     1875.78     1368.33     46.00 o 
   1  11   2     7532.38     7034.13    114.80 o 
   2  11   2    11906.89    11541.89    253.95 o 
   3  11   2     1570.58     1447.57     56.82 o 
   4  11   2     3610.75     3584.71    104.36 o 
   5  11   2     1089.35     1093.89     53.34 o 
   6  11   2     1030.59     1127.13     62.62 o 
   7  11   2     2190.95     2232.62     88.13 o 
   8  11   2     2914.36     2993.31    109.00 o 
   9  11   2      934.92     1057.17    117.12 o 
  10  11   2     2045.39     2076.84    153.07 o 
  11  11   2      176.03      157.71     73.44 o 
  12  11   2     4952.93     5032.28    202.93 o 
  13  11   2      318.95      413.20     88.52 o 
  14  11   2     6487.09     7117.63    283.33 o 
  15  11   2     1250.17     1405.44    153.84 o 
  16  11   2      588.60      572.84    166.60 o 
 -16  12   2      651.97     1017.36    150.75 o 
 -15  12   2      246.72      139.54    120.60 o 
 -14  12   2     8717.63     9588.35    511.38 o 
 -13  12   2       42.42      -15.46    127.17 o 
 -12  12   2     1483.36     1423.99    155.00 o 
 -11  12   2      453.51      688.42    124.08 o 
 -10  12   2    19883.71    19463.89    503.27 o 
  -9  12   2     2054.30     2122.45    103.20 o 
  -8  12   2      383.43      325.07     42.52 o 
  -7  12   2      590.59      531.87     42.91 o 
  -6  12   2      115.96      115.57     16.23 o 
  -5  12   2     1405.79     1382.24     51.02 o 
  -4  12   2     1837.25     1904.84     59.53 o 
  -3  12   2     1341.14     1300.30     40.20 o 
  -2  12   2    33254.41    35136.66    699.24 o 
  -1  12   2      594.13      561.25     32.47 o 
   0  12   2       64.30       92.77     22.81 o 
   1  12   2     3395.97     3422.75     72.67 o 
   2  12   2    87607.73    84443.23   1662.09 o 
   3  12   2      675.21      633.91     37.49 o 
   4  12   2     3300.95     3818.95    115.19 o 
   5  12   2      419.85      452.24     39.81 o 
   6  12   2    31901.56    32889.74    608.79 o 
   7  12   2      483.60      309.61     50.25 o 
   8  12   2     9301.56     9479.34    266.32 o 
   9  12   2      684.52      758.38    109.78 o 
  10  12   2    13946.50    13676.32    523.37 o 
  11  12   2      580.65      552.36     81.95 o 
  12  12   2     5002.28     5318.31    208.73 o 
  13  12   2      158.52      139.54     97.02 o 
  14  12   2     3493.06     3569.64    185.54 o 
  15  12   2      152.66      405.86    112.87 o 
  16  12   2      651.05      772.29    207.18 o 
 -16  13   2      752.80      886.71    151.91 o 
 -15  13   2      555.19      537.67    132.58 o 
 -14  13   2      197.62      207.95    111.32 o 
 -13  13   2     1719.14     1992.58    183.22 o 
 -12  13   2     1519.31     1264.74    159.25 o 
 -11  13   2      627.13      371.46     88.52 o 
 -10  13   2      481.30      459.97     66.87 o 
  -9  13   2      892.28      694.99     65.71 o 
  -8  13   2     1345.13     1273.63     62.23 o 
  -7  13   2     1155.64     1182.02     59.91 o 
  -6  13   2    42197.31    42630.77    821.38 o 
  -5  13   2      972.34      954.74     46.00 o 
  -4  13   2    13634.81    13430.10    245.06 o 
  -3  13   2      624.20      594.10     27.44 o 
  -2  13   2     5111.29     4053.19    102.82 o 
  -1  13   2      372.85      373.78     23.97 o 
   0  13   2     1442.72     1602.95     49.86 o 
   1  13   2     1757.76     1851.11     48.32 o 
   2  13   2      119.93      267.48     22.42 o 
   3  13   2      621.96      646.67     37.88 o 
   4  13   2    22112.60    21528.36    419.78 o 
   5  13   2      198.66      273.67     39.04 o 
   6  13   2      722.68      755.29     54.50 o 
   7  13   2      686.78      602.99     57.98 o 
   8  13   2     7974.05     7981.91    211.05 o 
   9  13   2     2728.58     2473.81    166.98 o 
  10  13   2     6536.34     6442.35    289.51 o 
  11  13   2      124.13      139.54     97.02 o 
  12  13   2      176.35       42.52     65.71 o 
  13  13   2      383.64      537.67     92.38 o 
  14  13   2     1823.83     2093.85    165.05 o 
  15  13   2     1058.91     1433.65    141.08 o 
  16  13   2     6231.12     6899.23    330.49 o 
 -16  14   2     2114.02     2209.04    175.49 o 
 -15  14   2      367.54      428.67    131.42 o 
 -14  14   2       54.03       61.46    161.57 o 
 -13  14   2      613.29      584.82    138.38 o 
 -12  14   2    24365.76    26169.85   1005.76 o 
 -11  14   2     1411.21     1442.93     99.34 o 
 -10  14   2     1032.32     1037.07     71.90 o 
  -9  14   2      341.02      290.29     57.21 o 
  -8  14   2    41624.17    41230.74    807.85 o 
  -7  14   2     2009.03     1931.89     71.12 o 
  -6  14   2     1813.17     1953.93     66.10 o 
  -5  14   2     1810.87     1866.96     53.73 o 
  -4  14   2     3688.60     3607.13     82.33 o 
  -3  14   2      115.72      107.84     19.33 o 
  -2  14   2    15740.23    17470.92    345.17 o 
  -1  14   2      290.33      251.25     23.58 o 
   0  14   2    64522.58    63652.00   1098.14 o 
   1  14   2     3460.31     3651.97     74.99 o 
   2  14   2       53.74      135.29     18.94 o 
   3  14   2      431.52      457.27     34.40 o 
   4  14   2    24596.71    24604.78    487.42 o 
   5  14   2     1342.29     1466.89     66.48 o 
   6  14   2     1426.77     1529.13     68.03 o 
   7  14   2      331.49      267.48     51.02 o 
   8  14   2    16934.26    17652.21    429.44 o 
   9  14   2     7776.34     7276.10    318.12 o 
  10  14   2      713.12      704.65    112.09 o 
  11  14   2      696.71      850.37    126.78 o 
  12  14   2     2130.71     1931.89    120.21 o 
  13  14   2      236.63      162.34     99.73 o 
  14  14   2      473.47      462.68    115.19 o 
  15  14   2      487.28      476.21    130.26 o 
  16  14   2     1520.51     1233.81    157.32 o 
 -16  15   2     3900.80     4013.76    236.17 o 
 -15  15   2      220.63      204.48    131.42 o 
 -14  15   2      773.96      579.03    173.55 o 
 -13  15   2     1670.62     1745.58    202.54 o 
 -12  15   2     1450.66     1304.94    161.57 o 
 -11  15   2      254.21      228.05     73.44 o 
 -10  15   2     1551.31     1452.59     94.70 o 
  -9  15   2      982.89      935.80     80.01 o 
  -8  15   2    10105.34    10181.68    225.74 o 
  -7  15   2      260.91      228.05     43.29 o 
  -6  15   2    14424.13    14637.63    300.72 o 
  -5  15   2       94.32       73.44     19.33 o 
  -4  15   2     4202.75     3697.19     83.10 o 
  -3  15   2      664.29      655.95     31.70 o 
  -2  15   2     2190.61     1851.11     53.34 o 
  -1  15   2      377.71      331.65     31.70 o 
   0  15   2    54287.23    54327.27    956.28 o 
   1  15   2     4616.65     4326.85    106.30 o 
   2  15   2     2680.69     2226.82     64.55 o 
   3  15   2      441.56      352.52     35.17 o 
   4  15   2      996.28      974.06     50.64 o 
   5  15   2     3659.31     3742.80    114.03 o 
   6  15   2      234.14      239.65     46.38 o 
   7  15   2      572.10      506.36     58.75 o 
   8  15   2    35530.36    38866.70    833.37 o 
   9  15   2     1394.10     1037.07    128.33 o 
  10  15   2     9633.90     9957.10    434.08 o 
  11  15   2      225.11      263.23    109.00 o 
  12  15   2       66.02      -53.73     81.17 o 
  13  15   2      441.50      531.87    111.71 o 
  14  15   2     5077.39     5640.68    233.47 o 
  15  15   2      309.88      220.71    131.03 o 
  16  15   2     8976.27     9454.99    616.52 o 
 -16  16   2      993.31      997.64    153.07 o 
 -15  16   2      128.61       81.17     93.15 o 
 -14  16   2    10595.17    10805.93    529.94 o 
 -13  16   2      735.19      989.53    160.41 o 
 -12  16   2     1905.46     2333.50    186.31 o 
 -11  16   2      328.38      255.11     77.31 o 
 -10  16   2    26836.58    27741.50    704.26 o 
  -9  16   2     1512.89     1563.53     98.18 o 
  -8  16   2      206.41       73.44     46.77 o 
  -7  16   2     2119.26     2110.86     80.01 o 
  -6  16   2      998.48     1053.30     56.43 o 
  -5  16   2     1745.61     1761.05     47.16 o 
  -4  16   2     1551.06     1529.13     48.70 o 
  -3  16   2      706.04      684.94     35.95 o 
  -2  16   2     6746.46     6303.20    128.33 o 
  -1  16   2     2377.21     2381.82     66.87 o 
   0  16   2      319.90      343.24     34.40 o 
   1  16   2     9361.28     9503.31    206.02 o 
   2  16   2   132552.38   130568.26   2471.11 o 
   3  16   2      444.38      457.27     34.40 o 
   4  16   2     7187.83     6532.41    180.90 o 
   5  16   2     2468.35     2412.35     97.79 o 
   6  16   2    30572.57    32462.62    694.60 o 
   7  16   2     2165.81     1894.01     86.58 o 
   8  16   2     1003.31      962.47     77.31 o 
   9  16   2      484.27      509.45     70.35 o 
  10  16   2     1295.70     1410.07    144.56 o 
  11  16   2      157.74      135.29    108.62 o 
  12  16   2      156.29      390.79     93.54 o 
  13  16   2      972.87     1110.51    136.83 o 
  14  16   2      399.82      624.64    130.65 o 
  15  16   2      233.00      340.92    135.29 o 
  16  16   2      224.71       84.65    204.86 o 
 -16  17   2     1367.45     1350.16    187.47 o 
 -15  17   2       11.49     -177.42    177.42 o 
 -14  17   2      772.26      828.73    139.54 o 
 -13  17   2     2311.24     2128.25    172.01 o 
 -12  17   2      722.72      868.54    143.02 o 
 -11  17   2      303.69      329.71     81.17 o 
 -10  17   2     4900.15     4822.78    172.78 o 
  -9  17   2      762.45      786.21     66.10 o 
  -8  17   2    15735.11    16180.67    347.88 o 
  -7  17   2     3192.81     3200.88     98.57 o 
  -6  17   2    37175.89    37002.06    717.41 o 
  -5  17   2     1773.72     1781.92     52.57 o 
  -4  17   2     7347.00     7630.17    151.91 o 
  -3  17   2     1188.35     1177.77     42.52 o 
  -2  17   2    19647.61    19187.52    361.80 o 
  -1  17   2     1172.05     1169.26     51.02 o 
   0  17   2    40677.48    40326.64    798.96 o 
   1  17   2     1416.49     1220.67     52.18 o 
   2  17   2     3607.83     3803.88     84.26 o 
   3  17   2      793.76      803.60     46.00 o 
   4  17   2     5948.64     6432.30    179.35 o 
   5  17   2     1383.35     1331.99     63.39 o 
   6  17   2    22835.06    24449.01    602.61 o 
   7  17   2       82.60       92.77     50.25 o 
   8  17   2      858.77      704.65     72.67 o 
   9  17   2      199.03      255.11     61.46 o 
  10  17   2     4834.61     4831.28    233.47 o 
  11  17   2      190.69      247.38     88.13 o 
  12  17   2     1741.05     1709.25    128.72 o 
  13  17   2      672.90      594.10    103.20 o 
  14  17   2     1781.15     1740.17    150.36 o 
  15  17   2      219.90      503.65    142.24 o 
  16  17   2     3557.92     4005.65    369.91 o 
 -16  18   2     3632.77     4668.55    373.78 o 
 -15  18   2      445.55      807.08    208.34 o 
 -14  18   2      753.89      977.93    175.10 o 
 -13  18   2      975.62     1156.51    169.30 o 
 -12  18   2    10330.16    10909.52    493.60 o 
 -11  18   2      968.88     1102.39     98.95 o 
 -10  18   2      498.09      462.68     77.69 o 
  -9  18   2      352.55      383.44     65.71 o 
  -8  18   2     7590.30     7543.59    183.60 o 
  -7  18   2     1656.26     1688.76     71.51 o 
  -6  18   2     5636.09     5354.65    127.56 o 
  -5  18   2      369.52      359.48     25.90 o 
  -4  18   2     3011.17     3264.66     78.08 o 
  -3  18   2      985.35      912.99     37.49 o 
  -2  18   2     8946.30     8569.83    161.18 o 
  -1  18   2      730.99      728.23     53.73 o 
   0  18   2    49765.17    48932.80    962.85 o 
   1  18   2      865.27      943.14     46.00 o 
   2  18   2       25.26      100.11     23.58 o 
   3  18   2      662.08      684.94     42.13 o 
   4  18   2    44055.46    46703.28    994.16 o 
   5  18   2     1292.76     1260.10     66.10 o 
   6  18   2     2838.55     2656.26    102.43 o 
   7  18   2      177.83      177.03     54.50 o 
   8  18   2    47171.12    49816.81   1165.78 o 
   9  18   2      387.78      531.87     74.60 o 
  10  18   2     4267.63     4108.85    231.15 o 
  11  18   2      109.86      -53.73     73.05 o 
  12  18   2      432.84      457.27     74.60 o 
  13  18   2       94.96      135.29    108.62 o 
  14  18   2      136.27       69.58    123.30 o 
  15  18   2      570.35     1029.34    155.39 o 
  16  18   2     4740.07     4883.46    408.57 o 
 -16  19   2     6002.33     7244.41    539.60 o 
 -15  19   2       23.06       -3.87    183.99 o 
 -14  19   2      308.78       76.92    165.82 o 
 -13  19   2      657.04      489.74    145.72 o 
 -12  19   2      491.75      413.20    154.23 o 
 -11  19   2      175.94      177.03     77.69 o 
 -10  19   2     2226.72     2321.52    125.62 o 
  -9  19   2      300.30      418.23     68.80 o 
  -8  19   2     7372.71     7630.17    184.76 o 
  -7  19   2      416.09      325.07     47.16 o 
  -6  19   2     5034.41     4935.64    131.03 o 
  -5  19   2      559.91      514.86     30.92 o 
  -4  19   2    12326.77    12357.08    235.01 o 
  -3  19   2      103.14      103.98     26.67 o 
  -2  19   2    25381.88    26391.73    464.61 o 
  -1  19   2      472.77      514.86     50.64 o 
   0  19   2    22385.53    22357.09    446.06 o 
   1  19   2      580.32      640.10     40.97 o 
   2  19   2    19208.45    18844.66    324.30 o 
   3  19   2      351.58      340.92     39.04 o 
   4  19   2     2402.07     2424.72     85.81 o 
   5  19   2      127.99      135.29     39.04 o 
   6  19   2     2609.12     2746.71    104.36 o 
   7  19   2      580.20      498.24     58.37 o 
   8  19   2    37247.77    40501.74    976.00 o 
   9  19   2      190.60      100.11     66.10 o 
  10  19   2     2781.59     2932.24    202.16 o 
  11  19   2      435.69      320.44     80.01 o 
  12  19   2       85.61      -84.65    123.69 o 
  13  19   2      306.83      305.36    115.19 o 
  14  19   2     1199.83     1438.29    132.19 o 
  15  19   2      195.75      296.47    143.40 o 
 -16  20   2     1258.05      734.80    232.69 o 
 -15  20   2      575.33      734.80    219.16 o 
 -14  20   2     6570.38     6452.40    399.68 o 
 -13  20   2      468.77      540.76    161.96 o 
 -12  20   2      320.37      354.84    138.38 o 
 -11  20   2      650.79      517.95     87.74 o 
 -10  20   2     9061.11     9418.66    301.50 o 
  -9  20   2       89.13       11.60     54.50 o 
  -8  20   2     2756.36     2504.74     93.54 o 
  -7  20   2      480.78      390.79     49.09 o 
  -6  20   2     2180.95     2174.25     81.17 o 
  -5  20   2     2870.63     2899.00     73.83 o 
  -4  20   2     1673.25     1851.11     64.16 o 
  -3  20   2      266.92      277.53     30.92 o 
  -2  20   2    10228.85    10857.72    207.18 o 
  -1  20   2     1372.10     1400.80     69.96 o 
   0  20   2     1350.52     1438.29     56.43 o 
   1  20   2     1534.76     1452.59     61.46 o 
   2  20   2    95319.95    95900.48   2233.39 o 
   3  20   2     1960.99     1992.58     77.69 o 
   4  20   2     2234.57     2180.05     86.97 o 
   5  20   2       31.70       61.46     41.75 o 
   6  20   2    18403.55    19865.11    508.29 o 
   7  20   2     1121.96     1182.02     85.42 o 
   8  20   2     2090.90     2059.84    101.66 o 
   9  20   2     1070.03     1005.37     86.58 o 
  10  20   2    11458.99    12096.18    519.50 o 
  11  20   2      200.35       50.25     81.17 o 
  12  20   2     1643.65     1414.71    121.76 o 
  13  20   2      669.08      487.03    123.30 o 
  14  20   2      157.18       46.77    128.33 o 
  15  20   2      180.51      340.92    128.72 o 
 -15  21   2      458.90       96.63    196.75 o 
 -14  21   2      381.46      624.64    189.40 o 
 -13  21   2      650.39      786.21    163.89 o 
 -12  21   2     1224.72     1340.88    168.53 o 
 -11  21   2     1848.37     1926.48    131.03 o 
 -10  21   2      439.16      398.13     81.95 o 
  -9  21   2      258.00      255.11     57.59 o 
  -8  21   2      878.87      721.27     56.82 o 
  -7  21   2      929.46      890.57     66.87 o 
  -6  21   2    21355.09    21546.53    456.50 o 
  -5  21   2     1558.93     1583.24     49.48 o 
  -4  21   2     6150.34     6482.16    140.31 o 
  -3  21   2     1144.53     1194.77     51.41 o 
  -2  21   2    14623.16    14457.89    254.34 o 
  -1  21   2      985.70      966.33     50.25 o 
   0  21   2    35196.48    35557.59    633.14 o 
   1  21   2      682.28      606.08     42.91 o 
   2  21   2      739.44      609.18     33.63 o 
   3  21   2      808.99      793.17     49.09 o 
   4  21   2      254.73      354.84     61.07 o 
   5  21   2      331.92      320.44     46.77 o 
   6  21   2     1734.81     1607.98     89.68 o 
   7  21   2      324.25      425.96     69.19 o 
   8  21   2      470.22      371.46     64.55 o 
   9  21   2       15.84      -22.81     49.86 o 
  10  21   2     5866.46     6532.41    251.25 o 
  11  21   2     1425.25     1588.27    128.72 o 
  12  21   2     8768.89     9083.92    320.05 o 
  13  21   2      234.14      224.58    100.50 o 
  14  21   2      914.70     1053.30    221.87 o 
  15  21   2      690.72       96.63    196.75 o 
 -15  22   2      487.99      755.29    225.35 o 
 -14  22   2      478.76      484.33    175.10 o 
 -13  22   2      785.32      772.29    172.78 o 
 -12  22   2    12584.21    12888.18    409.34 o 
 -11  22   2      688.40      789.69    104.75 o 
 -10  22   2     1035.38      916.86     90.45 o 
  -9  22   2      304.40      239.65     53.73 o 
  -8  22   2    21000.42    20966.34    432.14 o 
  -7  22   2      151.41       84.65     42.52 o 
  -6  22   2     3375.32     2892.04     93.54 o 
  -5  22   2      638.81      599.90     33.63 o 
  -4  22   2      151.80       96.63     30.54 o 
  -3  22   2      277.09      296.47     38.65 o 
  -2  22   2      117.91      127.94     35.17 o 
  -1  22   2     2968.86     2945.77     81.17 o 
   0  22   2    10972.39    11756.41    229.21 o 
   1  22   2      850.21      817.90     49.86 o 
   2  22   2       72.28      135.29     41.75 o 
   3  22   2     2644.00     2669.40    109.39 o 
   5  22   2     1097.84     1194.77     73.05 o 
   6  22   2     1007.12     1053.30     76.53 o 
   7  22   2       15.08      103.98     62.23 o 
   8  22   2    21155.00    23201.66    606.08 o 
   9  22   2       70.46      -38.65     65.71 o 
  10  22   2     5236.32     5501.14    212.21 o 
  11  22   2      233.77      305.36     93.54 o 
  12  22   2      103.54      139.54    146.88 o 
  13  22   2      133.62      386.15    161.18 o 
  14  22   2     2328.12     2858.80    265.93 o 
 -15  23   2      442.60       53.73    192.49 o 
 -14  23   2      316.20      476.21    135.67 o 
 -13  23   2      534.38      529.16    131.42 o 
 -12  23   2      512.95      436.40    111.71 o 
 -11  23   2      616.08      436.40    101.27 o 
 -10  23   2      139.14       53.73     81.17 o 
  -9  23   2      731.17      846.51     68.80 o 
  -8  23   2     2609.78     2669.40    109.39 o 
  -7  23   2      392.08      366.82     57.21 o 
  -6  23   2      333.80      371.46     50.25 o 
  -5  23   2     1756.35     1803.18     57.98 o 
  -4  23   2    63851.79    65994.38   1086.16 o 
  -3  23   2      957.31      875.88     51.41 o 
  -2  23   2    11618.34    11355.58    225.35 o 
  -1  23   2      615.53      606.08     42.91 o 
   0  23   2     1075.06     1041.32     48.32 o 
   1  23   2      385.60      343.24     46.00 o 
   2  23   2      207.55      207.95     46.77 o 
   3  23   2      905.25      850.37     61.46 o 
   5  23   2      923.64      728.23    110.55 o 
   6  23   2     1974.29     1583.24    148.43 o 
   7  23   2     1168.71     1073.40    134.51 o 
   8  23   2     3513.19     3569.64    215.30 o 
   9  23   2      363.70      220.71     81.17 o 
  10  23   2      935.20      864.68    146.11 o 
  11  23   2       43.72      111.71    135.29 o 
  12  23   2     6291.81     6087.90    329.71 o 
  13  23   2      283.69      393.49    177.42 o 
  14  23   2     5074.29     4796.88    370.30 o 
 -13  24   2      528.17      354.84    173.17 o 
 -12  24   2     1189.71     1152.26    114.03 o 
 -11  24   2      272.90      320.44     95.86 o 
 -10  24   2    15847.86    16387.08    477.37 o 
  -9  24   2     1319.81     1414.71     84.26 o 
  -8  24   2     5085.06     5032.28    149.97 o 
  -7  24   2      696.12      602.99     61.07 o 
  -6  24   2    12367.15    12537.60    292.22 o 
  -5  24   2     4455.55     4788.38    111.71 o 
  -4  24   2    14790.27    15959.96    298.40 o 
  -3  24   2      419.16      320.44     37.88 o 
  -2  24   2    24789.24    24702.57    449.54 o 
  -1  24   2      736.65      633.91     47.16 o 
   0  24   2     1652.60     1558.50     63.78 o 
   1  24   2     2070.18     2116.66    102.82 o 
   2  24   2     2154.80     2031.62     78.47 o 
   3  24   2      391.27      313.87     57.21 o 
   5  24   2      644.11      768.81    124.08 o 
   6  24   2    34948.68    35346.93   1215.65 o 
   7  24   2        8.68      173.55    104.75 o 
   8  24   2    10449.13    10741.38    361.02 o 
   9  24   2      484.75      526.46     88.52 o 
  10  24   2     9910.16    10081.56    474.28 o 
  11  24   2      124.11      170.46    134.90 o 
  12  24   2      576.55      520.66    161.57 o 
  13  24   2      442.36      728.23    184.38 o 
  14  24   2      225.90      142.63    192.88 o 
 -12  25   2      557.72      652.85    171.62 o 
 -11  25   2      525.47      567.04    103.59 o 
 -10  25   2      598.79      459.97     77.31 o 
  -9  25   2      678.89      772.29     76.15 o 
  -8  25   2     6320.93     6293.54    187.47 o 
  -7  25   2     1830.99     1607.98     89.68 o 
  -6  25   2      235.14      162.34     53.73 o 
  -5  25   2      451.18      433.69     38.65 o 
  -4  25   2    13045.55    13530.99    260.52 o 
  -3  25   2     1325.53     1318.47     63.39 o 
  -2  25   2    39785.32    40426.75    700.01 o 
  -1  25   2      148.32      201.00     38.65 o 
   0  25   2    20112.38    19533.46    347.49 o 
   1  25   2     2291.27     2071.05     85.04 o 
   2  25   2    11630.07    11648.96    255.11 o 
   3  25   2     1012.15      970.20     57.98 o 
   5  25   2      318.50      364.11     73.44 o 
   6  25   2    18847.26    20572.08    784.66 o 
   7  25   2       37.41       30.54     73.05 o 
   8  25   2      104.42      -38.65     77.31 o 
   9  25   2      350.07      197.52     69.96 o 
  10  25   2     2748.80     2812.42    211.05 o 
  11  25   2     1014.98     1216.42    164.66 o 
  12  25   2     3381.26     3651.97    285.65 o 
  13  25   2       54.40      413.20    184.38 o 
  14  25   2     3737.14     3300.22    314.25 o 
 -12  26   2    10587.70    10767.27    554.68 o 
 -11  26   2     1900.82     1745.58    197.52 o 
 -10  26   2      802.00      905.65    157.32 o 
  -9  26   2      898.35      691.51    101.27 o 
  -8  26   2     3755.51     3742.80    159.64 o 
  -7  26   2     2355.97     2394.19    133.74 o 
  -6  26   2      259.99      294.54     76.92 o 
  -5  26   2      497.44      484.33     49.09 o 
  -4  26   2      118.04       65.32     38.27 o 
  -3  26   2      727.95      606.08     49.09 o 
  -2  26   2     9672.05     9710.49    195.97 o 
  -1  26   2     1104.92      993.39     54.89 o 
   0  26   2      742.89      775.77     55.27 o 
   1  26   2     1490.38     1309.19     67.64 o 
   2  26   2     2437.56     2548.41     87.74 o 
   3  26   2     1921.76     2156.86     86.58 o 
   4  26   2    35475.93    35416.89   1403.89 o 
   5  26   2      333.21      336.28     73.05 o 
   6  26   2     8846.96     9430.64    301.88 o 
   7  26   2        1.79       27.44     74.21 o 
   8  26   2    12055.20    13473.39    432.92 o 
   9  26   2      227.60       53.73     91.99 o 
  10  26   2     1654.39     1558.50    156.93 o 
  11  26   2      528.76      436.40    166.21 o 
  12  26   2      537.35      281.78    181.67 o 
  13  26   2      220.99      393.49    192.49 o 
  14  26   2     1176.01     1073.40    244.29 o 
 -12  27   2     2076.70     1139.50    214.14 o 
 -11  27   2      284.35      255.11    158.87 o 
 -10  27   2     6865.21     7044.57    375.71 o 
  -9  27   2     1568.70     1745.58    119.44 o 
  -8  27   2     2519.04     2285.96    124.85 o 
  -7  27   2     1662.65     1391.52    111.32 o 
  -6  27   2     2656.51     2309.54    113.64 o 
  -5  27   2      484.59      584.82     45.22 o 
  -4  27   2    21508.35    22506.29    410.50 o 
  -3  27   2     1848.48     1829.46     74.60 o 
  -2  27   2    33233.91    34348.90    645.12 o 
  -1  27   2     1490.06     1331.99     54.50 o 
   0  27   2     1565.87     1216.42     56.43 o 
   1  27   2      537.71      405.86     47.54 o 
   2  27   2     5178.95     5237.14    126.01 o 
   3  27   2       50.61       38.65     46.38 o 
   4  27   2      101.68      146.88     73.83 o 
   5  27   2      236.47      173.55     62.23 o 
   6  27   2      129.58        7.73     58.37 o 
   7  27   2      182.97      247.38     88.13 o 
   8  27   2       80.65      127.94     92.77 o 
   9  27   2      186.65      142.63     72.67 o 
  10  27   2      216.18      -19.33    147.66 o 
  11  27   2       98.96      -30.54    161.57 o 
  12  27   2     7239.76     7013.26    416.68 o 
  13  27   2      184.08      459.97    207.95 o 
  14  27   2     5473.40     4997.10    456.88 o 
 -12  28   2      739.14      646.67    173.94 o 
 -11  28   2       63.00       76.92    153.84 o 
 -10  28   2     3126.38     2993.31    238.10 o 
  -9  28   2     1540.72     1607.98    139.54 o 
  -8  28   2      142.40      -93.54     93.54 o 
  -7  28   2      409.17      290.29     74.21 o 
  -6  28   2     2577.51     2381.82    127.56 o 
  -5  28   2      123.17      131.03     54.11 o 
  -4  28   2      627.01      555.06     49.86 o 
  -3  28   2      202.87      197.52     47.16 o 
  -2  28   2     7109.37     7554.41    161.96 o 
  -1  28   2      486.73      373.78     50.64 o 
   0  28   2     4862.05     4831.28    112.48 o 
   1  28   2      200.97      281.78     46.00 o 
   2  28   2     8035.62     7992.74    177.81 o 
   3  28   2      869.02      803.60     63.39 o 
   4  28   2     1246.28     1563.53    103.20 o 
   5  28   2       55.50      111.71     77.69 o 
   6  28   2    31527.64    34004.11    894.05 o 
   7  28   2      521.03      462.68     77.69 o 
   8  28   2      302.75      259.36     91.99 o 
   9  28   2      387.17      305.36    100.11 o 
  10  28   2     3566.03     3379.07    260.14 o 
  11  28   2      243.62      259.36    182.06 o 
  12  28   2      962.23      800.12    211.05 o 
  13  28   2      740.39      567.04    216.07 o 
 -12  29   2       94.87       76.92    177.81 o 
 -11  29   2      418.43      721.27    180.51 o 
 -10  29   2     1278.96      864.68    190.17 o 
  -9  29   2      630.07      489.74    104.75 o 
  -8  29   2     8300.92     8523.83    310.00 o 
  -7  29   2     1129.17     1118.63    116.35 o 
  -6  29   2     9946.11    10094.32    299.95 o 
  -5  29   2       87.60      201.00     54.50 o 
  -4  29   2       73.24       81.17     39.04 o 
  -3  29   2      794.05      741.37     54.11 o 
  -2  29   2    17662.18    17801.02    348.27 o 
  -1  29   2     3620.64     3599.40    104.36 o 
   0  29   2     3576.82     3321.48    107.46 o 
   1  29   2       36.46      115.57     42.91 o 
   2  29   2     4760.43     4753.97    128.72 o 
   3  29   2      530.88      675.27     87.36 o 
   4  29   2      312.18      296.47     53.34 o 
   5  29   2      636.15      470.80     91.61 o 
   6  29   2      660.15      652.85     95.47 o 
   7  29   2      590.21      495.54     97.02 o 
   8  29   2     1483.71     1638.13    131.03 o 
   9  29   2      123.77       34.79    104.36 o 
  10  29   2     5029.36     4694.06    332.42 o 
  11  29   2      182.18      -22.81    180.51 o 
  12  29   2     4150.13     4517.03    367.59 o 
  13  29   2      197.82      300.72    200.61 o 
 -12  30   2     2347.51     2054.04    253.57 o 
 -11  30   2      221.03      579.03    188.63 o 
 -10  30   2     1403.75     1225.31    221.87 o 
  -9  30   2     1268.14     1186.27    128.33 o 
  -8  30   2    10311.60    10805.93    361.80 o 
  -7  30   2     1654.05     1534.15    121.76 o 
  -6  30   2       26.19       61.46     69.19 o 
  -5  30   2       15.81       30.54     50.25 o 
  -4  30   2       58.36       27.44     39.04 o 
  -3  30   2      174.04      123.69     47.16 o 
  -2  30   2        2.77      119.83     42.13 o 
  -1  30   2     1065.36     1102.39     66.10 o 
   0  30   2    24003.28    24977.01    471.57 o 
   1  30   2     1200.45      997.64     63.00 o 
   2  30   2       40.98       76.92     53.34 o 
   3  30   2      475.26      462.68     72.28 o 
   4  30   2    22346.67    23088.02    623.48 o 
   5  30   2       26.27       61.46     57.59 o 
   6  30   2      136.24      325.07     80.79 o 
   7  30   2      455.24      444.13     99.73 o 
   8  30   2     5994.60     6775.93    265.93 o 
   9  30   2       88.47      -61.46    108.23 o 
  10  30   2       73.54      -19.33    163.12 o 
  11  30   2      145.14      290.29    186.31 o 
  12  30   2     2795.90     2580.11    303.04 o 
  13  30   2      290.71      398.13    201.00 o 
 -12  31   2      310.28      364.11    142.24 o 
 -11  31   2       45.26      -15.46    111.71 o 
 -10  31   2     1967.41     1714.66    221.48 o 
  -9  31   2      816.39      468.09    107.46 o 
  -8  31   2     9382.65     9539.64    352.13 o 
  -7  31   2      690.50      731.32    100.89 o 
  -6  31   2     1252.41     1190.52    107.46 o 
  -5  31   2      626.34      526.46     62.62 o 
  -4  31   2       34.37       65.32     42.13 o 
  -3  31   2      278.34      281.78     46.00 o 
  -2  31   2     9241.92     8918.87    187.86 o 
  -1  31   2     2298.58     2209.04     87.74 o 
   0  31   2    23244.27    23031.59    415.14 o 
   1  31   2      136.11      194.04     53.73 o 
   2  31   2     1585.75     1583.24     79.24 o 
   3  31   2      416.71      436.40     85.81 o 
   4  31   2     1676.78     1529.13    121.37 o 
   5  31   2      162.64       89.29     85.81 o 
   6  31   2      633.44      624.64     99.34 o 
   7  31   2      502.32      591.01     96.63 o 
   8  31   2     5443.72     5668.51    243.52 o 
   9  31   2      449.26      331.65     92.77 o 
  10  31   2      526.60      459.97    189.40 o 
  11  31   2       95.14      146.88    189.79 o 
  12  31   2     3055.37     3068.69    337.44 o 
  13  31   2      171.50     -158.48    158.48 o 
 -12  32   2     5182.03     4935.64    410.50 o 
 -11  32   2      302.45      281.78    194.04 o 
 -10  32   2     6528.80     7233.59    401.99 o 
  -9  32   2     1363.32     1251.60    145.34 o 
  -8  32   2     3573.58     3517.84    177.03 o 
  -7  32   2     1226.74     1127.13    120.98 o 
  -6  32   2     4459.49     4229.06    194.04 o 
  -5  32   2      736.48      630.82     62.62 o 
  -4  32   2      306.75      235.79     53.34 o 
  -3  32   2      311.86      331.65     49.86 o 
  -2  32   2     1300.37     1143.75     71.51 o 
  -1  32   2      110.32      170.46     42.13 o 
   0  32   2      379.61      526.46     57.21 o 
   1  32   2      816.86      772.29     58.75 o 
   2  32   2     3660.33     3539.87    125.62 o 
   3  32   2      455.11      520.66     93.54 o 
   4  32   2    10454.57    10320.44    315.80 o 
   5  32   2      614.15      591.01     96.63 o 
   6  32   2    16693.87    17967.23    516.80 o 
   7  32   2      705.82      449.54     97.41 o 
   8  32   2      848.04      748.33    112.09 o 
   9  32   2      267.35      201.00    123.30 o 
  10  32   2       96.56      -27.44    163.12 o 
  11  32   2     1008.71      835.69    215.69 o 
  12  32   2      415.10      354.84    212.98 o 
 -12  33   2      119.36     -202.16    202.16 o 
 -11  33   2       57.27       19.33    189.79 o 
 -10  33   2      115.30       27.44    178.58 o 
  -9  33   2      278.61      146.88    100.89 o 
  -8  33   2     4077.37     4045.07    189.79 o 
  -7  33   2      552.85      425.96    107.84 o 
  -6  33   2     9971.92    11183.96    381.51 o 
  -5  33   2      882.06      850.37     72.67 o 
  -4  33   2     9702.84    10094.32    224.96 o 
  -3  33   2     1447.54     1466.89     71.51 o 
  -2  33   2    11469.66    12014.23    258.98 o 
  -1  33   2     1416.01     1419.35     70.35 o 
   0  33   2       20.30       84.65     53.73 o 
   1  33   2      323.10      188.63     54.50 o 
   2  33   2     1252.89     1286.77     84.65 o 
   3  33   2       28.46       15.46     84.65 o 
   4  33   2     1901.57     1829.46    132.97 o 
   5  33   2     1234.43     1122.88    108.23 o 
   6  33   2       63.24       81.17     80.79 o 
   7  33   2      113.42       46.77    104.75 o 
   8  33   2       28.86      -88.52     88.52 o 
   9  33   2      126.86      146.88    103.98 o 
  10  33   2     5831.14     6765.49    398.90 o 
  11  33   2      108.22       27.44    201.77 o 
  12  33   2      849.40      832.21    243.90 o 
 -12  34   2     2105.72     1699.20    287.19 o 
 -11  34   2      109.31      204.48    201.00 o 
 -10  34   2     2516.37     2059.84    214.53 o 
  -9  34   2       69.00       46.77    116.35 o 
  -8  34   2     5369.17     4822.78    224.58 o 
  -7  34   2      352.96      336.28    107.07 o 
  -6  34   2      559.79      457.27    111.71 o 
  -5  34   2       30.15       81.17     61.85 o 
  -4  34   2      342.62      300.72     62.62 o 
  -3  34   2      179.76      123.69     47.16 o 
  -2  34   2     2010.96     1883.19     86.20 o 
  -1  34   2      754.17      731.32     67.26 o 
   0  34   2     2398.81     2486.18     93.15 o 
   1  34   2       97.97       46.77     50.25 o 
   2  34   2      587.69      694.99     68.80 o 
   3  34   2     1001.48     1127.13    116.73 o 
   4  34   2     8706.80     8790.16    314.64 o 
   5  34   2      290.58      123.69    103.59 o 
   6  34   2      189.25      371.46    107.84 o 
   7  34   2     1470.85     1485.83    153.45 o 
   8  34   2    11199.56    11973.26    408.18 o 
   9  34   2      519.50      520.66    130.65 o 
  10  34   2     6388.13     6087.90    426.73 o 
  11  34   2       26.39       65.32    207.95 o 
  12  34   2      279.84       34.79    209.11 o 
 -12  35   2      161.11      -61.46    165.44 o 
 -11  35   2       90.69      194.04    206.02 o 
 -10  35   2      651.73      587.92    195.97 o 
  -9  35   2      456.36      517.95    135.67 o 
  -8  35   2     4511.69     3614.47    187.08 o 
  -7  35   2      317.41      575.93    119.44 o 
  -6  35   2     9052.77     9895.25    358.70 o 
  -5  35   2      804.34      633.91     81.56 o 
  -4  35   2     1006.95      939.28     83.88 o 
  -3  35   2      929.06      939.28     64.94 o 
  -2  35   2     1287.04     1207.92     77.69 o 
  -1  35   2      558.71      609.18     70.74 o 
   0  35   2    22292.65    23677.49    459.20 o 
   1  35   2     1014.67      935.80     76.15 o 
   2  35   2     4193.03     3888.53    147.27 o 
   3  35   2     1118.64     1106.26    115.96 o 
   4  35   2     5447.51     5041.17    202.93 o 
   5  35   2      636.42      765.34    120.21 o 
   6  35   2      216.77      207.95    116.73 o 
   7  35   2      352.47      354.84    124.08 o 
   8  35   2      881.51      796.65    140.31 o 
   9  35   2       29.20      111.71    123.69 o 
  10  35   2     1356.11     1169.26    199.84 o 
  11  35   2      331.46       84.65    204.86 o 
  12  35   2     1577.41     1405.44    289.13 o 
 -12  36   2     1059.22      343.24    251.25 o 
 -11  36   2      807.40      779.25    183.99 o 
 -10  36   2     4453.81     4433.54    356.00 o 
  -9  36   2     1082.99     1152.26    151.91 o 
  -8  36   2      854.25      828.73    114.41 o 
  -7  36   2      285.59      336.28    123.30 o 
  -6  36   2      624.13      807.08    127.17 o 
  -5  36   2      719.30      652.85     95.47 o 
  -4  36   2      178.03      170.46     73.05 o 
  -3  36   2      295.31      305.36     58.75 o 
  -2  36   2      487.42      587.92     63.39 o 
  -1  36   2       50.29       27.44     62.23 o 
   0  36   2    10107.05    10536.13    242.36 o 
   1  36   2      133.04       42.52     73.83 o 
   2  36   2    11177.84    12495.85    361.41 o 
   3  36   2      402.18      316.18    108.23 o 
   4  36   2       73.84       46.77    104.75 o 
   5  36   2      463.36      579.03    116.73 o 
   6  36   2     4892.60     4609.41    228.05 o 
   7  36   2       12.20        3.87     97.79 o 
   8  36   2      233.08      251.25    127.94 o 
   9  36   2      871.54      599.90    146.11 o 
  10  36   2     2568.47     2065.63    237.33 o 
  11  36   2      313.32      807.08    229.60 o 
 -11  37   2      529.49      478.91    201.38 o 
 -10  37   2     1510.78     1277.88    248.93 o 
  -9  37   2      301.14      331.65    137.99 o 
  -8  37   2     1542.16     1350.16    146.11 o 
  -7  37   2      447.87      506.36    139.93 o 
  -6  37   2     5763.98     6185.31    273.67 o 
  -5  37   2      678.02      704.65    109.00 o 
  -4  37   2     4748.18     4831.28    164.28 o 
  -3  37   2     2133.09     2315.72    101.66 o 
  -2  37   2     4242.92     4092.62    135.29 o 
  -1  37   2       41.72       92.77     62.23 o 
   0  37   2     3105.72     3422.75    116.35 o 
   1  37   2       35.38       50.25     73.05 o 
   2  37   2     1259.99     1053.30    129.10 o 
   3  37   2        0.68      -53.73    103.98 o 
   4  37   2     3353.28     3229.10    190.95 o 
   5  37   2        0.14       -3.87     81.95 o 
   6  37   2      104.61      146.88     81.56 o 
   7  37   2      143.54      111.71    123.69 o 
   8  37   2      238.56      243.52    120.21 o 
   9  37   2       49.47       -3.87    109.78 o 
  10  37   2     2803.61     2959.30    331.26 o 
  11  37   2      374.82      177.03    235.01 o 
 -10  38   2      620.00      224.58    216.07 o 
  -9  38   2       85.80      -50.25    134.90 o 
  -8  38   2      836.14      621.55    158.09 o 
  -7  38   2      304.43      343.24    124.46 o 
  -6  38   2     1400.80     1368.33    156.55 o 
  -5  38   2      478.65      300.72    101.27 o 
  -4  38   2      430.37      420.93     89.29 o 
  -3  38   2      180.20      340.92     73.44 o 
  -2  38   2     2237.29     2586.29    113.64 o 
  -1  38   2      199.09      142.63     62.23 o 
   0  38   2     4401.58     4245.30    129.49 o 
   1  38   2      343.01      247.38     78.08 o 
   2  38   2     7880.07     7371.96    277.53 o 
   3  38   2      146.93      267.48    107.84 o 
   4  38   2     3705.81     3466.43    183.22 o 
   5  38   2      257.13      263.23    122.92 o 
   6  38   2      269.27      313.87    123.30 o 
   7  38   2      237.26      347.88    122.92 o 
   8  38   2     5292.82     4694.06    255.50 o 
   9  38   2       33.60      -69.58    123.30 o 
  10  38   2      615.30      400.84    261.30 o 
 -10  39   2      357.06      294.54    247.38 o 
  -9  39   2      475.73      383.44    146.11 o 
  -8  39   2      886.29      594.10    142.24 o 
  -7  39   2      251.54      271.35    139.15 o 
  -6  39   2     9361.89    10206.80    414.75 o 
  -5  39   2      833.98      853.85    123.69 o 
  -4  39   2    14868.77    16323.30    429.05 o 
  -3  39   2     1619.35     1683.74     97.02 o 
  -2  39   2     1836.55     1588.27     94.31 o 
  -1  39   2      915.98     1098.14     86.58 o 
   0  39   2      922.74      981.79     97.41 o 
   1  39   2      382.94      239.65     80.79 o 
   2  39   2      172.86      489.74    115.57 o 
   3  39   2      512.06      563.95     91.61 o 
   4  39   2       11.01     -100.11    119.44 o 
   5  39   2       50.53       65.32    130.65 o 
   6  39   2       28.23      -27.44    127.94 o 
   7  39   2      343.04      354.84    138.38 o 
   8  39   2      316.04      243.52    151.52 o 
   9  39   2       13.43      -57.59    131.03 o 
  -9  40   2      734.92      609.18    159.64 o 
  -8  40   2     1322.11      985.66    167.76 o 
  -7  40   2      114.66      162.34    134.90 o 
  -6  40   2      592.17      449.54    142.24 o 
  -5  40   2      390.46      305.36    112.87 o 
  -4  40   2      228.53      320.44     93.54 o 
  -3  40   2      115.44       57.59     85.04 o 
  -2  40   2      147.15       61.46     73.05 o 
  -1  40   2       48.38       89.29     74.21 o 
   0  40   2     1345.34     1273.63    102.04 o 
   1  40   2      751.06      694.99     85.04 o 
   2  40   2     5978.35     6068.57    252.02 o 
   3  40   2      148.98      228.05    124.08 o 
   4  40   2     1847.69     2093.85    176.26 o 
   5  40   2      242.18      251.25    104.36 o 
   6  40   2     3888.32     3935.30    241.97 o 
   7  40   2      106.86       61.46    108.23 o 
   8  40   2     3918.12     4245.30    275.60 o 
   9  40   2      456.98      139.54    212.98 o 
  -8  41   2      568.94      433.69    158.09 o 
  -7  41   2       74.30      135.29    138.77 o 
  -6  41   2     1053.87     1273.63    164.28 o 
  -5  41   2      405.98      436.40    101.27 o 
  -4  41   2    11515.57    12000.31    354.06 o 
  -3  41   2     1010.59      962.47     96.25 o 
  -2  41   2     4117.79     4069.04    150.75 o 
  -1  41   2      260.04      224.58     89.29 o 
   0  41   2     2010.54     1883.19    107.84 o 
   1  41   2      295.12      354.84     81.95 o 
   2  41   2     1791.38     1845.70    128.33 o 
   3  41   2       87.41      239.65    127.17 o 
   4  41   2     1078.57      861.20    142.24 o 
   5  41   2      140.99       92.77    139.15 o 
   6  41   2     2767.92     2363.65    169.30 o 
   7  41   2      251.80      390.79    147.66 o 
   8  41   2     3160.34     2694.91    232.31 o 
  -8  42   2      445.28      537.67    219.16 o 
  -7  42   2      372.06      378.80    155.00 o 
  -6  42   2     1780.19     1414.71    173.17 o 
  -5  42   2       89.67       19.33     85.81 o 
  -4  42   2      455.21      489.74    143.02 o 
  -3  42   2      107.32      127.94     77.31 o 
  -2  42   2      427.54      410.88     85.81 o 
  -1  42   2       19.94       50.25     88.90 o 
   0  42   2     5394.65     5237.14    180.12 o 
   1  42   2      308.71      359.48     89.68 o 
   2  42   2     2535.16     2128.25    172.01 o 
   3  42   2       79.54      -19.33     85.81 o 
   4  42   2     3793.40     3532.53    206.80 o 
   5  42   2      241.90      239.65    131.03 o 
   6  42   2     2449.26     2273.98    195.59 o 
   7  42   2      358.25      646.67    161.18 o 
   8  42   2     2471.28     1797.77    289.90 o 
  -8  43   2      798.93      864.68    230.37 o 
  -7  43   2      428.19      281.78    219.16 o 
  -6  43   2     7693.10     7739.17    393.88 o 
  -5  43   2      477.24      428.67    113.25 o 
  -4  43   2    10402.69     9771.95    393.49 o 
  -3  43   2      256.42      271.35     81.95 o 
  -2  43   2     1926.78     1888.60    140.31 o 
  -1  43   2      475.26      273.67     88.52 o 
   0  43   2      312.44      371.46     88.52 o 
   1  43   2      129.94      139.54    127.94 o 
   2  43   2     4759.96     4762.48    283.33 o 
   3  43   2      165.01      177.03    135.67 o 
   4  43   2        5.72      243.52    139.54 o 
   5  43   2       17.61      -38.65    139.15 o 
   6  43   2      184.12      103.98    143.40 o 
   7  43   2       49.97       96.63    212.59 o 
  -6  44   2       23.82      -89.29    139.93 o 
  -5  44   2       27.13      -57.59    123.69 o 
  -4  44   2     1715.54     1313.83    148.82 o 
  -3  44   2      106.61      165.44     84.65 o 
  -2  44   2       22.10      139.54    123.30 o 
  -1  44   2       73.80       76.92    100.11 o 
   0  44   2      206.85      286.03     88.13 o 
   1  44   2      362.51      107.84    139.54 o 
   2  44   2     4984.02     5103.01    275.21 o 
   3  44   2      287.15      255.11    139.15 o 
   4  44   2      111.25      131.03    184.76 o 
   5  44   2      192.15      243.52    104.75 o 
   6  44   2     2578.24     2232.62    287.97 o 
  -4  45   2     1350.11      810.95    137.99 o 
  -3  45   2      172.52      228.05    120.21 o 
  -2  45   2     1917.15     1719.69    160.02 o 
  -1  45   2      997.44      920.34    120.60 o 
   0  45   2     1758.79     1386.88    152.68 o 
   1  45   2       78.03       92.77    135.29 o 
   2  45   2     1345.77     1041.32    136.45 o 
   3  45   2      122.00      157.71    139.15 o 
   4  45   2      548.99      572.84    143.02 o 
  -2  46   2      255.34      383.44    136.45 o 
  -1  46   2      625.81      503.65     97.79 o 
   0  46   2     1310.00     1340.88    173.17 o 
   1  46   2      634.57      563.95    127.17 o 
   2  46   2       32.65      -69.58    134.51 o 
   3  46   2      140.14       81.17    158.09 o 
  -2  47   2     5712.88     5706.01    413.20 o 
   0  47   2      464.98      584.82    246.61 o 
   1  47   2      227.17      286.03    224.96 o 
   2  47   2     1229.84     1377.60    263.23 o 
   0  48   2      803.16      800.12    260.14 o 
  -5 -46   3     4104.51     3082.22    338.22 o 
  -4 -46   3      385.06      146.88    209.50 o 
  -2 -46   3      767.39     1118.63    170.46 o 
  -1 -46   3      245.61      235.79    116.35 o 
   0 -46   3       86.29      -73.44    158.87 o 
   1 -46   3       80.45      -46.77    155.77 o 
   2 -46   3       73.98      -42.52    146.88 o 
   3 -46   3      478.26      584.82    225.74 o 
   4 -46   3       37.94      -84.65    227.67 o 
  -5 -45   3     1079.43      846.51    148.43 o 
  -4 -45   3        7.43       -3.87    121.37 o 
  -3 -45   3     1018.07     1041.32    124.46 o 
  -2 -45   3       46.33      -38.65    115.96 o 
  -1 -45   3     4725.69     4475.28    266.32 o 
   0 -45   3     1270.34     1377.60    180.12 o 
   1 -45   3     4195.78     4245.30    251.25 o 
   2 -45   3      115.53       22.81    103.59 o 
   3 -45   3     2448.09     2151.06    195.97 o 
   4 -45   3      185.08      177.03    150.36 o 
   5 -45   3      134.46      224.58    219.94 o 
  -7 -44   3     1407.29     1327.36    262.84 o 
  -6 -44   3      249.17      267.48    107.84 o 
  -5 -44   3      721.74      758.38    126.78 o 
  -4 -44   3       24.44     -116.73    116.73 o 
  -3 -44   3      618.99      665.61    131.42 o 
  -2 -44   3      266.54      251.25    147.66 o 
  -1 -44   3       15.76      115.57    143.02 o 
   0 -44   3      114.01      194.04    138.38 o 
   1 -44   3     3843.29     3896.26    240.42 o 
   2 -44   3      860.22      817.90    131.42 o 
   3 -44   3      140.83       42.52    146.88 o 
   4 -44   3       64.16      154.61    105.14 o 
   5 -44   3     2309.24     2203.24    163.50 o 
   6 -44   3       27.65     -135.29    201.00 o 
  -7 -43   3     1668.07     1663.25    187.47 o 
  -6 -43   3      467.18      352.52    107.46 o 
  -5 -43   3     2937.73     2838.70    172.39 o 
  -4 -43   3      518.27      484.33    103.98 o 
  -3 -43   3     1863.86     1992.58    144.18 o 
  -2 -43   3      232.62      383.44    138.77 o 
  -1 -43   3      187.79      157.71    134.13 o 
   0 -43   3     1726.77     2174.25    168.14 o 
   1 -43   3     6486.29     6878.75    330.10 o 
   2 -43   3      552.83      786.21    132.58 o 
   3 -43   3     1525.13     1322.72    135.67 o 
   4 -43   3       91.99       19.33     97.02 o 
   5 -43   3      514.12      575.93    119.44 o 
   6 -43   3       23.18       30.54     99.73 o 
   7 -43   3     3246.55     3562.29    348.65 o 
  -8 -42   3      783.16      997.64    145.34 o 
  -7 -42   3     1213.95     1053.30    129.10 o 
  -6 -42   3      292.77      273.67     92.38 o 
  -5 -42   3     3226.23     3444.40    175.10 o 
  -4 -42   3      163.36      239.65    103.98 o 
  -3 -42   3      112.19       53.73     96.63 o 
  -2 -42   3       32.00     -100.50    100.50 o 
  -1 -42   3      175.30      213.37    105.52 o 
   0 -42   3      614.92      495.54    119.05 o 
   1 -42   3     3574.66     3803.88    214.91 o 
   2 -42   3      622.60      839.55    136.83 o 
   3 -42   3      254.16      329.71    108.23 o 
   4 -42   3      312.40      433.69    111.32 o 
   5 -42   3      245.36      452.24    119.05 o 
   6 -42   3      200.66      149.97    138.77 o 
   7 -42   3     6225.38     5409.53    292.61 o 
   8 -42   3      365.60       81.17    231.92 o 
  -8 -41   3      280.95      354.84     95.86 o 
  -7 -41   3       64.89        0.00     38.65 o 
  -6 -41   3      117.25       42.52     96.63 o 
  -5 -41   3     8812.64     8685.40    324.30 o 
  -4 -41   3      670.72      800.12    112.48 o 
  -3 -41   3    16621.29    19032.90    480.46 o 
  -2 -41   3      685.65      909.13    108.62 o 
  -1 -41   3      616.83      748.33    132.58 o 
   0 -41   3      781.62     1110.51    144.95 o 
   1 -41   3     1265.60     1354.80    151.13 o 
   2 -41   3       83.28      100.11     73.44 o 
   3 -41   3     2662.45     2637.32    146.88 o 
   4 -41   3      109.03       96.63     89.29 o 
   5 -41   3      106.01      131.03     88.13 o 
   6 -41   3      204.79      390.79    147.66 o 
   7 -41   3      252.86      325.07    150.36 o 
   8 -41   3       55.49       15.46    123.30 o 
  -9 -40   3     1105.77     1264.74    168.14 o 
  -8 -40   3      319.69      103.98    111.71 o 
  -7 -40   3     2421.14     2480.00    148.43 o 
  -6 -40   3      101.22       92.77     85.04 o 
  -5 -40   3     3685.18     4045.07    173.94 o 
  -4 -40   3      120.41      165.44    103.98 o 
  -3 -40   3     3312.44     3321.48    172.01 o 
  -2 -40   3      511.93      410.88    103.20 o 
  -1 -40   3     1499.90     1505.16    130.26 o 
   0 -40   3      147.35       96.63     89.29 o 
   1 -40   3      243.01      204.48    127.94 o 
   2 -40   3      453.50      452.24     92.38 o 
   3 -40   3     2273.56     2611.81    152.68 o 
   4 -40   3      157.15       76.92     80.79 o 
   5 -40   3     1618.90     1673.69    122.14 o 
   6 -40   3      190.62        7.73     81.56 o 
   7 -40   3      986.90     1053.30    165.44 o 
   8 -40   3      372.88      207.95    154.23 o 
   9 -40   3    11038.10    10294.93    668.70 o 
 -10 -39   3      324.73      814.43    244.68 o 
  -9 -39   3      502.32      100.11    150.75 o 
  -8 -39   3      316.32      329.71    142.24 o 
  -7 -39   3     3387.46     3562.29    192.88 o 
  -6 -39   3       20.78      115.57     88.13 o 
  -5 -39   3      544.13      572.84    103.98 o 
  -4 -39   3     1054.69      993.39    102.04 o 
  -3 -39   3       35.00      194.04     85.04 o 
  -2 -39   3     1715.21     1921.07    125.24 o 
  -1 -39   3     4652.77     4970.82    175.49 o 
   0 -39   3       72.28      271.35     96.25 o 
   1 -39   3     4639.48     5455.15    220.32 o 
   2 -39   3     1304.66     1363.69    105.52 o 
   3 -39   3     7096.01     7816.09    230.76 o 
   4 -39   3       60.96      -96.63     96.63 o 
   5 -39   3      166.14      336.28    104.75 o 
   6 -39   3      382.20      470.80    105.14 o 
   7 -39   3      860.45      977.93    136.06 o 
   8 -39   3      400.17      400.84    146.88 o 
   9 -39   3      202.31      277.53    151.13 o 
  10 -39   3      126.41      364.11    189.79 o 
 -11 -38   3      223.19      624.64    189.40 o 
 -10 -38   3      330.51      213.37    139.93 o 
  -9 -38   3     2687.63     2753.28    202.16 o 
  -8 -38   3      433.12      329.71    139.93 o 
  -7 -38   3      147.75        7.73    101.27 o 
  -6 -38   3      169.38      157.71    120.21 o 
  -5 -38   3     2623.93     2309.54    131.42 o 
  -4 -38   3     1658.82     1981.76    121.76 o 
  -3 -38   3      501.69      591.01     87.74 o 
  -2 -38   3       71.57       38.65     88.90 o 
  -1 -38   3       75.14      135.29     76.53 o 
   0 -38   3      285.41      185.54    111.71 o 
   1 -38   3     4788.31     5032.28    167.76 o 
   2 -38   3      455.47      552.36     81.95 o 
   3 -38   3     3986.26     4458.66    166.21 o 
   4 -38   3      152.38      170.46     81.17 o 
   5 -38   3     3371.36     3958.49    172.01 o 
   6 -38   3      286.81      123.69     84.26 o 
   7 -38   3     5717.04     6462.06    299.95 o 
   8 -38   3      229.08        7.73    105.14 o 
   9 -38   3      900.96      954.74    157.71 o 
  10 -38   3      463.32      433.69    240.81 o 
 -11 -37   3       62.83      721.27    243.90 o 
 -10 -37   3      247.13      213.37    150.75 o 
  -9 -37   3      336.15      449.54    105.52 o 
  -8 -37   3      131.23      111.71    107.84 o 
  -7 -37   3      193.24      135.29    124.46 o 
  -6 -37   3      139.26      239.65    115.57 o 
  -5 -37   3     4475.54     5165.25    214.53 o 
  -4 -37   3     1522.13     1668.28    116.73 o 
  -3 -37   3    12260.91    12412.75    332.42 o 
  -2 -37   3     1033.96     1098.14     94.70 o 
  -1 -37   3     1316.99     1268.99    102.04 o 
   0 -37   3      264.54      294.54    100.11 o 
   1 -37   3    10970.33    11118.25    288.35 o 
   2 -37   3     1237.70     1268.99     97.41 o 
   3 -37   3     9389.06     9625.07    268.25 o 
   4 -37   3      771.72      958.60    100.11 o 
   5 -37   3       17.34       -3.87     86.20 o 
   6 -37   3      333.44      273.67     80.01 o 
   7 -37   3      223.00      228.05    124.08 o 
   8 -37   3      520.48      364.11    111.71 o 
   9 -37   3     1260.70     1085.77    147.66 o 
  10 -37   3       11.12      -92.77    135.29 o 
 -12 -36   3      177.63       69.58    235.01 o 
 -11 -36   3     3921.67     4053.19    237.33 o 
 -10 -36   3     1219.43     1264.74    132.58 o 
  -9 -36   3      131.46       11.60    104.75 o 
  -8 -36   3       78.31      213.37    105.52 o 
  -7 -36   3     4864.75     5041.17    220.71 o 
  -6 -36   3      914.57      966.33    131.42 o 
  -5 -36   3      611.43      579.03    110.55 o 
  -4 -36   3      547.84      433.69    108.62 o 
  -3 -36   3     1250.15     1207.92     90.84 o 
  -2 -36   3       74.50       84.65     73.05 o 
  -1 -36   3     2543.92     2746.71    117.12 o 
   0 -36   3      848.45      912.99     86.58 o 
   1 -36   3      427.20      567.04     85.81 o 
   2 -36   3       73.82      165.44     73.44 o 
   3 -36   3      265.01      217.23     69.58 o 
   4 -36   3      607.61      665.61     76.92 o 
   5 -36   3     8958.16     8766.58    256.27 o 
   6 -36   3      188.11      146.88     76.92 o 
   7 -36   3       78.26       96.63     96.63 o 
   8 -36   3      156.47      197.52    120.60 o 
   9 -36   3    14245.61    14204.71    577.87 o 
  10 -36   3      368.55      393.49    143.02 o 
 -12 -35   3      183.86      281.78    217.23 o 
 -11 -35   3      491.60      495.54    155.00 o 
 -10 -35   3      596.29      886.71    144.56 o 
  -9 -35   3      521.02      572.84    133.74 o 
  -8 -35   3      281.83      340.92    119.44 o 
  -7 -35   3     2514.92     2818.99    171.62 o 
  -6 -35   3     1317.00     1400.80    130.26 o 
  -5 -35   3     5965.47     6552.51    251.63 o 
  -4 -35   3      562.04      684.94     97.79 o 
  -3 -35   3     5108.75     5085.23    168.53 o 
  -2 -35   3     1249.63     1114.76     83.10 o 
  -1 -35   3    13999.39    15353.11    354.45 o 
   0 -35   3      784.87      814.43     71.12 o 
   1 -35   3    17543.63    18453.88    439.10 o 
   2 -35   3      694.57      786.21     80.01 o 
   3 -35   3     1004.35     1143.75     96.63 o 
   4 -35   3      217.13      228.05     80.79 o 
   5 -35   3     1480.56     1709.25    107.84 o 
   6 -35   3      180.55      201.00     84.65 o 
   7 -35   3      679.26      489.74    123.69 o 
   8 -35   3      257.04      313.87    116.73 o 
   9 -35   3      195.85       96.63    103.98 o 
  10 -35   3      275.30      296.47    115.57 o 
  11 -35   3     4372.63     4100.73    358.32 o 
 -12 -34   3      157.82      103.98    122.92 o 
 -11 -34   3     2663.12     2376.02    187.86 o 
 -10 -34   3      891.19      931.93    136.83 o 
  -9 -34   3     6723.26     7023.70    281.40 o 
  -8 -34   3      357.68      386.15     92.77 o 
  -7 -34   3     1423.17     1363.69    133.35 o 
  -6 -34   3      244.10       89.29    104.75 o 
  -5 -34   3     1089.05     1260.10    105.91 o 
  -4 -34   3      696.23      807.08     91.99 o 
  -3 -34   3       95.55      -30.54     92.38 o 
  -2 -34   3      419.67      498.24     72.28 o 
  -1 -34   3     2611.76     2786.13    124.85 o 
   0 -34   3       81.36      111.71     49.86 o 
   1 -34   3      473.94      606.08     79.63 o 
   2 -34   3      103.13       89.29     74.21 o 
   3 -34   3     7250.65     7457.39    214.91 o 
   4 -34   3     1046.23     1127.13     95.86 o 
   5 -34   3     3714.75     3911.72    147.66 o 
   6 -34   3      369.17      400.84     77.31 o 
   7 -34   3    11673.65    12831.75    436.78 o 
   8 -34   3      120.17      154.61    108.23 o 
   9 -34   3     2283.81     2088.05    164.66 o 
  10 -34   3      133.24      -42.52    120.21 o 
  11 -34   3     5257.50     5156.35    419.78 o 
 -12 -33   3      175.62      393.49    135.67 o 
 -11 -33   3      828.88      843.03    122.92 o 
 -10 -33   3       17.79       73.44     97.02 o 
  -9 -33   3      218.10      -11.60    112.87 o 
  -8 -33   3      125.68      162.34     77.69 o 
  -7 -33   3     3642.70     3466.43    183.22 o 
  -6 -33   3      584.32      828.73    107.46 o 
  -5 -33   3     3813.86     3393.76    166.60 o 
  -4 -33   3      606.31      637.01     87.74 o 
  -3 -33   3     2273.02     2303.74    131.42 o 
  -2 -33   3      148.32      290.29     74.21 o 
  -1 -33   3     5615.72     6165.98    175.87 o 
   0 -33   3      736.98      691.51     65.32 o 
   1 -33   3     2811.91     2966.26    101.66 o 
   2 -33   3      240.05      247.38     66.48 o 
   3 -33   3     9894.71     9919.99    247.77 o 
   4 -33   3     2634.44     2669.40    102.82 o 
   5 -33   3     1094.32     1013.10     75.37 o 
   6 -33   3      251.56      305.36     69.58 o 
   7 -33   3      123.71       73.44     77.69 o 
   8 -33   3      211.15      182.06     70.35 o 
   9 -33   3     4914.92     4762.48    188.63 o 
  10 -33   3      187.79      296.47    124.08 o 
  11 -33   3      165.73      -89.29    173.94 o 
  12 -33   3      486.45      561.25    206.02 o 
 -13 -32   3      660.47      633.91    150.36 o 
 -12 -32   3      195.67      103.98    107.84 o 
 -11 -32   3     2015.86     2054.04    174.71 o 
 -10 -32   3      240.06      239.65    115.57 o 
  -9 -32   3      604.04      721.27    123.69 o 
  -8 -32   3      169.70       42.52     73.83 o 
  -7 -32   3    11689.41    11891.70    366.05 o 
  -6 -32   3     1773.29     1987.17    132.97 o 
  -5 -32   3     7673.38     7826.91    264.00 o 
  -4 -32   3      322.91      201.00     68.80 o 
  -3 -32   3     1355.12     1363.69    110.16 o 
  -2 -32   3      325.11      263.23     80.79 o 
  -1 -32   3     8917.07     9071.94    201.38 o 
   0 -32   3     1302.55     1350.16     73.05 o 
   1 -32   3      357.69      325.07     53.73 o 
   2 -32   3       47.92       38.65     61.85 o 
   3 -32   3      388.70      436.40     78.08 o 
   4 -32   3     2438.08     2694.91    109.78 o 
   5 -32   3     8053.65     9179.01    202.54 o 
   6 -32   3      865.41      810.95     74.21 o 
   7 -32   3     1924.55     1899.42     97.41 o 
   8 -32   3      630.20      681.84     81.17 o 
   9 -32   3     8587.48     9298.45    275.60 o 
  10 -32   3      164.03      119.83    100.50 o 
  11 -32   3     2185.89     2151.06    167.37 o 
  12 -32   3       60.50      -42.52    135.67 o 
 -13 -31   3       43.82      135.29    136.06 o 
 -12 -31   3      200.26      217.23    135.67 o 
 -11 -31   3      401.06      213.37    119.83 o 
 -10 -31   3       85.66      111.71     89.29 o 
  -9 -31   3     1494.73     1668.28    127.17 o 
  -8 -31   3      188.71      300.72     97.02 o 
  -7 -31   3      697.71      615.36     89.29 o 
  -6 -31   3     1949.63     1894.01    119.05 o 
  -5 -31   3     4361.67     4668.55    195.59 o 
  -4 -31   3       79.27      107.84     81.17 o 
  -3 -31   3     8027.84     8261.76    271.35 o 
  -2 -31   3     1131.03     1065.29     93.15 o 
  -1 -31   3    32562.52    32016.17    578.64 o 
   0 -31   3     1792.02     1740.17     72.67 o 
   1 -31   3     2072.67     1926.48     76.53 o 
   2 -31   3      132.25      103.98     54.50 o 
   3 -31   3     1988.56     1992.58     94.31 o 
   4 -31   3      254.13      336.28     70.74 o 
   5 -31   3     7444.31     7651.81    184.76 o 
   6 -31   3     1028.03      989.53     74.21 o 
   7 -31   3     3963.17     3950.76    125.24 o 
   8 -31   3      159.99      294.54     72.67 o 
   9 -31   3      393.70      506.36     89.68 o 
  10 -31   3      214.04       76.92     80.79 o 
  11 -31   3     5126.21     5575.36    269.41 o 
  12 -31   3      198.56       38.65    131.42 o 
  13 -31   3     2411.05     1872.37    269.03 o 
 -14 -30   3      369.73      704.65    188.24 o 
 -13 -30   3     2509.75     2605.23    196.75 o 
 -12 -30   3      551.72      621.55    127.17 o 
 -11 -30   3     5075.92     5237.14    224.96 o 
 -10 -30   3      322.25      154.61     85.04 o 
  -9 -30   3    11614.23    11729.74    377.26 o 
  -8 -30   3     1462.43     1583.24    123.69 o 
  -7 -30   3      233.71      247.38     91.99 o 
  -6 -30   3      291.53      373.78     84.26 o 
  -5 -30   3     4279.22     4533.65    184.38 o 
  -4 -30   3       97.37       81.17     77.31 o 
  -3 -30   3     1804.23     1648.18     95.86 o 
  -2 -30   3     1432.82     1400.80    102.43 o 
  -1 -30   3      244.51      390.79     59.14 o 
   0 -30   3     1274.65     1277.88     71.12 o 
   1 -30   3      912.65      861.20     61.85 o 
   2 -30   3       99.73       89.29     50.64 o 
   3 -30   3     5648.63     5828.92    170.85 o 
   4 -30   3      115.71      217.23     62.23 o 
   5 -30   3     1734.59     1761.05     78.47 o 
   6 -30   3     1746.43     1668.28     81.17 o 
   7 -30   3    12973.57    14472.58    299.18 o 
   8 -30   3      201.05      271.35     69.58 o 
   9 -30   3      566.19      662.52     89.68 o 
  10 -30   3      172.62      127.94     92.77 o 
  11 -30   3     2446.92     1965.14    148.82 o 
  12 -30   3      897.19     1025.09    143.40 o 
  13 -30   3     1012.51     1009.24    134.13 o 
 -14 -29   3        3.39      -15.46    157.71 o 
 -13 -29   3      617.49      459.97    136.06 o 
 -12 -29   3      747.81      691.51    111.32 o 
 -11 -29   3      654.78      741.37    125.24 o 
 -10 -29   3      210.52      313.87     97.02 o 
  -9 -29   3      673.85      711.22    112.87 o 
  -8 -29   3     2381.91     2424.72    140.70 o 
  -7 -29   3      592.74      405.86     87.74 o 
  -6 -29   3      704.92      675.27     97.02 o 
  -5 -29   3      591.19      563.95     85.81 o 
  -4 -29   3      146.42      194.04     72.67 o 
  -3 -29   3    13108.75    13880.41    380.74 o 
  -2 -29   3      112.19      182.06     62.23 o 
  -1 -29   3    13334.63    13705.31    291.06 o 
   0 -29   3     2020.01     1872.37     75.37 o 
   1 -29   3     4165.54     4116.58    111.71 o 
   2 -29   3       48.08       34.79     42.52 o 
   3 -29   3      322.05      441.42     54.89 o 
   4 -29   3     1223.65     1345.52     81.95 o 
   5 -29   3     4470.29     4229.06    113.25 o 
   6 -29   3     2105.91     2273.98     88.90 o 
   7 -29   3     3780.84     3689.46    120.98 o 
   8 -29   3      175.94      325.07     78.47 o 
   9 -29   3     2226.43     2694.91    122.53 o 
  10 -29   3      134.88       96.63     73.44 o 
  11 -29   3      170.30      177.03    107.46 o 
  12 -29   3      449.38      286.03    119.83 o 
  13 -29   3     1891.03     1354.80    151.13 o 
 -14 -28   3      281.04      188.63    165.82 o 
 -13 -28   3      695.73      526.46    131.03 o 
 -12 -28   3      325.81      228.05    120.21 o 
 -11 -28   3     3261.54     3720.00    189.79 o 
 -10 -28   3      220.45      204.48     76.53 o 
  -9 -28   3     1722.37     1719.69    123.69 o 
  -8 -28   3     1310.26     1242.70     96.25 o 
  -7 -28   3    10822.54    11408.53    345.17 o 
  -6 -28   3     2290.19     2071.05    118.67 o 
  -5 -28   3       56.07       15.46     57.98 o 
  -4 -28   3       63.48      207.95     57.21 o 
  -3 -28   3       91.51       69.58     69.58 o 
  -2 -28   3      217.47      194.04     53.73 o 
  -1 -28   3     2068.00     2099.65     85.42 o 
   0 -28   3     1015.53     1085.77     65.71 o 
   1 -28   3     4682.74     4475.28    108.23 o 
   2 -28   3      751.39      662.52     41.75 o 
   3 -28   3      736.03      738.28     71.12 o 
   4 -28   3      846.05      939.28     72.28 o 
   5 -28   3    28997.95    31330.07    572.07 o 
   6 -28   3       64.71       -7.73     50.64 o 
   7 -28   3      286.93      239.65     69.19 o 
   8 -28   3      144.84      103.98     69.58 o 
   9 -28   3     1911.64     1845.70    101.66 o 
  10 -28   3      477.71      552.36     84.65 o 
  11 -28   3      281.86      173.55    108.23 o 
  12 -28   3     1222.66     1282.52    137.99 o 
  13 -28   3     7737.04     6623.25    313.87 o 
  14 -28   3      145.68      149.97    108.23 o 
 -15 -27   3     3490.01     3193.93    274.05 o 
 -14 -27   3      387.15      359.48    162.73 o 
 -13 -27   3     5296.79     5914.73    277.14 o 
 -12 -27   3       19.06       19.33    112.48 o 
 -11 -27   3      885.17     1065.29    121.76 o 
 -10 -27   3      396.61      433.69    100.89 o 
  -9 -27   3     6066.70     5981.60    211.43 o 
  -8 -27   3      354.85      459.97     88.13 o 
  -7 -27   3      669.98      761.86    102.82 o 
  -6 -27   3      729.42      741.37     74.60 o 
  -5 -27   3     5942.02     5800.32    198.68 o 
  -4 -27   3       94.63      115.57     65.71 o 
  -3 -27   3    16889.53    18017.48    483.94 o 
  -2 -27   3      577.40      675.27     57.98 o 
  -1 -27   3    17265.93    17388.59    360.64 o 
   0 -27   3     1414.05     1264.74     57.59 o 
   1 -27   3    15748.39    16007.12    251.63 o 
   2 -27   3     2096.99     2031.62     61.85 o 
   3 -27   3     6244.40     6482.16    149.97 o 
   4 -27   3      605.32      594.10     66.48 o 
   5 -27   3     5302.18     5032.28    123.30 o 
   6 -27   3     1035.33     1139.50     75.37 o 
   7 -27   3     3167.08     3314.52    121.76 o 
   8 -27   3       17.81       30.54     65.32 o 
   9 -27   3      252.07      410.88     78.08 o 
  10 -27   3      369.50      520.66     85.04 o 
  11 -27   3     2391.49     2145.26    161.18 o 
  12 -27   3       14.76       81.17    116.73 o 
  13 -27   3     1908.77     1648.18    151.52 o 
  14 -27   3      253.69       73.44    135.67 o 
 -15 -26   3     2442.23     1803.18    232.31 o 
 -14 -26   3       62.34      -65.32    142.63 o 
 -13 -26   3     1021.26     1021.22    135.29 o 
 -12 -26   3      401.87      444.13    107.46 o 
 -11 -26   3      833.02      962.47     92.77 o 
 -10 -26   3      103.19      119.83     69.58 o 
  -9 -26   3    16300.22    18657.19    424.41 o 
  -8 -26   3      634.40      691.51     65.32 o 
  -7 -26   3      656.22      684.94     61.85 o 
  -6 -26   3      586.03      563.95     53.34 o 
  -5 -26   3     2919.23     3110.05    103.98 o 
  -4 -26   3     1482.26     1563.53     73.83 o 
  -3 -26   3      200.30      204.48     58.75 o 
  -2 -26   3      100.24      154.61     43.29 o 
  -1 -26   3      125.64      213.37     51.02 o 
   0 -26   3       86.24      154.61     49.48 o 
   1 -26   3     4435.96     4367.83     90.45 o 
   2 -26   3     1441.99     1476.17     57.21 o 
   3 -26   3    15090.55    15461.33    247.38 o 
   4 -26   3     1292.40     1331.99     63.39 o 
   5 -26   3     1077.56     1017.36     59.53 o 
   6 -26   3      670.04      552.36     58.37 o 
   7 -26   3    22479.07    24977.01    530.71 o 
   8 -26   3      224.02      149.97     57.98 o 
   9 -26   3       80.17      188.63     73.44 o 
  10 -26   3      865.50      803.60     88.13 o 
  11 -26   3     8445.60     9190.99    345.56 o 
  12 -26   3        4.28      -30.54    107.84 o 
  13 -26   3     1376.87     1220.67    143.40 o 
  14 -26   3      300.31      231.92    107.84 o 
 -15 -25   3      525.41      207.95    161.57 o 
 -14 -25   3      189.25      149.97    111.32 o 
 -13 -25   3      782.78      768.81    100.11 o 
 -12 -25   3      433.09      487.03     85.04 o 
 -11 -25   3     2983.47     2892.04    120.21 o 
 -10 -25   3      248.78      290.29     69.96 o 
  -9 -25   3     1368.96     1304.94     89.68 o 
  -8 -25   3     1631.37     1563.53     83.49 o 
  -7 -25   3      181.78      201.00     54.50 o 
  -6 -25   3      641.30      561.25     58.75 o 
  -5 -25   3     1293.17     1260.10     74.99 o 
  -4 -25   3     2108.35     2093.85     85.42 o 
  -3 -25   3    41859.71    42323.47    716.25 o 
  -2 -25   3      423.44      478.91     46.38 o 
  -1 -25   3    21401.69    21492.03    401.22 o 
   0 -25   3     1335.83     1186.27     59.91 o 
   1 -25   3     3824.34     3834.41     84.65 o 
   2 -25   3      554.98      495.54     35.95 o 
   3 -25   3      936.52      846.51     43.29 o 
   4 -25   3      115.68      123.69     34.40 o 
   5 -25   3      816.44      758.38     51.41 o 
   6 -25   3      421.75      449.54     60.69 o 
   7 -25   3     8979.46     9503.31    242.36 o 
   8 -25   3      637.36      669.09     73.83 o 
   9 -25   3      685.59      765.34     75.76 o 
  10 -25   3       87.05       89.29     69.19 o 
  11 -25   3     1731.67     1888.60    140.31 o 
  12 -25   3       81.03     -101.27    101.27 o 
  13 -25   3     6979.75     6572.61    302.27 o 
  14 -25   3      164.38       22.81    130.26 o 
 -15 -24   3      709.10      506.36    131.42 o 
 -14 -24   3       27.63      119.83    119.83 o 
 -13 -24   3     1755.45     1829.46    117.12 o 
 -12 -24   3      435.39      503.65     86.58 o 
 -11 -24   3    34767.80    36739.61    762.63 o 
 -10 -24   3     1799.82     1992.58     99.73 o 
  -9 -24   3     3463.52     3314.52    121.76 o 
  -8 -24   3     1531.18     1509.80     81.95 o 
  -7 -24   3    22284.78    23811.62    499.01 o 
  -6 -24   3     1373.49     1509.80     72.67 o 
  -5 -24   3     9691.23    10294.93    227.28 o 
  -4 -24   3      374.74      378.80     43.68 o 
  -3 -24   3      283.31      305.36     34.79 o 
  -2 -24   3      205.19      217.23     38.65 o 
  -1 -24   3     6176.92     6205.02    146.88 o 
   0 -24   3      523.93      378.80     50.64 o 
   1 -24   3     6277.35     6293.54    118.28 o 
   2 -24   3     1287.69     1173.52     46.77 o 
   3 -24   3    10689.73    10031.70    174.33 o 
   4 -24   3     2795.22     2885.47     86.97 o 
   5 -24   3    31676.77    32619.55    584.05 o 
   6 -24   3      326.42      259.36     42.13 o 
   7 -24   3     1521.73     1558.50     78.47 o 
   8 -24   3      893.30      857.33     65.71 o 
   9 -24   3     1655.03     1553.86     88.13 o 
  10 -24   3      885.20      817.90     78.08 o 
  11 -24   3     3187.73     3503.15    176.65 o 
  12 -24   3      426.64      313.87    107.84 o 
  13 -24   3     1976.30     1730.12    160.41 o 
  14 -24   3     1062.37     1098.14    148.43 o 
  15 -24   3      634.42      309.61    170.46 o 
 -15 -23   3     2694.49     2285.96    184.38 o 
 -14 -23   3       27.07       96.63    100.11 o 
 -13 -23   3     6817.70     6816.90    215.69 o 
 -12 -23   3      380.58      259.36     78.08 o 
 -11 -23   3     1399.39     1377.60     83.10 o 
 -10 -23   3      337.46      309.61     65.71 o 
  -9 -23   3    12362.81    13516.69    318.12 o 
  -8 -23   3      263.18      271.35     53.34 o 
  -7 -23   3      284.49      217.23     45.61 o 
  -6 -23   3      910.16      905.65     59.91 o 
  -5 -23   3     8607.94     8455.03    194.43 o 
  -4 -23   3      181.58      185.54     42.52 o 
  -3 -23   3     4992.76     5041.17    105.91 o 
  -2 -23   3     2753.30     2786.13     91.99 o 
  -1 -23   3    14748.45    14924.83    273.28 o 
   0 -23   3     1143.46     1069.54     44.84 o 
   1 -23   3     2713.41     2779.56     65.71 o 
   2 -23   3     3006.68     3075.65     75.76 o 
   3 -23   3    24982.57    25430.80    376.87 o 
   4 -23   3     2121.27     2156.86     74.99 o 
   5 -23   3     8226.58     8307.38    170.07 o 
   6 -23   3      373.11      329.71     47.54 o 
   7 -23   3     3502.93     3644.24    105.14 o 
   8 -23   3      471.29      418.23     51.02 o 
   9 -23   3      985.87     1073.40     77.31 o 
  10 -23   3     1355.93     1336.25     90.84 o 
  11 -23   3     1813.74     1888.60    129.88 o 
  12 -23   3      327.32      247.38     91.99 o 
  13 -23   3      320.91      294.54    109.00 o 
  14 -23   3      259.85      320.44    120.21 o 
  15 -23   3     1874.70     1466.89    166.60 o 
 -15 -22   3     1155.30      868.54    135.67 o 
 -14 -22   3      112.84       81.17    100.89 o 
 -13 -22   3     3960.15     4148.66    168.14 o 
 -12 -22   3      542.11      462.68     80.40 o 
 -11 -22   3     2017.84     2197.44    104.75 o 
 -10 -22   3      334.01      313.87     66.10 o 
  -9 -22   3    35398.23    36930.55    764.56 o 
  -8 -22   3      338.57      371.46     57.59 o 
  -7 -22   3     6328.92     6087.90    155.39 o 
  -6 -22   3     1962.11     1937.69     81.95 o 
  -5 -22   3    18970.42    19847.71    385.37 o 
  -4 -22   3     1364.49     1354.80     64.16 o 
  -3 -22   3     2470.07     2480.00     68.03 o 
  -2 -22   3     1496.30     1382.24     64.55 o 
  -1 -22   3     8318.35     8239.35    180.51 o 
   0 -22   3     2429.40     2510.92     68.42 o 
   1 -22   3      959.16      886.71     37.11 o 
   2 -22   3      398.11      359.48     35.56 o 
   3 -22   3    34596.91    35370.12    490.90 o 
   4 -22   3      826.49      886.71     48.32 o 
   5 -22   3     2740.80     2899.00     86.97 o 
   6 -22   3      488.01      478.91     43.68 o 
   7 -22   3    21546.83    23069.08    415.52 o 
   8 -22   3     1020.66      920.34     56.43 o 
   9 -22   3      128.51      217.23     58.75 o 
  10 -22   3       71.34       -7.73     62.23 o 
  11 -22   3    12629.16    13909.79    410.50 o 
  12 -22   3      458.85      449.54    100.11 o 
  13 -22   3      714.88      688.42    117.51 o 
  14 -22   3     1166.22      954.74    138.38 o 
  15 -22   3     1172.24      935.80    148.43 o 
 -16 -21   3      300.58      -11.60    229.21 o 
 -15 -21   3      715.69      359.48    115.57 o 
 -14 -21   3      185.26      281.78    100.11 o 
 -13 -21   3     3080.54     3510.50    139.93 o 
 -12 -21   3      454.63      567.04     76.92 o 
 -11 -21   3     2729.83     2675.58    122.14 o 
 -10 -21   3      869.92      853.85     65.32 o 
  -9 -21   3     2204.52     2065.63     96.25 o 
  -8 -21   3      435.88      444.13     54.89 o 
  -7 -21   3     1945.88     2076.84     79.24 o 
  -6 -21   3      161.29      139.54     42.52 o 
  -5 -21   3      498.41      552.36     43.68 o 
  -4 -21   3     1627.97     1563.53     54.11 o 
  -3 -21   3     4165.19     3599.40     81.95 o 
  -2 -21   3     1628.45     1623.05     60.30 o 
  -1 -21   3     5102.64     4961.93    122.53 o 
   0 -21   3     3647.42     3592.05     81.95 o 
   1 -21   3    15832.08    16148.98    268.64 o 
   2 -21   3     1619.35     1688.76     51.02 o 
   3 -21   3    11210.50    10948.56    182.06 o 
   4 -21   3      147.90      157.71     31.31 o 
   5 -21   3      195.58      127.94     39.43 o 
   6 -21   3      423.69      441.42     47.16 o 
   7 -21   3     6436.64     6283.49    148.04 o 
   8 -21   3     3246.29     3379.07    101.27 o 
   9 -21   3     1034.15     1045.19     64.16 o 
  10 -21   3      409.18      383.44     53.73 o 
  11 -21   3     9349.93     9600.72    304.59 o 
  12 -21   3      436.44      400.84     97.02 o 
  13 -21   3     3367.05     3089.17    158.87 o 
  14 -21   3      145.06       92.77    116.35 o 
  15 -21   3      845.35      484.33    112.09 o 
 -16 -20   3      245.20      100.11    220.32 o 
 -15 -20   3     2410.12     2273.98    160.02 o 
 -14 -20   3      402.00      352.52    107.46 o 
 -13 -20   3      887.35      928.07    102.43 o 
 -12 -20   3      434.74      478.91     73.44 o 
 -11 -20   3    12676.14    12733.18    294.54 o 
 -10 -20   3      946.04      962.47     77.31 o 
  -9 -20   3    17202.76    17701.68    396.97 o 
  -8 -20   3      806.58      714.70     56.43 o 
  -7 -20   3    14229.49    14652.71    286.03 o 
  -6 -20   3     1781.97     1730.12     67.26 o 
  -5 -20   3     2409.47     2753.28     91.22 o 
  -4 -20   3      283.76      325.07     31.31 o 
  -3 -20   3        8.86       53.73     19.33 o 
  -2 -20   3      683.48      714.70     46.38 o 
  -1 -20   3     1327.20     1466.89     57.21 o 
   0 -20   3     1601.49     1607.98     54.89 o 
   1 -20   3    25669.82    26756.61    427.12 o 
   2 -20   3      240.13      201.00     26.28 o 
   3 -20   3     7847.91     7959.50    132.97 o 
   4 -20   3      375.71      390.79     34.40 o 
   5 -20   3    17902.36    18268.73    319.28 o 
   6 -20   3      168.07      239.65     38.65 o 
   7 -20   3     6122.49     5953.00    134.13 o 
   8 -20   3       32.71       30.54     42.13 o 
   9 -20   3    36124.86    37097.93    646.67 o 
  10 -20   3      175.93      281.78     58.37 o 
  11 -20   3      763.12      649.76     82.33 o 
  12 -20   3      267.69      354.84     88.90 o 
  13 -20   3      190.39      267.48    107.84 o 
  14 -20   3      998.82     1118.63    112.48 o 
  15 -20   3      984.84      630.82    127.94 o 
 -16 -19   3       12.01     -162.34    204.48 o 
 -15 -19   3     1422.32     1423.99    206.41 o 
 -14 -19   3      126.39      154.61     95.86 o 
 -13 -19   3      231.88      100.11     88.52 o 
 -12 -19   3     1117.47      954.74     80.79 o 
 -11 -19   3      459.98      433.69     64.55 o 
 -10 -19   3     1804.45     1883.19     86.20 o 
  -9 -19   3     9381.52    10421.71    241.20 o 
  -8 -19   3      524.78      514.86     53.73 o 
  -7 -19   3     7453.15     7532.76    172.78 o 
  -6 -19   3     1713.52     1819.03     68.80 o 
  -5 -19   3    40723.55    42708.07    616.91 o 
  -4 -19   3      912.38      905.65     29.76 o 
  -3 -19   3    24894.89    26250.25    342.47 o 
  -2 -19   3      475.10      594.10     39.43 o 
  -1 -19   3    26591.20    26069.36    421.71 o 
   0 -19   3      502.67      462.68     32.08 o 
   1 -19   3    25169.15    25213.18    395.04 o 
   2 -19   3     1515.66     1318.47     40.59 o 
   3 -19   3     1118.23      997.64     43.29 o 
   4 -19   3      511.94      459.97     34.79 o 
   5 -19   3     1708.21     1633.10     55.27 o 
   6 -19   3     2018.57     2128.25     68.80 o 
   7 -19   3     1188.56     1194.77     56.05 o 
   8 -19   3     1190.30     1336.25     63.78 o 
   9 -19   3      451.53      359.48     47.16 o 
  10 -19   3      800.85      721.27     56.82 o 
  11 -19   3      724.56      734.80     74.21 o 
  12 -19   3       93.50      107.84     85.04 o 
  13 -19   3     2442.80     2221.02    140.70 o 
  14 -19   3      529.07      514.86    107.07 o 
  15 -19   3     5106.62     4874.57    243.13 o 
 -16 -18   3      398.47      575.93    208.73 o 
 -15 -18   3      612.99      640.10    192.11 o 
 -14 -18   3      287.71      371.46     93.54 o 
 -13 -18   3    14640.50    15230.19    368.37 o 
 -12 -18   3      396.01      393.49     69.19 o 
 -11 -18   3     3417.42     3562.29    126.01 o 
 -10 -18   3     1073.66     1156.51     71.90 o 
  -9 -18   3     8014.79     8059.61    201.00 o 
  -8 -18   3      835.99      786.21     59.14 o 
  -7 -18   3     2555.76     2424.72     67.26 o 
  -6 -18   3     1615.57     1633.10     55.27 o 
  -5 -18   3    15054.93    16196.52    253.18 o 
  -4 -18   3     1192.41     1065.29     36.72 o 
  -3 -18   3     5841.83     5584.63     92.77 o 
  -2 -18   3      634.09      579.03     35.95 o 
  -1 -18   3    11425.54    12329.64    234.63 o 
   0 -18   3      110.64       38.65     23.19 o 
   1 -18   3      820.30      731.32     40.20 o 
   2 -18   3     1714.89     1699.20     46.00 o 
   3 -18   3    37107.11    37002.07    550.04 o 
   4 -18   3     1460.34     1372.97     50.64 o 
   5 -18   3    18746.46    19170.12    327.01 o 
   6 -18   3     1095.63     1135.64     50.25 o 
   7 -18   3    17124.75    18067.34    334.35 o 
   8 -18   3      882.69      800.12     49.09 o 
   9 -18   3      121.60      123.69     47.16 o 
  10 -18   3      705.42      684.94     58.75 o 
  11 -18   3     1202.56      958.60     69.19 o 
  12 -18   3      127.69      103.98     62.23 o 
  13 -18   3      195.76      182.06    100.50 o 
  14 -18   3     1399.17     1500.14    125.24 o 
  15 -18   3      716.30      655.95    124.08 o 
 -16 -17   3       36.80      263.23    197.91 o 
 -15 -17   3     2135.28     1648.18    227.28 o 
 -14 -17   3      218.22      127.94     81.56 o 
 -13 -17   3      801.66      897.92    100.50 o 
 -12 -17   3      519.89      711.22     76.15 o 
 -11 -17   3     7685.35     7318.62    191.33 o 
 -10 -17   3      474.58      386.15     53.73 o 
  -9 -17   3      520.28      621.55     58.75 o 
  -8 -17   3     2170.87     2133.66     68.80 o 
  -7 -17   3    36395.04    38597.67    586.37 o 
  -6 -17   3      739.40      772.29     37.88 o 
  -5 -17   3    16727.46    17208.85    260.91 o 
  -4 -17   3      489.36      468.09     24.35 o 
  -3 -17   3    11525.48    12454.11    180.51 o 
  -2 -17   3     1332.22     1199.03     51.80 o 
  -1 -17   3     9860.48     9298.45    179.74 o 
   0 -17   3     2937.28     2838.70     66.10 o 
   1 -17   3    88105.83    89763.87   1378.38 o 
   2 -17   3      225.02      182.06     23.58 o 
   3 -17   3    19649.10    19988.03    316.57 o 
   4 -17   3     3577.69     3386.42     79.63 o 
   5 -17   3      913.99      905.65     37.49 o 
   6 -17   3     1221.59     1340.88     54.50 o 
   7 -17   3    16367.41    16884.16    306.91 o 
   8 -17   3     1572.93     1563.53     63.78 o 
   9 -17   3    21562.14    22506.29    410.50 o 
  10 -17   3        2.88       15.46     46.38 o 
  11 -17   3      210.23      243.52     66.10 o 
  12 -17   3      370.89      359.48     70.74 o 
  13 -17   3       86.58      100.11     69.58 o 
  14 -17   3      354.51      197.52    101.27 o 
  15 -17   3     1612.18     1509.80    125.62 o 
 -16 -16   3      179.65      509.45    196.36 o 
 -15 -16   3     3955.40     3357.43    230.37 o 
 -14 -16   3      846.93      962.47    103.98 o 
 -13 -16   3      798.79      672.18    103.20 o 
 -12 -16   3       29.05       61.46     57.59 o 
 -11 -16   3     5718.80     6000.93    163.89 o 
 -10 -16   3      376.85      457.27     58.37 o 
  -9 -16   3     4831.15     4961.93    114.03 o 
  -8 -16   3      440.74      449.54     39.43 o 
  -7 -16   3    41840.13    43586.27    597.19 o 
  -6 -16   3     1517.14     1447.57     52.18 o 
  -5 -16   3     1051.03     1061.42     36.33 o 
  -4 -16   3      208.65      185.54     18.55 o 
  -3 -16   3    30733.03    31506.33    397.36 o 
  -2 -16   3     2210.50     2209.04     64.16 o 
  -1 -16   3    15667.04    16117.67    268.25 o 
   0 -16   3      181.82      194.04     22.42 o 
   1 -16   3   138926.41   147196.55   2480.77 o 
   2 -16   3     2673.14     2517.11     56.05 o 
   3 -16   3    19096.81    20181.68    318.12 o 
   4 -16   3     3457.61     3250.36     78.08 o 
   5 -16   3     1915.62     1771.48     52.18 o 
   6 -16   3      162.85      197.52     31.31 o 
   7 -16   3       89.23      103.98     34.40 o 
   8 -16   3       80.98       34.79     39.04 o 
   9 -16   3    36783.48    39260.20    689.96 o 
  10 -16   3      290.66      290.29     57.21 o 
  11 -16   3      460.34      484.33     68.42 o 
  12 -16   3       46.38        3.87     62.62 o 
  13 -16   3     2566.26     2878.90    113.25 o 
  14 -16   3       52.95       65.32     77.31 o 
  15 -16   3      711.83      649.76    212.21 o 
  16 -16   3     1025.26      997.64    223.80 o 
 -16 -15   3      156.21     -100.11    130.65 o 
 -15 -15   3     1198.43      793.17    185.54 o 
 -14 -15   3       56.78      149.97     85.42 o 
 -13 -15   3      877.48      846.51     86.97 o 
 -12 -15   3     1290.01     1400.80     83.88 o 
 -11 -15   3     3589.27     3757.88    129.49 o 
 -10 -15   3     2388.90     2467.63     80.40 o 
  -9 -15   3    13330.61    13939.17    264.39 o 
  -8 -15   3      539.81      495.54     35.95 o 
  -7 -15   3     1565.67     1593.29     54.50 o 
  -6 -15   3     1807.67     1792.74     52.57 o 
  -5 -15   3    46134.71    49622.77    637.01 o 
  -4 -15   3      487.09      526.46     22.81 o 
  -3 -15   3     9030.77    10244.68    151.13 o 
  -2 -15   3      930.92      977.93     35.17 o 
  -1 -15   3    28121.06    26230.15    402.77 o 
   0 -15   3      485.73      478.91     27.06 o 
   1 -15   3     7484.89     6392.49    119.44 o 
   2 -15   3      432.06      316.18     22.03 o 
   3 -15   3     4853.49     4643.04     93.15 o 
   4 -15   3     1366.45     1169.26     38.27 o 
   5 -15   3    21970.09    22227.21    315.02 o 
   6 -15   3     1191.58     1143.75     46.38 o 
   7 -15   3     7560.56     7117.63    146.88 o 
   8 -15   3     5324.22     5436.98    119.05 o 
   9 -15   3     2802.86     2708.05     84.26 o 
  10 -15   3     1295.77     1336.25     77.31 o 
  11 -15   3     1859.18     2009.20     94.70 o 
  12 -15   3       94.27      194.04     65.71 o 
  13 -15   3      692.07      684.94     81.56 o 
  14 -15   3      687.55      637.01     87.74 o 
  15 -15   3    11574.91    12178.12    658.65 o 
  16 -15   3      205.79       34.79    216.85 o 
 -17 -14   3      127.81      127.94    150.36 o 
 -16 -14   3      205.71     -184.38    184.38 o 
 -15 -14   3      867.98      901.78    186.70 o 
 -14 -14   3      242.27      217.23     76.92 o 
 -13 -14   3    24409.15    25411.09    693.83 o 
 -12 -14   3     2558.96     2720.81    110.16 o 
 -11 -14   3     1329.33     1505.16     67.64 o 
 -10 -14   3     1827.51     1693.79     66.48 o 
  -9 -14   3    26253.38    26069.36    421.71 o 
  -8 -14   3     2521.12     2436.71     67.64 o 
  -7 -14   3      371.03      309.61     26.28 o 
  -6 -14   3      375.86      462.68     32.08 o 
  -5 -14   3    29315.92    29937.40    408.95 o 
  -4 -14   3      710.16      675.27     22.81 o 
  -3 -14   3      818.96      985.66     27.44 o 
  -2 -14   3      416.92      436.40     18.17 o 
  -1 -14   3      322.91      452.24     26.28 o 
   0 -14   3      567.59      624.64     27.83 o 
   1 -14   3      955.02     1309.19     44.84 o 
   2 -14   3     3817.64     3659.31     67.64 o 
   3 -14   3     8455.95     7489.86    129.10 o 
   4 -14   3      206.00      217.23     27.44 o 
   5 -14   3      209.90      220.71     27.83 o 
   6 -14   3      966.20     1061.42     44.45 o 
   7 -14   3    78707.09    82467.66   1249.66 o 
   8 -14   3     2781.83     2637.32     76.53 o 
   9 -14   3     7341.33     7695.49    163.50 o 
  10 -14   3       37.08       50.25     50.25 o 
  11 -14   3     8103.48     8363.81    227.28 o 
  12 -14   3       29.78       42.52     54.50 o 
  13 -14   3       71.88       27.44     66.10 o 
  14 -14   3      902.99      711.22     89.68 o 
  15 -14   3     1673.55     1466.89    137.99 o 
  16 -14   3      482.32      540.76    164.66 o 
 -17 -13   3      649.62      920.34    222.64 o 
 -16 -13   3        2.20     -192.88    192.88 o 
 -15 -13   3     4232.41     4069.04    293.38 o 
 -14 -13   3      277.39      111.71    103.98 o 
 -13 -13   3      704.83      846.51     93.93 o 
 -12 -13   3     2033.31     2003.79     83.49 o 
 -11 -13   3     1278.54     1182.02     55.66 o 
 -10 -13   3     1187.87     1143.75     50.64 o 
  -9 -13   3     1448.19     1466.89     52.57 o 
  -8 -13   3     3013.79     2959.30     74.21 o 
  -7 -13   3     8530.80     8766.58    151.52 o 
  -6 -13   3      602.85      606.08     27.44 o 
  -5 -13   3    21193.97    22005.34    258.20 o 
  -4 -13   3      710.72      744.85     23.58 o 
  -3 -13   3    22841.21    24371.31    330.10 o 
  -2 -13   3     1440.70     1466.89     28.60 o 
  -1 -13   3    35613.18    36668.10    523.75 o 
   0 -13   3      502.48      468.09     27.06 o 
   1 -13   3    77911.27    77474.81   1073.02 o 
   2 -13   3     6697.82     6582.66    120.98 o 
   3 -13   3    20455.65    20040.59    316.96 o 
   4 -13   3     1463.52     1466.89     47.54 o 
   5 -13   3     2741.63     2945.77     67.64 o 
   6 -13   3     1009.19     1085.77     45.22 o 
   7 -13   3     1418.33     1331.99     49.86 o 
   8 -13   3     1721.28     1607.98     59.91 o 
   9 -13   3     7308.51     7816.09    165.05 o 
  10 -13   3      132.59      173.55     50.64 o 
  11 -13   3     2748.22     2919.10    107.46 o 
  12 -13   3      152.71      142.63     53.34 o 
  13 -13   3      476.01      459.97     77.31 o 
  14 -13   3      416.00      383.44     90.06 o 
  15 -13   3    12569.86    12523.68    500.95 o 
  16 -13   3      502.86      630.82    146.88 o 
 -17 -12   3      400.79      294.54    217.62 o 
 -16 -12   3      277.43      273.67    193.27 o 
 -15 -12   3     1843.06     1543.81    161.18 o 
 -14 -12   3      766.01      721.27    170.46 o 
 -13 -12   3     5828.95     5971.94    172.78 o 
 -12 -12   3     2061.34     2174.25     75.37 o 
 -11 -12   3    26729.47    27928.20    457.27 o 
 -10 -12   3      465.29      509.45     39.43 o 
  -9 -12   3     1149.68     1110.51     45.61 o 
  -8 -12   3     1647.55     1553.86     49.09 o 
  -7 -12   3    22071.98    22097.73    314.25 o 
  -6 -12   3       52.57       73.44     23.58 o 
  -5 -12   3      814.29      694.99     26.28 o 
  -4 -12   3     1488.54     1485.83     28.60 o 
  -3 -12   3     1872.71     1524.49     34.01 o 
  -2 -12   3     2741.59     2753.28     52.18 o 
  -1 -12   3      946.64      761.86     27.44 o 
   0 -12   3      880.95      861.20     29.38 o 
   1 -12   3    46037.72    45873.78    639.33 o 
   2 -12   3     7663.86     7425.31    128.72 o 
   3 -12   3      505.78      418.23     27.83 o 
   4 -12   3     2725.82     2708.05     64.55 o 
   5 -12   3    36492.79    35957.27    471.57 o 
   6 -12   3        4.06      -18.94     18.94 o 
   7 -12   3     2436.16     2244.21     64.94 o 
   8 -12   3     2358.66     2333.50     71.90 o 
   9 -12   3    61118.75    62434.41   1056.40 o 
  10 -12   3     1226.53     1238.45     69.96 o 
  11 -12   3      465.28      398.13     57.21 o 
  12 -12   3     1122.50     1156.51     76.15 o 
  13 -12   3      362.98      243.52     69.96 o 
  14 -12   3       41.09       30.54     69.58 o 
  15 -12   3      959.98      958.60    142.63 o 
  16 -12   3     1098.19     1238.45    153.07 o 
 -17 -11   3     1985.75     1607.98    214.53 o 
 -16 -11   3       43.08       -3.87    125.24 o 
 -15 -11   3      754.75      552.36    166.60 o 
 -14 -11   3      852.15      958.60    111.71 o 
 -13 -11   3     6416.64     6273.82    157.71 o 
 -12 -11   3     1504.25     1558.50     63.78 o 
 -11 -11   3     7967.19     8489.43    160.41 o 
 -10 -11   3      692.95      675.27     42.13 o 
  -9 -11   3     2302.04     2244.21     64.94 o 
  -8 -11   3     1446.79     1377.60     46.00 o 
  -7 -11   3     7799.69     7673.85    130.65 o 
  -6 -11   3      822.08      718.18     26.67 o 
  -5 -11   3     7941.69     8093.24    122.92 o 
  -4 -11   3     1532.94     1539.18     29.38 o 
  -3 -11   3       94.02      131.03     11.21 o 
  -2 -11   3     5041.95     4944.53     78.85 o 
  -1 -11   3     9381.56     8593.02    149.97 o 
   0 -11   3     4404.06     4037.34     78.85 o 
   1 -11   3    66159.95    67472.10    936.57 o 
   2 -11   3     2764.97     2611.81     63.39 o 
   3 -11   3    42061.63    42374.49    588.69 o 
   4 -11   3     1570.48     1578.22     44.45 o 
   5 -11   3     3785.36     3481.12     66.10 o 
   6 -11   3     1673.11     1648.18     40.20 o 
   7 -11   3     3124.26     3041.24     75.37 o 
   8 -11   3      871.74      741.37     44.06 o 
   9 -11   3     2364.91     2376.02     72.67 o 
  10 -11   3     1299.21     1216.42     73.83 o 
  11 -11   3     3021.96     3117.00    117.89 o 
  12 -11   3      161.82       73.44     50.25 o 
  13 -11   3     6745.29     7013.26    208.34 o 
  14 -11   3       43.59       65.32    104.36 o 
  15 -11   3      947.35     1135.64    142.63 o 
  16 -11   3      763.85      943.14    144.95 o 
 -17 -10   3     2164.52     1658.23    258.20 o 
 -16 -10   3      212.63      177.03    182.06 o 
 -15 -10   3      278.56      188.63    100.89 o 
 -14 -10   3     2113.05     2139.46    132.19 o 
 -13 -10   3     5373.23     5138.57    133.74 o 
 -12 -10   3      229.45      271.35     42.91 o 
 -11 -10   3     2110.50     2339.69     72.28 o 
 -10 -10   3     1570.99     1490.47     52.96 o 
  -9 -10   3    14793.33    14849.07    242.36 o 
  -8 -10   3      431.28      425.96     30.92 o 
  -7 -10   3     1574.73     1613.00     44.84 o 
  -6 -10   3       55.30       69.58     19.71 o 
  -5 -10   3    36685.89    33935.31    412.43 o 
  -4 -10   3      485.63      444.13     18.17 o 
  -3 -10   3     8862.62    10689.97    141.47 o 
  -2 -10   3     1930.95     1926.48     38.27 o 
  -1 -10   3    32603.22    33319.56    476.60 o 
   0 -10   3     5209.69     4702.56     85.42 o 
   1 -10   3     6417.03     6126.94    107.07 o 
   2 -10   3      805.14      738.28     27.06 o 
   3 -10   3    37121.20    37073.96    526.84 o 
   4 -10   3       11.53       19.33     19.33 o 
   5 -10   3     1289.99     1663.25     40.59 o 
   6 -10   3      307.68      251.25     23.58 o 
   7 -10   3    69705.15    73782.26   1047.12 o 
   8 -10   3       40.72       38.65     30.92 o 
   9 -10   3    20233.01    20305.76    372.23 o 
  10 -10   3      476.92      444.13     49.86 o 
  11 -10   3    34747.24    34394.90    714.70 o 
  12 -10   3      187.18      127.94     61.85 o 
  13 -10   3     1174.20     1131.38     83.49 o 
  14 -10   3      798.78      909.13    123.69 o 
  15 -10   3     2074.21     1943.10    153.45 o 
  16 -10   3      125.10      259.36    146.11 o 
  17 -10   3      370.95      901.78    220.32 o 
 -17  -9   3     1790.79     1781.92    257.04 o 
 -16  -9   3        6.33      -84.65    193.27 o 
 -15  -9   3      343.06      343.24    108.23 o 
 -14  -9   3      950.01      931.93     87.36 o 
 -13  -9   3     3697.36     3750.15    137.22 o 
 -12  -9   3     2196.64     2256.20     70.74 o 
 -11  -9   3     5487.58     5924.01    124.46 o 
 -10  -9   3     1146.93     1143.75     46.38 o 
  -9  -9   3     1036.10     1077.66     40.97 o 
  -8  -9   3     1434.58     1563.53     44.06 o 
  -7  -9   3     3792.40     3689.46     75.37 o 
  -6  -9   3      187.66      194.04     22.42 o 
  -5  -9   3     5515.33     4874.57     78.08 o 
  -4  -9   3       24.67       69.58     15.46 o 
  -3  -9   3   164819.75   165124.36   3941.09 o 
  -2  -9   3      474.55      459.97     10.82 o 
  -1  -9   3    86567.42    88242.86   1477.33 o 
   0  -9   3     6863.40     6343.01    109.00 o 
   1  -9   3     4807.04     4745.47     85.81 o 
   2  -9   3      884.28      931.93     30.54 o 
   3  -9   3    95545.36    95016.85   1379.92 o 
   4  -9   3     3346.94     3264.66     63.78 o 
   5  -9   3    37014.90    38232.02    559.31 o 
   6  -9   3      962.43      916.86     30.15 o 
   7  -9   3     1390.84     1336.25     45.61 o 
   8  -9   3     2914.75     2746.71     71.51 o 
   9  -9   3     4017.23     3950.76     93.93 o 
  10  -9   3     3650.28     3689.46    113.25 o 
  11  -9   3     5062.91     4935.64    148.43 o 
  12  -9   3      167.07      204.48     62.23 o 
  13  -9   3     7112.09     7511.12    215.69 o 
  14  -9   3      731.32      552.36    110.94 o 
  15  -9   3     5379.72     5455.15    238.88 o 
  16  -9   3      265.28      561.25    138.38 o 
  17  -9   3       37.40       46.77    194.04 o 
 -16  -8   3      110.80      170.46    120.21 o 
 -15  -8   3      412.01      300.72     88.52 o 
 -14  -8   3      107.31      135.29     76.53 o 
 -13  -8   3     6432.83     6322.91    177.81 o 
 -12  -8   3     1414.33     1442.93     56.82 o 
 -11  -8   3    76571.68    78412.16   1183.95 o 
 -10  -8   3     3104.11     3200.88     77.31 o 
  -9  -8   3     1373.61     1400.80     46.38 o 
  -8  -8   3     1124.70     1093.89     37.11 o 
  -7  -8   3     3371.41     3013.80     61.46 o 
  -6  -8   3      378.81      398.13     22.42 o 
  -5  -8   3     7712.46     9262.50    143.79 o 
  -4  -8   3      572.23      540.76     20.10 o 
  -3  -8   3     7184.50     7543.59    107.84 o 
  -2  -8   3      338.07      296.47     10.82 o 
  -1  -8   3      179.23      290.29     10.44 o 
   0  -8   3     4555.45     4408.80     82.72 o 
   1  -8   3      844.76     1037.07     32.08 o 
   2  -8   3     1082.53      958.60     34.79 o 
   3  -8   3     4612.55     4891.97     86.97 o 
   4  -8   3     4344.01     4092.62     79.63 o 
   5  -8   3   152573.55   155810.83   2552.28 o 
   6  -8   3      117.35      103.98     18.94 o 
   7  -8   3     2708.44     2643.50     70.35 o 
   8  -8   3     2528.26     2381.82     66.87 o 
   9  -8   3    10972.65    11144.53    209.89 o 
  10  -8   3     1376.59     1313.83     67.64 o 
  11  -8   3      274.82      259.36     54.11 o 
  12  -8   3     2394.32     2088.05     96.63 o 
  13  -8   3      789.36      744.85     78.08 o 
  14  -8   3       13.07      188.63    104.36 o 
  15  -8   3     1084.75     1148.00    130.65 o 
  16  -8   3      739.82      549.26    116.73 o 
  17  -8   3      850.10      714.70    222.64 o 
 -17  -7   3      238.24      170.46    185.15 o 
 -16  -7   3       50.96      103.98     88.90 o 
 -15  -7   3      549.02      561.25     94.31 o 
 -14  -7   3      619.12      761.86     92.77 o 
 -13  -7   3    18408.88    17503.78    394.65 o 
 -12  -7   3      845.46      916.86     52.57 o 
 -11  -7   3     4909.71     4762.48    102.82 o 
 -10  -7   3      977.64      989.53     46.77 o 
  -9  -7   3    12769.64    12537.60    208.73 o 
  -8  -7   3      840.71      890.57     37.11 o 
  -7  -7   3      517.82      531.87     25.90 o 
  -6  -7   3      432.07      441.42     23.58 o 
  -5  -7   3     3673.25     4261.53     73.05 o 
  -4  -7   3       88.35      107.84     15.46 o 
  -3  -7   3     9591.27     9226.55    119.44 o 
  -2  -7   3      556.31      540.76     14.30 o 
  -1  -7   3    21117.89    23448.66    285.65 o 
   0  -7   3     2264.39     2031.62     44.84 o 
   1  -7   3    11982.04    12509.77    194.81 o 
   2  -7   3      681.03      731.32     23.58 o 
   3  -7   3    15129.95    15215.11    229.99 o 
   4  -7   3     5229.58     5014.50     88.13 o 
   5  -7   3    45196.16    50457.29    698.47 o 
   6  -7   3     1667.68     1709.25     40.97 o 
   7  -7   3     6159.43     5933.67    114.80 o 
   8  -7   3     4050.73     4124.70     95.86 o 
   9  -7   3     1962.60     2156.86     63.39 o 
  10  -7   3      610.75      575.93     53.73 o 
  11  -7   3     3549.52     3257.32    113.64 o 
  12  -7   3      302.13      170.46     58.37 o 
  13  -7   3     3469.10     3517.84    125.24 o 
  14  -7   3       99.30      146.88    108.62 o 
  15  -7   3      280.04      359.48    120.21 o 
  16  -7   3      198.83      255.11    111.32 o 
  17  -7   3     2243.22     2418.54    262.84 o 
 -17  -6   3     2034.03     1583.24    222.64 o 
 -16  -6   3      429.64      359.48     96.63 o 
 -15  -6   3     1164.21     1207.92    108.23 o 
 -14  -6   3     3628.19     3919.45    148.04 o 
 -13  -6   3     3874.10     4069.04    142.63 o 
 -12  -6   3      224.38      290.29     51.02 o 
 -11  -6   3      714.34      786.21     45.22 o 
 -10  -6   3      288.24      313.87     35.17 o 
  -9  -6   3    49637.89    50457.29    698.47 o 
  -8  -6   3      261.55      277.53     27.06 o 
  -7  -6   3     8616.94    10056.82    161.96 o 
  -6  -6   3     2469.20     2805.85     59.14 o 
  -5  -6   3    49205.77    46891.52    646.28 o 
  -4  -6   3       18.30       11.60     15.85 o 
  -3  -6   3    18230.89    19239.31    275.98 o 
  -2  -6   3      254.09      263.23     11.98 o 
  -1  -6   3     4688.32     5264.20     72.28 o 
   0  -6   3      198.37      123.69     11.21 o 
   1  -6   3    33463.51    34927.16    488.19 o 
   2  -6   3     1568.75     1354.80     36.72 o 
   3  -6   3    47422.80    47080.15    647.44 o 
   4  -6   3     2794.25     2759.85     52.18 o 
   5  -6   3     9422.78     8989.22    129.88 o 
   6  -6   3      715.14      675.27     25.90 o 
   7  -6   3    36235.27    35721.87    517.18 o 
   8  -6   3       75.40      103.98     30.54 o 
   9  -6   3      221.28      185.54     30.54 o 
  10  -6   3      377.79      329.71     49.48 o 
  11  -6   3    15184.15    14622.56    315.80 o 
  12  -6   3     1219.44     1233.81     69.96 o 
  13  -6   3     6826.60     7307.80    255.11 o 
  14  -6   3      575.60      694.99    121.37 o 
  15  -6   3       41.76      -15.46    115.57 o 
  16  -6   3       82.94      433.69    139.93 o 
  17  -6   3      118.74      509.45    216.07 o 
 -17  -5   3     1344.14     1264.74    207.95 o 
 -16  -5   3      391.03      470.80    126.78 o 
 -15  -5   3     5697.60     5962.66    201.77 o 
 -14  -5   3      228.67      255.11     77.31 o 
 -13  -5   3     2510.24     2554.99    106.68 o 
 -12  -5   3     2161.34     2162.65     86.58 o 
 -11  -5   3     1659.28     1683.74     56.05 o 
 -10  -5   3     3425.11     3357.43     71.90 o 
  -9  -5   3     1735.07     1714.66     51.41 o 
  -8  -5   3      870.51      966.33     38.65 o 
  -7  -5   3      490.09      555.06     32.08 o 
  -6  -5   3     3321.72     3532.53     73.83 o 
  -5  -5   3     6060.60     5791.04    103.98 o 
  -4  -5   3      318.91      331.65     20.49 o 
  -3  -5   3   158382.53   161007.00   3941.48 o 
  -2  -5   3      746.89      711.22     19.71 o 
  -1  -5   3      116.02      146.88      7.73 o 
   0  -5   3      503.50      543.47     20.10 o 
   1  -5   3    46733.92    46729.95    645.12 o 
   2  -5   3     5709.69     5147.46     89.29 o 
   3  -5   3   120958.41   122388.45   2348.96 o 
   4  -5   3      149.39      139.54     16.23 o 
   5  -5   3    24725.75    25016.05    334.35 o 
   6  -5   3     1623.65     1524.49     38.65 o 
   7  -5   3      561.20      537.67     25.90 o 
   8  -5   3     2937.22     3082.22     75.76 o 
   9  -5   3     1825.33     1776.89     57.59 o 
  10  -5   3     3734.34     3834.41    115.57 o 
  11  -5   3     8100.27     8149.28    202.16 o 
  12  -5   3     1384.74     1286.77     71.51 o 
  13  -5   3    13764.65    13734.30    422.48 o 
  14  -5   3        5.58      -15.46     61.46 o 
  15  -5   3     2855.81     3207.84    183.22 o 
  16  -5   3      646.11      734.80    151.52 o 
  17  -5   3     1834.15     1766.46    182.83 o 
 -17  -4   3      680.00      540.76    193.65 o 
 -16  -4   3      348.71      775.77    138.38 o 
 -15  -4   3     7316.31     7576.05    227.28 o 
 -14  -4   3     1015.53     1069.54     93.54 o 
 -13  -4   3     1013.43     1207.92     73.44 o 
 -12  -4   3     2429.49     2394.19     85.04 o 
 -11  -4   3    20612.10    19952.85    316.18 o 
 -10  -4   3       99.09       96.63     27.06 o 
  -9  -4   3     1668.83     1643.15     50.25 o 
  -8  -4   3      289.68      259.36     28.22 o 
  -7  -4   3    56794.63    55141.69    759.15 o 
  -6  -4   3      744.13      728.23     26.67 o 
  -5  -4   3     9569.98     9673.77    158.87 o 
  -4  -4   3      543.67      543.47     23.19 o 
  -3  -4   3    10276.21    11568.56    173.94 o 
  -2  -4   3      454.40      371.46     11.98 o 
  -1  -4   3      381.28      506.36     16.62 o 
   0  -4   3      358.72      340.92     16.23 o 
   1  -4   3     8286.46     9190.99    143.02 o 
   2  -4   3     5863.54     5192.30     89.68 o 
   3  -4   3      372.60      498.24     19.33 o 
   4  -4   3      690.35      704.65     23.19 o 
   5  -4   3   154821.45   159712.48   3726.95 o 
   6  -4   3     2040.03     2042.83     44.84 o 
   7  -4   3      356.64      398.13     22.42 o 
   8  -4   3      947.91      810.95     39.04 o 
   9  -4   3    24573.46    24682.86    429.83 o 
  10  -4   3     1026.67      970.20     57.98 o 
  11  -4   3     5138.19     5291.26    144.56 o 
  12  -4   3      852.54      761.86     61.85 o 
  13  -4   3     4251.00     4762.48    214.53 o 
  14  -4   3      122.66      185.54    108.23 o 
  15  -4   3      395.66      537.67    126.78 o 
  16  -4   3      763.01      897.92    145.34 o 
  17  -4   3      397.83      259.36    149.97 o 
 -17  -3   3     2733.75     2656.26    205.25 o 
 -16  -3   3       65.42       61.46    119.83 o 
 -15  -3   3     1427.58     1165.01    131.42 o 
 -14  -3   3      276.47      405.86     80.01 o 
 -13  -3   3      217.51      177.03     66.10 o 
 -12  -3   3      630.90      599.90     54.89 o 
 -11  -3   3     1479.77     1452.59     52.18 o 
 -10  -3   3     2496.10     2542.23     62.62 o 
  -9  -3   3     1216.89     1327.36     45.22 o 
  -8  -3   3     2463.07     2232.62     58.75 o 
  -7  -3   3    15287.97    15740.80    249.70 o 
  -6  -3   3      890.60      894.44     29.76 o 
  -5  -3   3     9763.37    10144.18    162.73 o 
  -4  -3   3     3744.82     3459.09     73.05 o 
  -3  -3   3    30039.06    31638.92    442.19 o 
  -2  -3   3     3470.32     3158.75     63.00 o 
  -1  -3   3    57096.45    59426.41    878.98 o 
   0  -3   3      438.06      366.82     11.98 o 
   1  -3   3     3418.31     3379.07     64.94 o 
   2  -3   3     8240.22     7086.32    115.19 o 
   3  -3   3     2324.46     2708.05     45.22 o 
   4  -3   3     1013.43     1041.32     28.22 o 
   5  -3   3      521.04      575.93     23.97 o 
   6  -3   3     5241.81     5291.26     90.45 o 
   7  -3   3     4770.09     4060.92     79.24 o 
   8  -3   3     2988.10     2972.83     67.64 o 
   9  -3   3      886.87      886.71     55.66 o 
  10  -3   3       15.49      -11.60     30.92 o 
  11  -3   3     5649.63     5547.53    148.04 o 
  12  -3   3       22.00        3.87     42.91 o 
  13  -3   3     3171.64     2919.10    147.66 o 
  14  -3   3      141.77      107.84    100.89 o 
  15  -3   3     2438.63     2226.82    158.48 o 
  16  -3   3      496.74      640.10    135.29 o 
  17  -3   3     7566.84     7739.17    371.85 o 
 -17  -2   3       50.87      103.98    139.54 o 
 -16  -2   3      494.01      506.36    131.42 o 
 -15  -2   3     1954.40     2268.18    153.84 o 
 -14  -2   3     1317.74     1500.14    101.27 o 
 -13  -2   3    19410.54    18878.68    427.12 o 
 -12  -2   3      636.47      561.25     58.75 o 
 -11  -2   3     2185.96     2285.96     71.51 o 
 -10  -2   3       93.86      142.63     31.31 o 
  -9  -2   3    76690.68    75207.41   1193.61 o 
  -8  -2   3      256.54      267.48     26.28 o 
  -7  -2   3       13.81       53.73     19.33 o 
  -6  -2   3      272.36      259.36     20.10 o 
  -5  -2   3     1453.54     1400.80     32.47 o 
  -4  -2   3     5848.69     5510.42    101.66 o 
  -3  -2   3     3682.65     4140.55     71.90 o 
  -2  -2   3      654.33      537.67     20.10 o 
  -1  -2   3     3474.88     4013.76     78.85 o 
   0  -2   3      588.18      452.24     15.85 o 
   1  -2   3     5873.61     5791.04    103.98 o 
   2  -2   3     7757.29     6796.42     92.38 o 
   3  -2   3   116149.24   115231.77   2785.75 o 
   4  -2   3       92.56      107.84     11.60 o 
   5  -2   3     2055.15     2093.85     45.61 o 
   6  -2   3     3086.39     3089.17     55.27 o 
   7  -2   3    68792.77    67989.66    843.03 o 
   8  -2   3      278.32      194.04     27.83 o 
   9  -2   3     1325.20     1225.31     47.93 o 
  10  -2   3      293.59      213.37     41.75 o 
  11  -2   3     2204.36     2256.20     82.72 o 
  12  -2   3     1001.83      765.34     92.77 o 
  13  -2   3     3803.95     3207.84    148.04 o 
  14  -2   3      909.57      872.02     95.47 o 
  15  -2   3     2283.56     2303.74    166.98 o 
  16  -2   3      130.97      -34.79    131.42 o 
  17  -2   3      641.35      529.16    131.42 o 
 -17  -1   3     2782.01     2733.95    201.38 o 
 -16  -1   3      147.14      157.71    123.30 o 
 -15  -1   3    12593.28    13836.73    497.47 o 
 -14  -1   3      248.04      436.40     96.25 o 
 -13  -1   3      250.38      154.61     69.58 o 
 -12  -1   3      356.54      393.49     54.11 o 
 -11  -1   3     3690.21     3193.93     91.22 o 
 -10  -1   3     1289.32     1260.10     48.70 o 
  -9  -1   3     4141.89     4188.86     88.52 o 
  -8  -1   3     1460.05     1410.07     42.13 o 
  -7  -1   3     1717.65     1602.95     44.84 o 
  -6  -1   3      145.48      123.69     19.33 o 
  -5  -1   3    18455.55    18117.59    267.87 o 
  -4  -1   3     1653.31     1466.89     33.24 o 
  -3  -1   3    19927.68    20075.77    281.78 o 
  -2  -1   3     2330.60     1926.48     54.50 o 
  -1  -1   3     8782.65     9036.38    153.84 o 
   0  -1   3       94.97       81.17      7.73 o 
   1  -1   3    97271.91    91786.60   2185.07 o 
   2  -1   3     3054.11     2643.50     51.02 o 
   3  -1   3    19086.75    20590.25    285.65 o 
   4  -1   3     1486.98     1481.20     33.63 o 
   5  -1   3    25150.29    24565.74    311.93 o 
   6  -1   3     4504.62     4442.04     74.60 o 
   7  -1   3    28711.21    30260.92    389.24 o 
   8  -1   3     1402.71     1345.52     40.97 o 
   9  -1   3      917.22      846.51     43.29 o 
  10  -1   3     1882.46     1745.58     62.23 o 
  11  -1   3     7963.13     8138.07    201.77 o 
  12  -1   3      383.13      413.20     85.81 o 
  13  -1   3     1523.86     1568.55    127.94 o 
  14  -1   3       35.77       92.77    100.50 o 
  15  -1   3     4102.44     3772.95    198.68 o 
  16  -1   3      347.88      207.95    100.50 o 
  17  -1   3      548.56      555.06    161.18 o 
 -17   0   3      770.10      981.79    144.18 o 
 -16   0   3      740.18     1122.88    141.86 o 
 -15   0   3     8963.88     9443.01    350.59 o 
 -14   0   3      960.91     1045.19    112.48 o 
 -13   0   3      346.04      325.07     62.62 o 
 -12   0   3     2678.83     2650.07     89.68 o 
 -11   0   3     3861.44     3547.60    110.94 o 
 -10   0   3       34.32       81.17     23.58 o 
  -9   0   3      357.77      340.92     27.44 o 
  -8   0   3      342.15      386.15     27.06 o 
  -6   0   3      121.37      127.94     15.46 o 
  -5   0   3      651.57      698.08     19.71 o 
  -4   0   3     1624.46     1466.89     33.24 o 
  -3   0   3     1114.31     1553.86     39.04 o 
  -2   0   3      693.45      549.26     23.19 o 
  -1   0   3        3.54       53.73      7.34 o 
   1   0   3   166640.92   158225.11   3709.56 o 
   2   0   3      825.37      765.34     27.44 o 
   3   0   3       11.47       27.44      7.73 o 
   4   0   3     1906.49     1668.28     35.56 o 
   5   0   3     3833.03     3130.92     55.66 o 
   6   0   3      242.26      220.71     18.55 o 
   7   0   3      170.40      170.46     19.33 o 
   8   0   3        5.52       22.81     23.19 o 
   9   0   3    10274.17     9833.41    185.15 o 
  10   0   3     1541.63     1400.80     55.66 o 
  11   0   3      465.12      390.79     41.75 o 
  12   0   3      851.95      879.36     95.86 o 
  13   0   3    11876.48    11315.76    344.01 o 
  14   0   3       13.42       69.58     69.58 o 
  15   0   3      372.06      572.84    127.94 o 
  16   0   3       16.80     -131.42    131.42 o 
  17   0   3     7504.06     7630.17    380.35 o 
 -17   1   3     2774.02     3089.17    214.14 o 
 -16   1   3      145.37      418.23     96.63 o 
 -15   1   3    12605.84    14353.14    476.60 o 
 -14   1   3      244.55      146.88     84.26 o 
 -13   1   3      272.51      157.71     84.26 o 
 -12   1   3      346.19      336.28     50.25 o 
 -11   1   3     3641.61     3151.79     97.79 o 
 -10   1   3     1274.96     1331.99     63.39 o 
  -9   1   3     4093.07     4029.22     86.97 o 
  -8   1   3     1478.17     1466.89     38.27 o 
  -7   1   3     1773.41     1771.48     31.31 o 
  -6   1   3      150.42      127.94     11.21 o 
  -5   1   3    18524.89    18691.21    238.10 o 
  -4   1   3     1656.68     1447.57     33.24 o 
  -3   1   3    19894.75    19725.18    314.25 o 
  -2   1   3     2325.06     1899.42     48.70 o 
  -1   1   3     8782.10     9358.36    156.55 o 
   0   1   3       96.62       92.77     11.98 o 
   1   1   3    97259.02    93718.11   2284.03 o 
   2   1   3     3062.76     2701.48     64.55 o 
   3   1   3    19096.13    20376.49    301.88 o 
   4   1   3     1479.65     1354.80     32.08 o 
   5   1   3    25115.67    25055.48    315.02 o 
   6   1   3     4491.21     4517.03     75.37 o 
   7   1   3    28778.82    30412.45    390.40 o 
   8   1   3     1417.29     1400.80     41.75 o 
   9   1   3      899.11      947.01     46.00 o 
  10   1   3     1882.77     1861.54     59.14 o 
  11   1   3     7907.56     7838.12    165.05 o 
  12   1   3      383.65      602.99     85.42 o 
  13   1   3     1508.58     1573.19    123.30 o 
  14   1   3       35.60      131.03    103.98 o 
  15   1   3     4119.80     3873.06    201.38 o 
  16   1   3      356.74      313.87    134.51 o 
  17   1   3      569.41      239.65    127.17 o 
 -17   2   3       51.25      -15.46    146.11 o 
 -16   2   3      485.48      410.88    113.25 o 
 -15   2   3     1970.50     2042.83    151.91 o 
 -14   2   3     1322.65     1396.16    125.62 o 
 -13   2   3    19391.75    18912.69    512.93 o 
 -12   2   3      646.01      520.66    107.84 o 
 -11   2   3     2206.30     2418.54     91.61 o 
 -10   2   3       95.77      123.69     47.16 o 
  -9   2   3    76723.20    73579.72   1416.64 o 
  -8   2   3      262.26      263.23     16.23 o 
  -7   2   3       14.05       57.59      7.73 o 
  -6   2   3      274.04      263.23     11.98 o 
  -5   2   3     1469.46     1490.47     28.99 o 
  -4   2   3     5830.21     5455.15     73.44 o 
  -3   2   3     3653.40     4367.83     82.33 o 
  -2   2   3      649.75      495.54     22.03 o 
  -1   2   3     3478.63     3826.68     84.65 o 
   0   2   3      587.29      487.03     19.33 o 
   1   2   3     5870.05     5791.04    103.98 o 
   2   2   3     7742.02     6623.25    141.86 o 
   3   2   3   116088.54   117096.41   2808.17 o 
   4   2   3       93.34      154.61     18.55 o 
   5   2   3     2043.97     2054.04     45.22 o 
   6   2   3     3088.83     2993.31     61.07 o 
   7   2   3    68816.69    68022.14    875.50 o 
   8   2   3      277.82      207.95     23.19 o 
   9   2   3     1336.16     1363.69     50.64 o 
  10   2   3      283.80      247.38     39.04 o 
  11   2   3     2209.30     2082.64     96.63 o 
  12   2   3     1020.97      897.92     78.08 o 
  13   2   3     3758.76     3200.88    147.66 o 
  14   2   3      901.59      861.20    105.91 o 
  15   2   3     2289.20     1915.66    141.47 o 
  16   2   3      124.47      119.83    109.00 o 
  17   2   3      654.65     -224.58    227.28 o 
 -17   3   3     2736.34     2845.66    199.06 o 
 -16   3   3       66.04      142.63    130.65 o 
 -15   3   3     1452.06     1260.10    136.83 o 
 -14   3   3      271.80      336.28    100.50 o 
 -13   3   3      193.35      263.23     92.77 o 
 -12   3   3      640.38      487.03    120.60 o 
 -11   3   3     1477.13     1359.05    137.61 o 
 -10   3   3     2523.78     2418.54    152.68 o 
  -9   3   3     1205.98     1251.60     48.32 o 
  -8   3   3     2450.16     2285.96     59.53 o 
  -7   3   3    15300.99    16117.67    284.10 o 
  -6   3   3      874.96      864.68     29.38 o 
  -5   3   3     9747.40    10574.39    191.72 o 
  -4   3   3     3749.25     3379.07     50.64 o 
  -3   3   3    30118.74    32283.65    446.83 o 
  -2   3   3     3460.28     2714.24     84.26 o 
  -1   3   3    57076.14    56109.57   1384.18 o 
   0   3   3      437.84      343.24     18.55 o 
   1   3   3     3424.78     3451.74     73.05 o 
   2   3   3     8234.25     6899.23    134.13 o 
   3   3   3     2346.68     2567.35     56.82 o 
   4   3   3     1001.41     1029.34     32.08 o 
   5   3   3      468.29      509.45     28.22 o 
   6   3   3     5207.18     5501.14     92.38 o 
   7   3   3     4793.88     4196.98     80.40 o 
   8   3   3     2975.32     2838.70     66.10 o 
   9   3   3      896.19      810.95     42.52 o 
  10   3   3       12.72       34.79     30.92 o 
  11   3   3     5674.25     5372.81    155.00 o 
  12   3   3       21.41       27.44     54.50 o 
  13   3   3     3209.73     3200.88    161.96 o 
  14   3   3      144.49      157.71     91.99 o 
  15   3   3     2425.82     2592.87    189.79 o 
  16   3   3      495.88      520.66    119.05 o 
  17   3   3     7582.76     6522.36    542.31 o 
 -17   4   3      672.43      449.54    147.66 o 
 -16   4   3      333.22      543.47    127.56 o 
 -15   4   3     7302.04     7436.13    289.51 o 
 -14   4   3     1019.62     1242.70    109.78 o 
 -13   4   3     1006.86     1106.26    103.20 o 
 -12   4   3     2422.15     2586.29    189.79 o 
 -11   4   3    20629.48    18352.60    690.74 o 
 -10   4   3      101.02       76.92     85.04 o 
  -9   4   3     1664.20     1709.25     77.31 o 
  -8   4   3      292.66      194.04     34.79 o 
  -7   4   3    56795.36    56404.49   1328.90 o 
  -6   4   3      747.91      718.18     30.15 o 
  -5   4   3     9534.72    10156.55    212.98 o 
  -4   4   3      548.22      549.26     26.28 o 
  -3   4   3    10326.57    11905.23    203.32 o 
  -2   4   3      454.54      405.86     22.42 o 
  -1   4   3      374.08      489.74     16.62 o 
   0   4   3      356.26      366.82     18.94 o 
   1   4   3     8292.43     9334.39    168.14 o 
   2   4   3     5854.08     5129.68     88.90 o 
   3   4   3      372.96      436.40     23.19 o 
   4   4   3      702.56      691.51     29.38 o 
   5   4   3   154895.28   156253.02   3833.64 o 
   6   4   3     2033.18     2082.64     56.82 o 
   7   4   3      355.16      428.67     28.22 o 
   8   4   3      949.35      796.65     35.17 o 
   9   4   3    24594.62    24100.36    405.47 o 
  10   4   3     1004.23      997.64     47.16 o 
  11   4   3     5191.28     5094.12    150.75 o 
  12   4   3      874.33      744.85     78.08 o 
  13   4   3     4242.08     4302.12    155.00 o 
  14   4   3      128.48      177.03    100.89 o 
  15   4   3      409.92      420.93     99.34 o 
  16   4   3      759.85      897.92    178.96 o 
 -17   5   3     1366.75      886.71    166.60 o 
 -16   5   3      390.00      436.40    134.90 o 
 -15   5   3     5686.16     6205.02    264.39 o 
 -14   5   3      228.30      277.53     99.34 o 
 -13   5   3     2491.66     2442.89    159.64 o 
 -12   5   3     2163.36     2162.65    167.76 o 
 -11   5   3     1618.89     1336.25    131.81 o 
 -10   5   3     3406.52     3562.29    185.54 o 
  -9   5   3     1729.31     1845.70     80.01 o 
  -8   5   3      881.11      924.20     41.75 o 
  -7   5   3      498.60      549.26     34.79 o 
  -6   5   3     3292.94     3547.60     96.25 o 
  -5   5   3     6072.87     6195.36    136.83 o 
  -4   5   3      316.05      340.92     11.60 o 
  -3   5   3   158371.77   158175.63   5192.69 o 
  -2   5   3      748.13      768.81     27.44 o 
  -1   5   3      141.56      149.97     19.71 o 
   0   5   3      510.49      529.16     22.81 o 
   1   5   3    46763.54    46461.70    803.99 o 
   2   5   3     5681.12     5156.35     89.29 o 
   3   5   3   120968.98   122824.07   2353.22 o 
   4   5   3      155.39      115.57     22.81 o 
   5   5   3    24746.50    25213.18    375.32 o 
   6   5   3     1663.91     1466.89     47.54 o 
   7   5   3      558.56      540.76     25.90 o 
   8   5   3     2905.61     2766.42     65.32 o 
   9   5   3     1780.71     1648.18     55.66 o 
  10   5   3     3758.49     3636.89     90.06 o 
  11   5   3     8073.42     7728.35    196.75 o 
  12   5   3     1378.11     1331.99     90.84 o 
  13   5   3    13783.72    13851.04    351.36 o 
  14   5   3        5.46      -65.32     88.52 o 
  15   5   3     2855.20     2925.67    174.71 o 
  16   5   3      648.23      741.37    199.84 o 
 -17   6   3     2045.48     1643.15    176.26 o 
 -16   6   3      430.59      452.24    100.50 o 
 -15   6   3     1190.73     1212.17    134.13 o 
 -14   6   3     3654.29     3659.31    180.51 o 
 -13   6   3     3869.30     4100.73    254.73 o 
 -12   6   3      216.31      185.54    108.23 o 
 -11   6   3      697.67      584.82    135.29 o 
 -10   6   3      293.01      228.05     73.44 o 
  -9   6   3    49682.25    51919.93   1218.35 o 
  -8   6   3      265.57      273.67     30.92 o 
  -7   6   3     8636.19    10244.68    226.51 o 
  -6   6   3     2461.49     2892.04     86.97 o 
  -5   6   3    49187.00    47242.11    918.79 o 
  -4   6   3       17.01       34.79      8.12 o 
  -3   6   3    18154.17    19032.90    343.24 o 
  -2   6   3      252.90      224.58     15.07 o 
  -1   6   3     4694.61     5058.56    123.69 o 
   0   6   3      198.81      146.88     15.07 o 
   1   6   3    33465.73    34625.66    601.45 o 
   2   6   3     1583.09     1391.52     37.11 o 
   3   6   3    47399.88    46972.30    727.46 o 
   4   6   3     2802.79     2818.99     66.10 o 
   5   6   3     9421.45     8836.54    163.50 o 
   6   6   3      703.53      637.01     34.40 o 
   7   6   3    36211.77    36311.71    473.89 o 
   8   6   3       78.76      100.11     23.58 o 
   9   6   3      212.27      247.38     31.31 o 
  10   6   3      372.87      267.48     59.14 o 
  11   6   3    15155.55    14667.78    331.26 o 
  12   6   3     1246.57     1057.17     76.92 o 
  13   6   3     6756.47     6775.93    194.43 o 
  14   6   3      568.91      835.69    111.32 o 
  15   6   3       43.31     -112.48    112.48 o 
  16   6   3       76.63      420.93    194.04 o 
 -17   7   3      229.61      -96.63    119.83 o 
 -16   7   3       50.61       53.73    107.46 o 
 -15   7   3      558.28      864.68    120.60 o 
 -14   7   3      611.74      436.40    103.98 o 
 -13   7   3    18448.84    19446.49    797.80 o 
 -12   7   3      841.58      675.27    132.58 o 
 -11   7   3     4939.31     4918.25    261.68 o 
 -10   7   3      954.90     1041.32    108.23 o 
  -9   7   3    12710.17    12109.70    328.55 o 
  -8   7   3      853.20      861.20     43.68 o 
  -7   7   3      467.82      531.87     34.40 o 
  -6   7   3      415.86      425.96     30.92 o 
  -5   7   3     3778.83     4458.66    107.84 o 
  -4   7   3       90.93      115.57     11.98 o 
  -3   7   3     9626.42     9479.34    181.67 o 
  -2   7   3      547.62      509.45     22.42 o
[truncated: 2,347,852 more chars]
